# Supplementary material for: Infection routes matter in population-specific responses of the red flour beetle to the entomopathogen Bacillus thuringiensis
Source: BMC Genomics. 2014 Jun 7;15(1):445. doi: 10.1186/1471-2164-15-445 (PMC4079954; doi:10.1186/1471-2164-15-445)
Supplement: Supplementary file 6 — Additional file 6: Table S3. TOP 30 overrepresented GO terms in sets of differentially expressed genes. For the detection of overrepresented GO terms associated with a gene subsample of interest, the one-tailed Fisher’s Exact Test implemented in Blast2GO with a FDR cutoff (Benjamini Hochberg corrected p-value) of 0.05 was applied with all T. castaneum genes as background [66]. On the six sheets the TOP 30 overrepresented GO terms for significantly upregulated genes in BttO (BttO_up), downregulated genes in BttO (BttO_down), upregulated genes in BttP (BttP_up), downregulated genes in BttP (BttP_down), upregulated genes in PC (PC_up) and downregulated genes in PC (PC_down) are listed. (XLSX 39 KB) [file 12864_2014_6181_MOESM6_ESM.xlsx]

## Sheet: BttO_up
	GO-ID	Term	Category	FDR
1	GO:0042302	structural constituent of cuticle	F	7.78816e-41
2	GO:0005198	structural molecule activity	F	1.02334e-20
3	GO:0005576	extracellular region	C	9.57936e-17
4	GO:0006022	aminoglycan metabolic process	P	2.89109e-12
5	GO:0006030	chitin metabolic process	P	6.58425e-12
6	GO:1901071	glucosamine-containing compound metabolic process	P	2.95801e-10
7	GO:0006040	amino sugar metabolic process	P	3.64284e-10
8	GO:0004252	serine-type endopeptidase activity	F	9.07397e-10
9	GO:0097367	carbohydrate derivative binding	F	1.30275e-09
10	GO:0008236	serine-type peptidase activity	F	4.42508e-09
11	GO:0017171	serine hydrolase activity	F	4.42508e-09
12	GO:0008061	chitin binding	F	4.80088e-09
13	GO:0005214	structural constituent of chitin-based cuticle	F	1.36255e-05
14	GO:0055114	oxidation-reduction process	P	5.88163e-05
15	GO:0020037	heme binding	F	0.000104493
16	GO:0046906	tetrapyrrole binding	F	0.000116662
17	GO:0006026	aminoglycan catabolic process	P	0.000296715
18	GO:0016491	oxidoreductase activity	F	0.000368947
19	GO:0004497	monooxygenase activity	F	0.000381407
20	GO:0004568	chitinase activity	F	0.00268666
21	GO:0016705	oxidoreductase activity, acting on paired donors, with incorporation or reduction of molecular oxygen	F	0.00401174
22	GO:0006032	chitin catabolic process	P	0.00410651
23	GO:0044710	single-organism metabolic process	P	0.00734289
24	GO:1901072	glucosamine-containing compound catabolic process	P	0.00922015
25	GO:0046348	amino sugar catabolic process	P	0.00922015
26	GO:0044421	extracellular region part	C	0.0104831
27	GO:1901564	organonitrogen compound metabolic process	P	0.0168735
28	GO:0005615	extracellular space	C	0.0186683
29	GO:0004175	endopeptidase activity	F	0.0271994
30	GO:0007155	cell adhesion	P	0.0325292

## Sheet: BttO_down
	GO-ID	Term	Category	FDR
1	GO:0042302	structural constituent of cuticle	F	2.48314e-22
2	GO:0004553	hydrolase activity, hydrolyzing O-glycosyl compounds	F	6.67623e-16
3	GO:0016798	hydrolase activity, acting on glycosyl bonds	F	9.7368e-15
4	GO:0006030	chitin metabolic process	P	1.24471e-11
5	GO:1901071	glucosamine-containing compound metabolic process	P	2.72721e-11
6	GO:0006040	amino sugar metabolic process	P	3.51901e-11
7	GO:0006022	aminoglycan metabolic process	P	1.23836e-09
8	GO:0005576	extracellular region	C	1.65963e-09
9	GO:0008236	serine-type peptidase activity	F	2.14771e-09
10	GO:0017171	serine hydrolase activity	F	2.14771e-09
11	GO:0055114	oxidation-reduction process	P	1.07641e-08
12	GO:0004252	serine-type endopeptidase activity	F	1.71645e-08
13	GO:0097367	carbohydrate derivative binding	F	1.84422e-08
14	GO:0016787	hydrolase activity	F	2.73843e-08
15	GO:0008061	chitin binding	F	3.88724e-08
16	GO:0016491	oxidoreductase activity	F	5.16593e-08
17	GO:0004497	monooxygenase activity	F	7.29892e-08
18	GO:1901072	glucosamine-containing compound catabolic process	P	2.05241e-07
19	GO:0046348	amino sugar catabolic process	P	2.05241e-07
20	GO:0020037	heme binding	F	2.06938e-07
21	GO:0046906	tetrapyrrole binding	F	2.52159e-07
22	GO:0016705	oxidoreductase activity, acting on paired donors, with incorporation or reduction of molecular oxygen	F	1.42068e-06
23	GO:0006032	chitin catabolic process	P	5.32463e-06
24	GO:0005975	carbohydrate metabolic process	P	8.76869e-06
25	GO:0004568	chitinase activity	F	2.64871e-05
26	GO:0009055	electron carrier activity	F	3.68739e-05
27	GO:0003824	catalytic activity	F	3.70716e-05
28	GO:0005198	structural molecule activity	F	5.9834e-05
29	GO:0006026	aminoglycan catabolic process	P	5.9834e-05
30	GO:0044710	single-organism metabolic process	P	0.000222519

## Sheet: BttP_up
	GO-ID	Term	Category	FDR
1	GO:0005576	extracellular region	C	2.96329e-13
2	GO:0004252	serine-type endopeptidase activity	F	5.31023e-11
3	GO:0008236	serine-type peptidase activity	F	1.43053e-09
4	GO:0017171	serine hydrolase activity	F	1.43053e-09
5	GO:0030414	peptidase inhibitor activity	F	4.34112e-09
6	GO:0061134	peptidase regulator activity	F	4.34112e-09
7	GO:0004175	endopeptidase activity	F	4.34112e-09
8	GO:0007155	cell adhesion	P	1.04388e-08
9	GO:0022610	biological adhesion	P	1.04388e-08
10	GO:0070011	peptidase activity, acting on L-amino acid peptides	F	2.12601e-08
11	GO:0008233	peptidase activity	F	2.40461e-08
12	GO:0061135	endopeptidase regulator activity	F	5.53798e-07
13	GO:0004866	endopeptidase inhibitor activity	F	5.53798e-07
14	GO:0004857	enzyme inhibitor activity	F	1.06166e-06
15	GO:0005615	extracellular space	C	1.21625e-06
16	GO:0006508	proteolysis	P	2.43759e-06
17	GO:0004867	serine-type endopeptidase inhibitor activity	F	1.1892e-05
18	GO:0016705	oxidoreductase activity, acting on paired donors, with incorporation or reduction of molecular oxygen	F	2.92839e-05
19	GO:0004497	monooxygenase activity	F	4.40649e-05
20	GO:0044421	extracellular region part	C	4.6525e-05
21	GO:0016491	oxidoreductase activity	F	6.14208e-05
22	GO:0006026	aminoglycan catabolic process	P	0.000205409
23	GO:0006022	aminoglycan metabolic process	P	0.00025581
24	GO:0016787	hydrolase activity	F	0.000388087
25	GO:0020037	heme binding	F	0.000392479
26	GO:0046906	tetrapyrrole binding	F	0.000449354
27	GO:0055114	oxidation-reduction process	P	0.000485911
28	GO:0044710	single-organism metabolic process	P	0.00129451
29	GO:0004576	oligosaccharyl transferase activity	F	0.00323438
30	GO:0016682	oxidoreductase activity, acting on diphenols and related substances as donors, oxygen as acceptor	F	0.00451794

## Sheet: BttP_down
	GO-ID	Term	Category	FDR
1	GO:0042302	structural constituent of cuticle	F	5.55765e-55
2	GO:0005198	structural molecule activity	F	1.9996e-27
3	GO:0055114	oxidation-reduction process	P	2.5761e-25
4	GO:0016491	oxidoreductase activity	F	3.34196e-25
5	GO:0044710	single-organism metabolic process	P	1.85006e-15
6	GO:0016798	hydrolase activity, acting on glycosyl bonds	F	1.78078e-11
7	GO:0006030	chitin metabolic process	P	3.85237e-11
8	GO:0008236	serine-type peptidase activity	F	6.68136e-11
9	GO:0017171	serine hydrolase activity	F	6.68136e-11
10	GO:0004553	hydrolase activity, hydrolyzing O-glycosyl compounds	F	9.01669e-11
11	GO:1901071	glucosamine-containing compound metabolic process	P	9.69428e-11
12	GO:0006040	amino sugar metabolic process	P	1.39612e-10
13	GO:0004252	serine-type endopeptidase activity	F	2.01276e-10
14	GO:0005975	carbohydrate metabolic process	P	3.00097e-10
15	GO:0006022	aminoglycan metabolic process	P	1.9732e-08
16	GO:0005214	structural constituent of chitin-based cuticle	F	2.0031e-08
17	GO:0097367	carbohydrate derivative binding	F	1.7618e-07
18	GO:0008061	chitin binding	F	2.71623e-07
19	GO:0003824	catalytic activity	F	3.51761e-07
20	GO:0020037	heme binding	F	3.52976e-07
21	GO:0046906	tetrapyrrole binding	F	4.37359e-07
22	GO:0006091	generation of precursor metabolites and energy	P	1.14697e-06
23	GO:0005996	monosaccharide metabolic process	P	1.21045e-06
24	GO:1901072	glucosamine-containing compound catabolic process	P	1.62762e-06
25	GO:0046348	amino sugar catabolic process	P	1.62762e-06
26	GO:0004497	monooxygenase activity	F	1.77749e-06
27	GO:0019318	hexose metabolic process	P	3.00646e-06
28	GO:0055085	transmembrane transport	P	6.91912e-06
29	GO:0019752	carboxylic acid metabolic process	P	7.08477e-06
30	GO:0016052	carbohydrate catabolic process	P	1.17482e-05

## Sheet: PC_up
	GO-ID	Term	Category	FDR
1	GO:0005576	extracellular region	C	3.50053e-12
2	GO:0007155	cell adhesion	P	8.95457e-11
3	GO:0022610	biological adhesion	P	8.95457e-11
4	GO:0004252	serine-type endopeptidase activity	F	1.09503e-10
5	GO:0008236	serine-type peptidase activity	F	1.37804e-10
6	GO:0017171	serine hydrolase activity	F	1.37804e-10
7	GO:0030414	peptidase inhibitor activity	F	3.55343e-08
8	GO:0061134	peptidase regulator activity	F	3.55343e-08
9	GO:0061135	endopeptidase regulator activity	F	1.71603e-06
10	GO:0004866	endopeptidase inhibitor activity	F	1.71603e-06
11	GO:0006026	aminoglycan catabolic process	P	3.15767e-06
12	GO:0004857	enzyme inhibitor activity	F	3.59238e-06
13	GO:0044421	extracellular region part	C	7.10405e-06
14	GO:0016787	hydrolase activity	F	9.16123e-06
15	GO:0005615	extracellular space	C	1.41391e-05
16	GO:0004175	endopeptidase activity	F	1.77082e-05
17	GO:0006022	aminoglycan metabolic process	P	1.81428e-05
18	GO:0008233	peptidase activity	F	2.85394e-05
19	GO:0016337	cell-cell adhesion	P	2.85394e-05
20	GO:0070011	peptidase activity, acting on L-amino acid peptides	F	2.85394e-05
21	GO:0006032	chitin catabolic process	P	2.85394e-05
22	GO:0004867	serine-type endopeptidase inhibitor activity	F	4.75515e-05
23	GO:0006030	chitin metabolic process	P	8.46229e-05
24	GO:1901072	glucosamine-containing compound catabolic process	P	8.46229e-05
25	GO:0046348	amino sugar catabolic process	P	8.46229e-05
26	GO:0004568	chitinase activity	F	0.000142793
27	GO:1901071	glucosamine-containing compound metabolic process	P	0.000183117
28	GO:0007156	homophilic cell adhesion	P	0.000192304
29	GO:0006040	amino sugar metabolic process	P	0.000211298
30	GO:0004497	monooxygenase activity	F	0.000370789

## Sheet: PC_down
	GO-ID	Term	Category	FDR
1	GO:0042302	structural constituent of cuticle	F	3.5066e-55
2	GO:0005198	structural molecule activity	F	1.92062e-25
3	GO:0055114	oxidation-reduction process	P	5.06399e-20
4	GO:0016491	oxidoreductase activity	F	7.84219e-19
5	GO:0044710	single-organism metabolic process	P	1.3015e-12
6	GO:0006030	chitin metabolic process	P	2.31714e-11
7	GO:0008236	serine-type peptidase activity	F	6.57344e-11
8	GO:0017171	serine hydrolase activity	F	6.57344e-11
9	GO:1901071	glucosamine-containing compound metabolic process	P	1.00186e-09
10	GO:0006040	amino sugar metabolic process	P	1.31511e-09
11	GO:0055085	transmembrane transport	P	1.32692e-09
12	GO:0004252	serine-type endopeptidase activity	F	2.20806e-09
13	GO:0006022	aminoglycan metabolic process	P	6.0821e-09
14	GO:0005975	carbohydrate metabolic process	P	8.74674e-09
15	GO:0016798	hydrolase activity, acting on glycosyl bonds	F	3.97221e-08
16	GO:0020037	heme binding	F	5.75752e-08
17	GO:0005214	structural constituent of chitin-based cuticle	F	6.52957e-08
18	GO:0046906	tetrapyrrole binding	F	6.55339e-08
19	GO:0004553	hydrolase activity, hydrolyzing O-glycosyl compounds	F	1.24949e-07
20	GO:0008061	chitin binding	F	8.10044e-07
21	GO:0097367	carbohydrate derivative binding	F	1.11328e-06
22	GO:0005215	transporter activity	F	1.15132e-06
23	GO:0005996	monosaccharide metabolic process	P	1.4907e-05
24	GO:0003824	catalytic activity	F	2.91188e-05
25	GO:0019318	hexose metabolic process	P	5.82633e-05
26	GO:0022857	transmembrane transporter activity	F	7.28765e-05
27	GO:0016052	carbohydrate catabolic process	P	0.000112939
28	GO:0006006	glucose metabolic process	P	0.000139707
29	GO:0044711	single-organism biosynthetic process	P	0.000143507
30	GO:0016705	oxidoreductase activity, acting on paired donors, with incorporation or reduction of molecular oxygen	F	0.000158966
