# Supplementary material for: Infection routes matter in population-specific responses of the red flour beetle to the entomopathogen Bacillus thuringiensis
Source: BMC Genomics. 2014 Jun 7;15(1):445. doi: 10.1186/1471-2164-15-445 (PMC4079954; doi:10.1186/1471-2164-15-445)
Supplement: Supplementary file 7 — Additional file 7: Table S4. Immune genes. The list contains all 303 immunity-related genes based on [14] labeled with one of the categories “recognition”, “extracellular signaling”, “intracellular signaling” or “execution”. It includes the official gene IDs (’TC######’), iBeetle IDs, information from [14] about “Gene_ID”, “Gene_name” and “Gene_family”, annotation from the EnsemblMetazoa database, release 17 [65] (“Description”, “GO Term Accession”, “GO Term Name”, “InterPro ID” and “InterPro Description”), information from the Cufflinks differential expression analysis about the locus of the corresponding transcript (“locus”) and the log2(fold_change) values (abbreviated by L2FC) of all twelve pairwise comparisons against their respective naïve controls as well as the corresponding q-values (abbreviated by q). (XLSX 161 KB) [file 12864_2014_6181_MOESM7_ESM.xlsx]

## Sheet: Immune genes
TC_ID	iBeetle ID	Gene_ID	Gene_name	Gene_family	Category	Description	GO Term Accession	GO Term Name	InterPro ID	InterPro Description	locus	L2FC:BttO_Cro1_6h	L2FC:BttO_Cro1_18h	L2FC:BttO_SB_6h	L2FC:BttO_SB_18h	L2FC:BttP_Cro1_6h	L2FC:BttP_Cro1_18h	L2FC:BttP_SB_6h	L2FC:BttP_SB_18h	L2FC:PC_Cro1_6h	L2FC:PC_Cro1_18h	L2FC:PC_SB_6h	L2FC:PC_SB_18h	q:BttO_Cro1_6h	q:BttO_Cro1_18h	q:BttO_SB_6h	q:BttO_SB_18h	q:BttP_Cro1_6h	q:BttP_Cro1_18h	q:BttP_SB_6h	q:BttP_SB_18h	q:PC_Cro1_6h	q:PC_Cro1_18h	q:PC_SB_6h	q:PC_SB_18h
TC002546	au2.g4903.t1	GLEAN_02546	PGRP-LD	PGRP	Recognition	Putative uncharacterized protein [Source:UniProtKB/TrEMBL;Acc:D6WFZ6]	GO:0008745	N-acetylmuramoyl-L-alanine amidase activity	IPR002502	N-acetylmuramoyl-L-alanine amidase domain	ChLG3:27024930-27026024	-0.254481	0.0806474	-0.421784	0.0542409	-0.511186	-0.201766	-0.134948	0.0199505	-0.546456	-0.217204	0.0379826	0.296419	0.577491	0.87928	0.225848	0.914828	0.186653	0.645629	0.784061	0.971522	0.142148	0.611237	0.947533	0.360408
TC002789	au2.g4435.t1	GLEAN_02789	PGRP-LA	PGRP	Recognition	Putative uncharacterized protein [Source:UniProtKB/TrEMBL;Acc:D6WIN8]	GO:0008270	zinc ion binding	IPR006619	Peptidoglycan recognition protein family domain, metazoa/bacteria	ChLG3:12783065-12789105	0.184595	-0.0222951	0.786177	0.163512	1.1421	0.410719	1.19368	0.324119	0.595897	0.142418	0.567635	0.0310354	0.525026	0.960868	0.000441757	0.631781	0.000441757	0.0701535	0.000441757	0.223843	0.00323227	0.660807	0.0099966	0.948602
TC002790	au2.g4434.t1	GLEAN_02790	PGRP-LC	PGRP	Recognition	Putative uncharacterized protein [Source:UniProtKB/TrEMBL;Acc:D6WIN7]	GO:0008270	zinc ion binding	IPR006619	Peptidoglycan recognition protein family domain, metazoa/bacteria	ChLG3:12778387-12782795	0.982664	-0.00221928	1.60074	0.0425388	1.38854	0.113116	1.36103	0.0479178	0.931401	0.104723	0.844386	-0.00556118	0.000441757	0.995498	0.000441757	0.905958	0.000441757	0.696075	0.000441757	0.892027	0.000441757	0.729059	0.000441757	0.988803
TC010508	au2.g4671.t1	GLEAN_10508	PGRP-LE	PGRP	Recognition	Putative uncharacterized protein [Source:UniProtKB/TrEMBL;Acc:D6WE12]	GO:0008270	zinc ion binding	IPR006619	Peptidoglycan recognition protein family domain, metazoa/bacteria	ChLG3:18438154-18445654	-0.332887	0.165405	-0.844448	0.46199	0.589655	0.305624	0.842087	0.847317	0.557311	0.241331	0.4552	0.469652	0.473503	0.784826	0.0261898	0.348648	0.088298	0.542119	0.00677321	0.0363741	0.117732	0.652411	0.230054	0.337403
TC010611	au2.g3674.t1	GLEAN_10611	PGRP-SA	PGRP	Recognition	Putative uncharacterized protein [Source:UniProtKB/TrEMBL;Acc:D7ELY4]	GO:0008270	zinc ion binding	IPR006619	Peptidoglycan recognition protein family domain, metazoa/bacteria	Unknown_group_281:4141-33193	0	0	0	0	0	0	0	0	0	0	0	0	1	1	1	1	1	1	1	1	1	1	1	1
TC013620	au2.g1016.t1	GLEAN_13620	PGRP-SB	PGRP	Recognition	Putative uncharacterized protein [Source:UniProtKB/TrEMBL;Acc:D6W6Y5]	GO:0008270	zinc ion binding	IPR006619	Peptidoglycan recognition protein family domain, metazoa/bacteria	ChLGX:3998440-3999233	0.202517	0.206217	3.57117	1.58624	2.26231	0.485428	7.37466	2.23912	1.3241	0.616757	4.7128	1.64291	0.421941	0.420473	0.000441757	0.000441757	0.000441757	0.0112831	0.000441757	0.000441757	0.000441757	0.000441757	0.000441757	0.000441757
TC002295	au2.g1561.t1	GLEAN_02295	betaGRP1	betaGRP/GNBP	Recognition	Gram-negative bacteria binding protein 1 [Source:UniProtKB/TrEMBL;Acc:D7EHQ3]	GO:0004553	hydrolase activity, hydrolyzing O-glycosyl compounds	IPR008985	Concanavalin A-like lectin/glucanases superfamily	Unknown_group_1:175405-176757	0	0	0	0	0	0	0	0	0	0	0	0	1	1	1	1	1	1	1	1	1	1	1	1
TC003991	au2.g5180.t1	GLEAN_03991	betaGRP3	betaGRP/GNBP	Recognition	Gram-negative bacteria binding protein 3 [Source:UniProtKB/TrEMBL;Acc:D6WIF9]	GO:0004553	hydrolase activity, hydrolyzing O-glycosyl compounds	IPR008985	Concanavalin A-like lectin/glucanases superfamily	ChLG3:35849044-35855154	0.178053	-0.224097	0.632733	0.434862	4.06403	1.9023	4.89276	1.43386	3.02952	2.03878	3.08274	1.25133	0.537417	0.437801	0.0107721	0.121862	0.000441757	0.000441757	0.000441757	0.000441757	0.000441757	0.000441757	0.000441757	0.000441757
TC011529	au2.g832.t1	GLEAN_11529	betaGRP2	betaGRP/GNBP	Recognition	Gram-negative bacteria binding protein 2 [Source:UniProtKB/TrEMBL;Acc:D6W6B8]	GO:0004553	hydrolase activity, hydrolyzing O-glycosyl compounds	IPR008985	Concanavalin A-like lectin/glucanases superfamily	ChLGX:564713-566944	-0.0416563	0.0942087	0.0932693	0.133074	0.970482	0.651717	1.38095	0.347581	0.766874	0.507901	0.828413	0.181307	0.902522	0.752845	0.761337	0.62558	0.000441757	0.000441757	0.000441757	0.081967	0.000441757	0.00446319	0.000441757	0.460616
TC006978	au2.g9765.t3	GLEAN_06978	CTL1	C-type_lectin	Recognition	Putative uncharacterized protein [Source:UniProtKB/TrEMBL;Acc:D7EJZ5]	GO:0030246	carbohydrate binding	IPR001304	C-type lectin	Unknown_group_58:203160-221534	0	0	0	0	0	0	0	0	0	0	0	0	1	1	1	1	1	1	1	1	1	1	1	1
TC014184	au2.g1000.t1	GLEAN_14184	CTL2	C-type_lectin	Recognition	Putative uncharacterized protein [Source:UniProtKB/TrEMBL;Acc:D6W6W7]	GO:0030246	carbohydrate binding	IPR001304	C-type lectin	ChLGX:3868715-3871685	-1.26662	-2.10477	-1.16931	-0.28508	0.309949	-0.223036	0.397029	0.742355	0.33269	0.503355	-0.0376709	0.117158	0.000441757	0.000441757	0.000441757	0.346777	0.141646	0.361126	0.0685081	0.000838716	0.11136	0.00894816	0.92515	0.748839
TC010898	au2.g6727.t2	GLEAN_10898	CTL3	C-type_lectin	Recognition	Putative uncharacterized protein [Source:UniProtKB/TrEMBL;Acc:D6WN78]	GO:0030246	carbohydrate binding	IPR001304	C-type lectin	ChLG5:2219145-2241854	-0.00181648	-0.240399	0.010164	-0.402196	-0.0860052	0.0524597	0.371574	0.207081	0.189352	-0.316572	0.546671	-0.0951886	0.996135	0.327524	0.981283	0.0400421	0.796861	0.886317	0.0720942	0.37812	0.467549	0.156773	0.00225752	0.750926
TC010947	au2.g6725.t1	GLEAN_10947	CTL4	C-type_lectin	Recognition	Putative uncharacterized protein [Source:UniProtKB/TrEMBL;Acc:D6WN77]	GO:0030246	carbohydrate binding	IPR001304	C-type lectin	ChLG5:2189185-2216949	-0.0422489	0.181496	-0.117415	0.00557728	-0.0688822	-0.0474416	-0.125285	-0.116493	-0.139851	-0.265766	-0.0858833	-0.0656802	0.905034	0.465592	0.680246	0.989256	0.832955	0.89339	0.655693	0.685696	0.610563	0.237251	0.782544	0.843161
TC010419	au2.g7166.t1	GLEAN_10419	CTL5	C-type_lectin	Recognition	Putative uncharacterized protein [Source:UniProtKB/TrEMBL;Acc:D6WKP2]	GO:0030246	carbohydrate binding	IPR001304	C-type lectin	ChLG5:8981813-8989724	0.512673	1.11906	-0.528409	-1.15229	-0.374431	1.30695	-0.523108	-0.0813383	0.252363	-0.744163	0.191404	-2.05741	0.0453195	0.000441757	0.00354762	0.000441757	0.200802	0.000441757	0.00385561	0.805235	0.469412	0.0041614	0.451651	0.000441757
TC003708	au2.g4616.t1	GLEAN_03708	CTL6	C-type_lectin	Recognition	Putative uncharacterized protein [Source:UniProtKB/TrEMBL;Acc:D6WDS2]	GO:0030246	carbohydrate binding	IPR001304	C-type lectin	ChLG3:16423077-16426290	0.14139	0.0997521	-0.261356	-0.608563	-0.185708	-0.176075	-0.35722	0.116332	-0.535988	-0.732553	0.169591	-1.45755	0.63521	0.761805	0.242195	0.00157174	0.517007	0.519446	0.0853658	0.704059	0.00841463	0.000441757	0.509294	0.000441757
TC014053	au2.g6972.t1	GLEAN_14053	CTL7	C-type_lectin	Recognition	Putative uncharacterized protein [Source:UniProtKB/TrEMBL;Acc:D6WJX9]	GO:0030246	carbohydrate binding	IPR001304	C-type lectin	ChLG5:6126595-6127400	-1.51826	0.529616	1.18656	-0.297579	0.438754	1.12232	1.17621	-0.153442	0.493811	1.62506	1.28315	-0.913132	1	1	1	1	0.643195	1	1	1	0.586605	1	1	1
TC014328	au2.g7379.t1	GLEAN_14328	CTL9	C-type_lectin	Recognition	Putative uncharacterized protein [Source:UniProtKB/TrEMBL;Acc:D6WLC4]	GO:0030246	carbohydrate binding	IPR001304	C-type lectin	ChLG5:10982810-10989679	0.268793	0.146828	-0.120788	0.127243	-0.324938	-0.038523	-0.281882	0.109405	-0.0955657	0.0248906	-0.120204	-0.0607018	0.460317	0.743429	0.788486	0.773134	0.379947	0.945263	0.431463	0.812343	0.851585	0.965389	0.790768	0.90766
TC003135	au2.g3875.t1	GLEAN_03135	CTL10	C-type_lectin	Recognition	Putative uncharacterized protein [Source:UniProtKB/TrEMBL;Acc:D6WF76]	GO:0030246	carbohydrate binding	IPR001304	C-type lectin	ChLG3:1569802-1596808	0.148053	-0.134318	0.465439	-0.0791695	0.325431	0.183682	-0.360522	0.191727	0.129873	-0.127068	-0.00765067	0.0259919	1	1	1	1	1	1	1	1	1	1	1	1
TC003136	au2.g3872.t1	GLEAN_03136	CTL11	C-type_lectin	Recognition	Putative uncharacterized protein [Source:UniProtKB/TrEMBL;Acc:D6WF18]	GO:0030246	carbohydrate binding	IPR000742	Epidermal growth factor-like domain	ChLG3:1553104-1569448	0.368617	-0.225912	-0.00349052	-0.00305618	-0.75058	-0.735881	-1.02584	-0.890677	-0.738146	-1.7735	-0.655803	-1.0953	0.97703	0.979267	0.984992	0.98075	0.9578	0.959953	0.942817	0.947421	0.959766	0.906845	0.959706	0.939426
TC013632	au2.g992.t2	GLEAN_13632	CTL12	C-type_lectin	Recognition	Putative uncharacterized protein [Source:UniProtKB/TrEMBL;Acc:D6W6V8]	GO:0030246	carbohydrate binding	IPR008646	Herpesvirus UL45-like	ChLGX:3823235-3828264	0.0281809	-0.277837	0.17305	0.0154055	0.509498	0.323874	0.576107	0.175954	0.483959	0.267966	0.419187	-0.104282	0.942246	0.18859	0.492652	0.970044	0.00592823	0.110933	0.00121298	0.479544	0.00973504	0.210969	0.023621	0.723396
TC013911	au2.g6657.t1	GLEAN_13911	CTL13	C-type_lectin	Recognition	Putative uncharacterized protein [Source:UniProtKB/TrEMBL;Acc:D6WMQ9]	GO:0030246	carbohydrate binding	IPR001304	C-type lectin	ChLG5:572993-587396	0.0226456	0.0356832	-0.252805	-0.163887	-1.04944	-0.983465	-0.803064	-0.155402	-0.764327	-1.14019	-0.308051	-0.540188	0.952375	0.922764	0.262411	0.531224	0.000441757	0.000441757	0.000441757	0.552329	0.000441757	0.000441757	0.139722	0.00258743
TC000871	au2.g2546.t1	GLEAN_00871	CTL14	C-type_lectin	Recognition	Putative uncharacterized protein SP1070 [Source:UniProtKB/TrEMBL;Acc:D6W8V9]	GO:0005509	calcium ion binding	IPR009030	Growth factor, receptor	ChLG2:9352675-9377160	0.289749	-0.168827	-0.206169	-0.093327	0.185483	0.315362	0.472894	0.0273802	0.420671	0.112681	0.74065	-0.110634	0.162035	0.504069	0.385872	0.758867	0.443725	0.1274	0.00894816	0.941525	0.0238405	0.696141	0.000441757	0.708264
TC002984	au2.g4130.t1	GLEAN_02984	CTL16	C-type_lectin	Recognition	Putative uncharacterized protein [Source:UniProtKB/TrEMBL;Acc:D6WGL3]	GO:0007155	cell adhesion	IPR008979	Galactose-binding domain-like	ChLG3:7184688-7215724	1.27652	0.569299	-0.230266	0.0338833	-0.0831233	2.08802	0.684363	0.0292345	1.36986	0.601905	0.968625	-0.3855	0.000441757	0.142027	0.50941	0.962553	0.901431	0.000441757	0.000441757	0.967753	0.000441757	0.10855	0.000441757	0.396121
TC007619	au2.g5583.t1	GLEAN_07619	GALE1	galectin	Recognition	Putative uncharacterized protein GLEAN_07619 [Source:UniProtKB/TrEMBL;Acc:D2A2V8]	GO:0030246	carbohydrate binding	IPR008985	Concanavalin A-like lectin/glucanases superfamily	ChLG4:2826203-2831410	0.112773	0.381408	-0.00750748	0.158686	-0.28161	-0.00261543	-0.468234	-0.0225037	-0.244131	-0.0695292	-0.181638	-0.0358135	0.727167	0.0807109	0.98631	0.581926	0.249822	0.995655	0.0229642	0.95768	0.343164	0.850004	0.504428	0.93046
TC011871	au2.g10523.t1	GLEAN_11871	GALE2	galectin	Recognition	Putative uncharacterized protein [Source:UniProtKB/TrEMBL;Acc:D6WZA8]	GO:0030246	carbohydrate binding	IPR008985	Concanavalin A-like lectin/glucanases superfamily	ChLG9:17074401-17078894	0.0659269	-0.451274	0.0705597	-0.396866	-0.0615784	0.014152	0.14516	-0.0307602	-0.168333	-0.192255	0.137917	-0.0863818	0.839134	0.0198525	0.830704	0.0400421	0.852725	0.971439	0.581674	0.934529	0.504778	0.422212	0.604195	0.776483
TC014802	au2.g8061.t1	GLEAN_14802	GALE3	galectin	Recognition	Putative uncharacterized protein [Source:UniProtKB/TrEMBL;Acc:D6WJT7]	GO:0016021	integral to membrane	IPR008985	Concanavalin A-like lectin/glucanases superfamily	ChLG5:18953289-18957630	0.00869824	0.0919671	0.14916	0.0824683	0.0382387	0.119164	-0.111296	-0.105573	-0.0593841	0.192282	-0.19015	-0.185201	0.984245	0.795641	0.619989	0.817648	0.927674	0.712538	0.73679	0.757993	0.878069	0.492587	0.507346	0.512045
TC003194	au2.g3769.t1	GLEAN_03194	FREP5	fibrinogen-like	Recognition	Scabrous [Source:UniProtKB/TrEMBL;Acc:D6WEF6]	GO:0005102	receptor binding	IPR002181	Fibrinogen, alpha/beta/gamma chain, C-terminal globular	ChLG3:400994-418944	-0.389648	-0.238883	-0.171577	-0.215323	0.106457	-0.258004	-0.0310581	0.01327	0.0345139	0.609656	-0.128499	0.0949257	0.264334	0.538803	0.687315	0.591054	0.82509	0.501338	0.956277	0.981991	0.95354	0.0291325	0.777748	0.842255
TC003276	au2.g3799.t1	GLEAN_03276	FREP1	fibrinogen-like	Recognition	Angiopoietin-like 1 [Source:UniProtKB/TrEMBL;Acc:D6WEJ6]	GO:0005102	receptor binding	IPR002181	Fibrinogen, alpha/beta/gamma chain, C-terminal globular	ChLG3:640777-646747	2.38063	2.62253	1.7421	1.88301	0.287536	0.90001	0.165435	0.0555545	0.0894465	0.722587	0.063922	0.139133	0.000441757	0.000441757	0.000441757	0.000441757	0.265755	0.000441757	0.595918	0.891317	0.817225	0.000441757	0.872922	0.670829
TC003277	au2.g3800.t1	GLEAN_03277	FREP2	fibrinogen-like	Recognition	Putative uncharacterized protein [Source:UniProtKB/TrEMBL;Acc:D6WEJ7]	GO:0005102	receptor binding	IPR002181	Fibrinogen, alpha/beta/gamma chain, C-terminal globular	ChLG3:647967-651703	-0.00888664	0.953139	-0.108366	-0.216206	-0.137515	0.550034	-0.244812	0.312385	-0.713974	-0.243868	0.481959	0.220796	0.988924	0.0173301	0.83788	0.653677	0.82666	0.237767	0.575878	0.446942	0.0850574	0.711901	0.135538	0.634878
TC003294	au2.g3826.t1	GLEAN_03294	FREP4	fibrinogen-like	Recognition	Putative uncharacterized protein [Source:UniProtKB/TrEMBL;Acc:D6WEU5]	GO:0005102	receptor binding	IPR002181	Fibrinogen, alpha/beta/gamma chain, C-terminal globular	ChLG3:855447-861928	-0.239145	1.28534	#NAME?	0	-0.781328	-1.23734	0.968679	inf	#NAME?	-0.138198	1.44364	0	1	1	1	1	1	1	1	1	1	1	1	1
TC004004	au2.g5200.t2	GLEAN_04004	FREP6	fibrinogen-like	Recognition	Putative uncharacterized protein [Source:UniProtKB/TrEMBL;Acc:D6WII2],Putative uncharacterized protein [Source:UniProtKB/TrEMBL;Acc:D6WII7]	,GO:0005102	,receptor binding	IPR025252,IPR002181	Domain of unknown function DUF4200,Fibrinogen, alpha/beta/gamma chain, C-terminal globular	ChLG3:36091915-36203555	0.609332	0.995451	-0.662007	-0.0533153	0.655772	0.565702	0.000138289	0.155906	0.328891	-0.0367085	-0.0160352	0.195435	0.117457	0.00225752	0.00291304	0.907592	0.190728	0.156402	0.999625	0.67439	0.582449	0.965406	0.974833	0.578737
TC014664	au2.g7828.t1	GLEAN_14664	TEP-B	TEP	Recognition	Putative uncharacterized protein [Source:UniProtKB/TrEMBL;Acc:D6WNG7]	GO:0004866	endopeptidase inhibitor activity	IPR009048	Alpha-macroglobulin, receptor-binding	ChLG5:16650378-16656739	0.163742	-0.132481	-0.0110249	-0.0802843	0.0924261	0.0950764	0.14917	0.0249476	0.0591974	-0.0133458	0.241491	-0.00244636	0.51111	0.628404	0.97785	0.795999	0.75694	0.755962	0.562935	0.947605	0.860284	0.97316	0.273416	0.994923
TC009667	au2.g8651.t1	GLEAN_09667	TEP-C	TEP	Recognition	Putative uncharacterized protein [Source:UniProtKB/TrEMBL;Acc:D6WTR8]	GO:0004866	endopeptidase inhibitor activity	IPR009048	Alpha-macroglobulin, receptor-binding	ChLG7:5209515-5218893	0.592298	0.496377	1.04702	0.327227	1.01877	0.492532	1.04284	-0.0355795	0.659234	1.09781	0.542982	0.459727	0.00225752	0.0196272	0.000441757	0.245776	0.000441757	0.0198525	0.000441757	0.945263	0.000441757	0.000441757	0.0234037	0.0717776
TC009375	au2.g8250.t1	GLEAN_09375	TEP-A	TEP	Recognition	Putative uncharacterized protein [Source:UniProtKB/TrEMBL;Acc:D6WR12]	GO:0004866	endopeptidase inhibitor activity	IPR009048	Alpha-macroglobulin, receptor-binding	ChLG7:835735-849277	-0.137025	-0.442818	0.028856	-0.127194	0.654544	0.411323	0.638084	0.391873	0.564939	0.546083	0.45573	0.121407	0.610941	0.0207587	0.940726	0.650132	0.000441757	0.0309811	0.000441757	0.0427041	0.000838716	0.00323227	0.0142626	0.673505
TC000808	au2.g2429.t1	GLEAN_00808	TEP-D	TEP	Recognition	Putative uncharacterized protein [Source:UniProtKB/TrEMBL;Acc:D6W8H2]	GO:0004866	endopeptidase inhibitor activity	IPR009048	Alpha-macroglobulin, receptor-binding	ChLG2:7772939-7872349	0.22873	0.0787063	-0.102428	-0.149934	0.268051	0.0884743	-0.257752	0.0114803	0.0623926	0.112737	-0.0739868	-0.00395287	0.474133	0.861823	0.805524	0.700444	0.382872	0.84657	0.434808	0.982964	0.891369	0.790804	0.870349	0.994409
TC000246	au2.g3286.t1	GLEAN_00246	H1	cSPH	Extracellular_signaling	Serine protease H1 [Source:UniProtKB/TrEMBL;Acc:D6WBT1]	GO:0003824	catalytic activity	IPR009003	Peptidase cysteine/serine, trypsin-like	ChLG2:18250794-18252144	0.329211	0.169781	0.424277	0.219445	1.09511	0.459338	0.600352	0.167369	0.66899	0.281854	0.317017	0.0166622	0.138044	0.560108	0.0666867	0.435469	0.000441757	0.0255453	0.00258743	0.590198	0.000441757	0.254617	0.2063	0.971224
TC000247	au2.g3285.t1	GLEAN_00247	H2	cSPH	Extracellular_signaling	Serine protease H2 [Source:UniProtKB/TrEMBL;Acc:D6WBT0]	GO:0003824	catalytic activity	IPR009003	Peptidase cysteine/serine, trypsin-like	ChLG2:18247877-18249544	0.249915	0.228929	0.407151	0.200304	1.29702	0.362527	1.22643	0.136502	0.894861	0.374614	0.750225	0.112525	0.282519	0.336538	0.0367643	0.411634	0.000441757	0.0744931	0.000441757	0.630031	0.000441757	0.0628279	0.000441757	0.705194
TC000248	au2.g3284.t1	GLEAN_00248	H3	cSPH	Extracellular_signaling	Serine protease H3 [Source:UniProtKB/TrEMBL;Acc:D6WBS9]	GO:0003824	catalytic activity	IPR009003	Peptidase cysteine/serine, trypsin-like	ChLG2:18244926-18247814	-0.39764	-0.251055	-0.0589615	0.0104819	0.041856	-0.0264437	0.0810639	-0.148624	0.00283541	-0.300473	-0.265427	0.00754214	0.0497288	0.283715	0.878697	0.979777	0.907808	0.946513	0.818532	0.614818	0.994334	0.174208	0.294715	0.985518
TC000249	au2.g3283.t1	GLEAN_00249	H4	cSPH	Extracellular_signaling	Serine protease H4 [Source:UniProtKB/TrEMBL;Acc:D6WBS8]	GO:0003824	catalytic activity	IPR009003	Peptidase cysteine/serine, trypsin-like	ChLG2:18241900-18244664	1.16905	0.779282	1.07023	0.263671	3.35829	1.25662	2.8028	0.600541	2.53072	1.29817	2.09223	0.422446	0.000441757	0.000441757	0.000441757	0.222795	0.000441757	0.000441757	0.000441757	0.000441757	0.000441757	0.000441757	0.000441757	0.0227456
TC000250	au2.g3281.t1	GLEAN_00250	H5	cSPH	Extracellular_signaling	Serine protease H5 [Source:UniProtKB/TrEMBL;Acc:D6WBS5]	GO:0003824	catalytic activity	IPR009003	Peptidase cysteine/serine, trypsin-like	ChLG2:18221976-18223144	-1.04772	-0.927205	-0.696329	-0.334975	0.87478	0.587748	2.19378	0.823415	0.561727	0.660741	0.939	0.292088	0.000441757	0.000441757	0.194914	0.641136	0.000441757	0.023621	0.000441757	0.0959321	0.0193986	0.00787508	0.0246942	0.679905
TC000252	au2.g3278.t1	GLEAN_00252	H6	cSPH	Extracellular_signaling	Serine protease H6 [Source:UniProtKB/TrEMBL;Acc:D6WBS2]	GO:0003677	DNA binding	IPR009003	Peptidase cysteine/serine, trypsin-like	ChLG2:18179327-18180574	0.908533	0.14372	2.16706	0.413425	3.16407	2.2863	4.47474	1.78104	2.47329	2.07226	3.29192	1.10029	0.000441757	0.78879	0.000441757	0.323021	0.000441757	0.000441757	0.000441757	0.000441757	0.000441757	0.000441757	0.000441757	0.00191821
TC000494	au2.g2893.t1	GLEAN_00494	P7	cSP	Extracellular_signaling	Serine protease P7 [Source:UniProtKB/TrEMBL;Acc:D6W9Z6]	GO:0003824	catalytic activity	IPR009003	Peptidase cysteine/serine, trypsin-like	ChLG2:12937910-12942595	0.0144723	-0.0331733	-0.0570188	-0.00770655	0.695839	0.102054	0.232229	0.0299834	0.428639	0.116108	0.13443	0.0704197	0.972214	0.931642	0.872603	0.985508	0.000441757	0.746468	0.330749	0.940647	0.0266151	0.699577	0.638044	0.835231
TC000495	au2.g2892.t3	GLEAN_00495	P8	cSP	Extracellular_signaling	Serine protease P8 [Source:UniProtKB/TrEMBL;Acc:D6W9Z5]	GO:0003824	catalytic activity	IPR009003	Peptidase cysteine/serine, trypsin-like	ChLG2:12933595-12937645	0.510646	0.110709	0.645794	-0.067144	2.29993	0.842598	2.16685	0.298566	1.48087	0.884759	1.27538	0.125303	0.00476256	0.700023	0.000838716	0.836029	0.000441757	0.000441757	0.000441757	0.15383	0.000441757	0.000441757	0.000441757	0.651263
TC000496	au2.g2891.t1	GLEAN_00496	P9	SP	Extracellular_signaling	Serine protease P9 [Source:UniProtKB/TrEMBL;Acc:D6W9Z4]	GO:0003824	catalytic activity	IPR009003	Peptidase cysteine/serine, trypsin-like	ChLG2:12931360-12933365	0.227266	0.292842	0.334354	0.283144	0.879579	0.925952	1.17617	0.564759	0.786835	0.530524	0.864182	0.436167	0.374082	0.225526	0.184237	0.283181	0.000441757	0.000441757	0.000441757	0.00677321	0.000441757	0.00814476	0.000441757	0.0508032
TC000497	au2.g2890.t1	GLEAN_00497	P10	cSP	Extracellular_signaling	Serine protease P10 [Source:UniProtKB/TrEMBL;Acc:D6W9Z3]	GO:0003824	catalytic activity	IPR009003	Peptidase cysteine/serine, trypsin-like	ChLG2:12928177-12931105	0.296702	-0.129921	0.270753	0.00709641	0.367889	0.216535	0.700888	0.464976	0.350022	0.238823	0.38215	0.437882	0.298662	0.736903	0.328378	0.988349	0.157513	0.491502	0.000441757	0.0400421	0.191968	0.433935	0.122416	0.0599191
TC000546	au2.g2793.t2	GLEAN_00546	P12	SP	Extracellular_signaling	Serine protease P12 [Source:UniProtKB/TrEMBL;Acc:D6W9N9]	GO:0003824	catalytic activity	IPR009003	Peptidase cysteine/serine, trypsin-like	ChLG2:12274495-12279834	-0.238363	-1.46222	-0.770977	-0.241842	0.170827	0.49261	0.0674491	1.14533	0.82788	1.06595	-0.0619753	0.311179	0.451224	0.000441757	0.000441757	0.462797	0.607308	0.0191734	0.861276	0.000441757	0.000441757	0.000441757	0.875694	0.268975
TC000548	au2.g2792.t1	GLEAN_00548	H14	SPH	Extracellular_signaling	Serine protease-like protein [Source:UniProtKB/TrEMBL;Acc:D6W9N7]	GO:0003824	catalytic activity	IPR009003	Peptidase cysteine/serine, trypsin-like	ChLG2:12272751-12273984	2.4764	2.5224	-1.23162	0.196093	-0.3498	2.50513	-0.363698	0.823891	0.0906366	0.468232	-0.355646	-0.915238	0.00258743	0.00191821	0.00225752	0.824653	1	0.00191821	0.39767	0.150019	1	1	0.411634	0.161545
TC000635	au2.g2635.t1	GLEAN_00635	P16	SP	Extracellular_signaling	Serine protease P16 [Source:UniProtKB/TrEMBL;Acc:D6W975]	GO:0003824	catalytic activity	IPR009003	Peptidase cysteine/serine, trypsin-like	ChLG2:10550438-10564581	0.19702	0.217278	-0.678251	0.0291492	-0.478955	0.217779	-0.191003	0.0703873	-0.149327	-0.116733	-0.110424	0.142886	0.75175	0.717372	0.101495	0.975103	0.342764	0.712757	0.737338	0.933633	0.82594	0.872272	0.862513	0.847301
TC000829	au2.g2475.t1	GLEAN_00829	H18	SPH	Extracellular_signaling	Serine protease H18 [Source:UniProtKB/TrEMBL;Acc:D6W8K4]	GO:0003824	catalytic activity	IPR009003	Peptidase cysteine/serine, trypsin-like	ChLG2:8166955-8177869	-0.758348	-0.489633	0.260521	0.167028	0.191796	0.180826	0.492532	0.0426368	0.0981992	0.29869	-0.230163	0.177793	0.000441757	0.0062119	0.369968	0.604655	0.430161	0.465863	0.0318021	0.922834	0.745352	0.151494	0.472808	0.5747
TC000870	au2.g2545.t1	GLEAN_00870	P19	SP	Extracellular_signaling	Serine protease P19 [Source:UniProtKB/TrEMBL;Acc:D6W8V8]	GO:0003824	catalytic activity	IPR009003	Peptidase cysteine/serine, trypsin-like	ChLG2:9341505-9348113	0.169592	0.05296	-0.0995571	-0.398154	-1.33053	-0.503675	-0.531278	-0.651041	-1.02593	-0.79647	-0.0139397	-0.265894	1	1	1	1	1	1	1	1	1	1	1	1
TC030062	au2.g2740.t1	GLEAN_00989B	P21	SP	Extracellular_signaling	Serine protease P21 [Source:UniProtKB/TrEMBL;Acc:D6W9G8]	GO:0003824	catalytic activity	IPR009003	Peptidase cysteine/serine, trypsin-like	ChLG2:11760208-11762584	1.28394	0.905425	1.20388	0.728731	0.218973	0.0181892	-0.213196	0.319477	-0.173064	-0.0693141	0.00257559	0.208227	0.000441757	0.000441757	0.000441757	0.000441757	0.365473	0.965084	0.370438	0.127261	0.521362	0.843032	0.994459	0.388164
TC001023	au2.g2794.t1	GLEAN_01023	P22	SP	Extracellular_signaling	Serine protease P22 [Source:UniProtKB/TrEMBL;Acc:D6W9P1]	GO:0003824	catalytic activity	IPR009003	Peptidase cysteine/serine, trypsin-like	ChLG2:12281295-12282605	0.733545	0.924232	-0.48171	-0.248788	-1.66683	1.4735	-0.300366	0.0272931	-0.13784	-0.253377	0.232276	-0.829339	0.161793	0.0728941	0.24962	0.750012	0.0140213	0.00121298	0.503763	0.975413	0.883483	0.758867	0.608404	0.128468
TC001157	au2.g3055.t1	GLEAN_01157	P23	SP	Extracellular_signaling	Serine protease P23 [Source:UniProtKB/TrEMBL;Acc:D6WAH4]	GO:0003824	catalytic activity	IPR009003	Peptidase cysteine/serine, trypsin-like	ChLG2:14708977-14711283	-0.482405	-0.575233	-0.608458	-0.353042	-1.13839	-0.750446	-0.34566	0.0226896	-0.736931	-0.445889	-0.434395	0.446655	0.0209818	0.00354762	0.00291304	0.121175	0.000441757	0.000441757	0.133851	0.956637	0.000441757	0.0287181	0.0390831	0.0287181
TC030064	au2.g3057.t1	GLEAN_01158B	P25	SP	Extracellular_signaling	Serine protease P25 [Source:UniProtKB/TrEMBL;Acc:D6WAH7]	GO:0003824	catalytic activity	IPR009003	Peptidase cysteine/serine, trypsin-like	ChLG2:14712957-14717292	0.328916	0.176428	-0.268647	-0.138939	0.0274382	-0.675398	0.0362465	-0.135653	-0.167662	-0.36512	-0.254312	0.332997	0.0991649	0.476395	0.219795	0.605589	0.942183	0.000441757	0.92148	0.620489	0.506615	0.0616282	0.249134	0.104401
TC030065	au2.g3056.t1	GLEAN_01158C	P26	SP	Extracellular_signaling	Serine protease P26 [Source:UniProtKB/TrEMBL;Acc:D6WAH5]	GO:0003824	catalytic activity	IPR009003	Peptidase cysteine/serine, trypsin-like	ChLG2:14711677-14712735	-0.781757	1.12107	-0.559495	0.840655	-0.243454	0.231795	-1.67672	0.348967	-1.12276	-0.10477	-0.519134	1.05084	1	1	0.448715	0.323195	1	1	0.047727	1	1	1	0.500893	0.189267
TC001301	au2.g3282.t1	GLEAN_01301	H29	cSPH	Extracellular_signaling	Serine protease H29 [Source:UniProtKB/TrEMBL;Acc:D6WBS7]	GO:0003824	catalytic activity	IPR009003	Peptidase cysteine/serine, trypsin-like	ChLG2:18223475-18228320	-0.491853	-0.67788	-0.282611	-0.010519	1.1065	0.324357	2.19882	0.519648	0.723664	0.460027	1.14516	0.344867	0.00649714	0.000441757	0.27795	0.982139	0.000441757	0.120758	0.000441757	0.0159196	0.000441757	0.0156796	0.000441757	0.150995
TC001908	au2.g1912.t1	GLEAN_01908	H30	cSPH	Extracellular_signaling						Unknown_singleton_1407:476-4084	0	0	0	0	0	0	0	0	0	0	0	0	1	1	1	1	1	1	1	1	1	1	1	1
TC002112	au2.g5014.t1	GLEAN_02112	H33	cSPH	Extracellular_signaling	Serine protease H33 [Source:UniProtKB/TrEMBL;Acc:D6WGT8]	GO:0003824	catalytic activity	IPR009003	Peptidase cysteine/serine, trypsin-like	ChLG3:30105836-30110284	-0.976358	-1.26127	0.389603	0.306045	0.300065	0.501024	1.07106	0.989291	0.293919	1.00076	-0.587623	1.25804	1	1	1	1	1	1	1	1	1	1	1	1
TC002150	au2.g5015.t1	GLEAN_02150	H34	cSPH	Extracellular_signaling	Serine protease H34 [Source:UniProtKB/TrEMBL;Acc:D6WGT9]	GO:0003824	catalytic activity	IPR009003	Peptidase cysteine/serine, trypsin-like	ChLG3:30118365-30120118	-2.18379	-0.0382448	1.33949	0.827013	-0.617655	-0.883247	0.324795	-0.685157	-1.71431	-0.508688	1.16934	1.58797	1	1	1	1	1	1	1	1	1	1	1	1
TC002193	au2.g10981.t1	GLEAN_02193	H35	cSPH	Extracellular_signaling	Serine protease H35 [Source:UniProtKB/TrEMBL;Acc:D6WXX6]	GO:0003824	catalytic activity	IPR009003	Peptidase cysteine/serine, trypsin-like	ChLG8:232875-237293	0.313584	0.104556	0.340435	-0.0727639	0.188368	0.493544	0.447633	0.275635	0.338997	0.322143	0.507224	-0.0444011	0.13005	0.729906	0.0962351	0.825299	0.436664	0.00787508	0.0147393	0.204439	0.0908589	0.119807	0.0041614	0.901622
TC002659	au2.g4755.t1	GLEAN_02659	P36	SP	Extracellular_signaling	Serine protease P36 [Source:UniProtKB/TrEMBL;Acc:D6WEQ0]	GO:0003824	catalytic activity	IPR009003	Peptidase cysteine/serine, trypsin-like	ChLG3:21271534-21279644	0.289103	0.614098	-0.437399	0.0419892	-0.0141091	0.0524627	0.039341	0.102101	0.0927967	-0.17039	0.308159	0.143937	0.624353	0.193789	0.312789	0.956757	0.989114	0.953515	0.956277	0.879566	0.90931	0.818835	0.493925	0.817263
TC002766	au2.g4565.t1	GLEAN_02766	P37	SP	Extracellular_signaling	Serine protease P37 [Source:UniProtKB/TrEMBL;Acc:D6WDI0]	GO:0003824	catalytic activity	IPR009003	Peptidase cysteine/serine, trypsin-like	ChLG3:14996060-14998003	-0.503936	0.167554	-0.604122	-0.117786	-0.489192	-0.532748	-0.235162	-0.204713	-0.452131	-0.395212	-0.577794	0.122991	0.00535081	0.508941	0.000441757	0.67605	0.00732683	0.00258743	0.294902	0.39044	0.0140213	0.0363741	0.000838716	0.664514
TC002767	au2.g4564.t1	GLEAN_02767	P38	SP	Extracellular_signaling	Serine protease P38 [Source:UniProtKB/TrEMBL;Acc:D6WDH9]	GO:0003824	catalytic activity	IPR009003	Peptidase cysteine/serine, trypsin-like	ChLG3:14995003-14995933	-0.134334	0.953939	-0.365375	1.00374	0.35104	-0.713007	0.564469	0.351421	-0.246733	-0.347578	-0.251363	0.430825	0.652807	0.000441757	0.162633	0.000441757	0.112199	0.000838716	0.00973504	0.225956	0.321707	0.140363	0.397445	0.109534
TC002785	au2.g4441.t1	GLEAN_02785	P40	SP	Extracellular_signaling	Serine protease P40 [Source:UniProtKB/TrEMBL;Acc:D6WIP3]	GO:0003824	catalytic activity	IPR009003	Peptidase cysteine/serine, trypsin-like	ChLG3:12844357-12845522	-2.81021	-6.32259	-1.71601	-0.341752	0.415898	-4.64005	1.47215	0.0969593	0.589086	-1.02534	0.406469	0.959358	0.000441757	0.000441757	0.000441757	0.63099	0.0440126	0.000441757	0.000441757	0.914764	0.00225752	0.000441757	0.0807109	0.0390831
TC002786	au2.g4440.t2	GLEAN_02786	P41	SP	Extracellular_signaling	Serine protease P41 [Source:UniProtKB/TrEMBL;Acc:D6WIP2]	GO:0003824	catalytic activity	IPR009003	Peptidase cysteine/serine, trypsin-like	ChLG3:12843047-12844292	1.55538	1.87826	0.561433	0.496045	-0.227759	-0.428214	0.142037	-0.398182	-0.684686	-0.0649724	-0.164813	0.566501	0.000441757	0.000441757	0.00157174	0.00814476	0.348249	0.0484534	0.597114	0.0432589	0.000441757	0.859823	0.514623	0.00225752
TC003081	au2.g3934.t1	GLEAN_03081	P42	SP	Extracellular_signaling	Serine protease H42 [Source:UniProtKB/TrEMBL;Acc:D6WFM2]	GO:0003824	catalytic activity	IPR009003	Peptidase cysteine/serine, trypsin-like	ChLG3:3540354-3541554	-0.570441	0.0943086	0.0493675	-1.13961	0.15755	-0.567295	-1.24817	0.207769	-0.330224	-0.652197	-0.705091	-2.37042	0.265755	0.906022	0.940196	0.00476256	0.822641	0.290978	0.000838716	0.699938	0.57443	0.214511	0.0594019	0.000441757
TC004084	au2.g1630.t2	GLEAN_04084	P43	SP	Extracellular_signaling						Unknown_group_106:37673-45286	0	0	0	0	0	0	0	0	0	0	0	0	1	1	1	1	1	1	1	1	1	1	1	1
TC004160	au2.g963.t1	GLEAN_04160	P44	cSP	Extracellular_signaling	Serine protease P44 [Source:UniProtKB/TrEMBL;Acc:D6W6R5]	GO:0003824	catalytic activity	IPR009003	Peptidase cysteine/serine, trypsin-like	ChLGX:2599766-2602773	-0.157524	-0.394553	0.240797	0.00840582	0.863982	0.250924	0.719552	0.164	0.239889	0.0188641	0.236503	-0.0482818	0.581926	0.0732213	0.36467	0.983181	0.000441757	0.294715	0.000441757	0.569192	0.323107	0.963721	0.373934	0.902776
TC004523	au2.g2136.t1	GLEAN_04523	P46	SP	Extracellular_signaling	Serine protease P46 [Source:UniProtKB/TrEMBL;Acc:D6WBK5]	GO:0003824	catalytic activity	IPR009003	Peptidase cysteine/serine, trypsin-like	ChLG2:2133002-2145714	0.423277	0.000508768	0.896855	0.207766	2.67662	0.792629	3.01443	0.582159	1.93254	0.957621	1.94487	0.292955	0.0231859	0.998831	0.000441757	0.373417	0.000441757	0.000441757	0.000441757	0.000838716	0.000441757	0.000441757	0.000441757	0.159847
TC004622	au2.g1336.t1	GLEAN_04622	H51	cSPH	Extracellular_signaling	Serine protease H51 [Source:UniProtKB/TrEMBL;Acc:D6W7X1]	GO:0003824	catalytic activity	IPR009003	Peptidase cysteine/serine, trypsin-like	ChLGX:8284720-8290134	2.19624	0.756621	-0.775568	0.0150415	0.656297	1.9825	0.43309	0.401712	1.45249	2.12899	0.619548	0.285833	0.000441757	0.0451372	0.00385561	0.982489	0.0994541	0.000441757	0.0670159	0.333615	0.000441757	0.000441757	0.00564068	0.541627
TC004624	au2.g1331.t1	GLEAN_04624	P52	cSP	Extracellular_signaling	Serine protease P52 [Source:UniProtKB/TrEMBL;Acc:D6W7W5]	GO:0003824	catalytic activity	IPR009003	Peptidase cysteine/serine, trypsin-like	ChLGX:8252085-8253634	0.148353	-0.0230148	0.105282	-0.328955	0.098357	1.51683	0.971543	0.621536	1.05248	0.934598	1.30408	0.14383	0.709026	0.964173	0.818625	0.218274	0.825462	0.000441757	0.000441757	0.00291304	0.000441757	0.000441757	0.000441757	0.671296
TC004635	au2.g1150.t1	GLEAN_04635	P53	cSP	Extracellular_signaling	Serine protease P53 [Source:UniProtKB/TrEMBL;Acc:D6W7D1]	GO:0003824	catalytic activity	IPR009003	Peptidase cysteine/serine, trypsin-like	ChLGX:5658135-5660863	-0.341604	-2.4704	-0.935911	-0.665803	0.79688	-0.127852	0.696022	1.13327	0.811337	0.867302	-0.158843	0.340336	0.161545	0.000441757	0.000441757	0.0240549	0.000441757	0.676143	0.000838716	0.000441757	0.000441757	0.000441757	0.610085	0.223949
TC004654	au2.g893.t2	GLEAN_04654	P54	SP	Extracellular_signaling	Serine protease P54 [Source:UniProtKB/TrEMBL;Acc:D6W6H7]	GO:0003824	catalytic activity	IPR009003	Peptidase cysteine/serine, trypsin-like	ChLGX:1338105-1350294	0.755267	-0.0075231	-1.13857	-0.253773	-0.0676597	0.742241	-0.233498	-0.0868943	0.407946	0.907844	-0.388232	-0.193727	0.0107721	0.990698	0.000441757	0.566001	0.907062	0.00787508	0.471548	0.878697	0.238669	0.00191821	0.159847	0.673424
TC004770	au2.g1368.t1	GLEAN_04770	P55	cSP	Extracellular_signaling	Serine protease P55 [Source:UniProtKB/TrEMBL;Acc:D6W808]	GO:0003824	catalytic activity	IPR009003	Peptidase cysteine/serine, trypsin-like	ChLGX:8636471-8641213	0.080611	0.0494371	0.165029	-0.0809328	0.29989	-0.191096	0.106584	-0.281413	-0.394801	-0.307529	-0.121712	-0.203579	0.827687	0.897512	0.592508	0.824297	0.214621	0.509114	0.761805	0.267379	0.0985783	0.214305	0.723992	0.470336
TC004900	au2.g2255.t1	GLEAN_04900	H57	SPH	Extracellular_signaling	Serine protease H57 [Source:UniProtKB/TrEMBL;Acc:D6WCH8]	GO:0003824	catalytic activity	IPR009003	Peptidase cysteine/serine, trypsin-like	ChLG2:5315495-5319003	0.165155	0.202325	-0.125747	0.0364259	5.20758	2.01413	4.28826	-0.0122896	3.16156	2.62975	1.93091	0.122022	0.839472	0.739313	1	0.971012	0.000441757	0.000441757	0.000441757	0.989719	0.000441757	0.000441757	0.000838716	0.887076
TC004957	au2.g2354.t1	GLEAN_04957	H59	cSPH	Extracellular_signaling	Serine protease H59 [Source:UniProtKB/TrEMBL;Acc:D6WCY8]	GO:0003824	catalytic activity	IPR009003	Peptidase cysteine/serine, trypsin-like	ChLG2:6659754-6661025	1.77957	1.19903	-0.650477	#NAME?	0.572047	-0.00434475	-0.94394	#NAME?	#NAME?	1.03009	0.0120131	-0.117116	1	1	1	1	1	1	1	1	1	1	1	1
TC005130	au2.g3686.t1	GLEAN_05130	P60	cSP	Extracellular_signaling	Serine protease P60 [Source:UniProtKB/TrEMBL;Acc:D7EIP3]	GO:0003824	catalytic activity	IPR009003	Peptidase cysteine/serine, trypsin-like	Unknown_group_19:77765-80359	0	0	0	0	0	0	0	0	0	0	0	0	1	1	1	1	1	1	1	1	1	1	1	1
TC005230	au2.g2207.t1	GLEAN_05230	P61	cSP	Extracellular_signaling	Serine protease P61 [Source:UniProtKB/TrEMBL;Acc:D6WC29]	GO:0003824	catalytic activity	IPR009003	Peptidase cysteine/serine, trypsin-like	ChLG2:4227252-4232724	-0.522463	-0.0568411	-1.21871	-0.173988	0.284823	0.0965569	0.47407	2.01361	0.0647179	0.365904	0.6389	2.82404	1	1	1	1	1	1	1	1	1	1	1	1
TC005327	au2.g12173.t1	GLEAN_05327	P62	SP	Extracellular_signaling	Putative uncharacterized protein [Source:UniProtKB/TrEMBL;Acc:D6WV73]	GO:0003824	catalytic activity	IPR009003	Peptidase cysteine/serine, trypsin-like	ChLG8:17873452-17892118	-0.032738	0.592485	0.309669	0.0476855	-0.243781	0.347417	0.054523	0.0847234	-0.263516	0.228427	0.0454703	0.194629	0.954692	0.0538142	0.376322	0.934329	0.544632	0.35202	0.921717	0.872425	0.493489	0.598101	0.935023	0.648226
TC005908	au2.g11282.t1	GLEAN_05908	H64	SPH	Extracellular_signaling	Serine protease H64 [Source:UniProtKB/TrEMBL;Acc:D6WVM2]	GO:0003824	catalytic activity	IPR009003	Peptidase cysteine/serine, trypsin-like	ChLG8:6309454-6311854	1.67788	1.68822	0.160786	0.5466	-0.471206	-1.21343	-0.537875	-0.118424	-0.895665	-0.641295	-0.31595	0.0778786	0.000441757	0.000441757	0.664744	0.0107721	0.119807	0.000441757	0.0531042	0.756693	0.00291304	0.0307736	0.31905	0.846738
TC005925	au2.g11260.t1	GLEAN_05925	H65	SPH	Extracellular_signaling	Serine protease H65 [Source:UniProtKB/TrEMBL;Acc:D6WVI9]	GO:0003824	catalytic activity	IPR009003	Peptidase cysteine/serine, trypsin-like	ChLG8:6018609-6021229	0.882901	-0.170888	-0.514908	-0.597686	-0.999612	-0.575171	-0.176849	0.216085	-0.528628	-0.494354	0.0150507	0.213734	0.000441757	0.581471	0.0458786	0.00535081	0.000441757	0.00973504	0.605752	0.429054	0.0291325	0.0303646	0.976064	0.426752
TC005976	au2.g11177.t2	GLEAN_05976	P66	cSP	Extracellular_signaling	Serine protease P66 [Source:UniProtKB/TrEMBL;Acc:D6WV12]	GO:0003824	catalytic activity	IPR009003	Peptidase cysteine/serine, trypsin-like	ChLG8:4238757-4247874	0.338155	-0.117143	0.846817	0.110298	1.37257	0.277749	1.11527	0.143214	1.02322	0.395701	0.537501	-0.0350557	0.0878403	0.687406	0.000441757	0.70137	0.000441757	0.203209	0.000441757	0.59198	0.000441757	0.0408119	0.00323227	0.924704
TC006026	au2.g11113.t1	GLEAN_06026	P67	SP	Extracellular_signaling	Serine protease P67 [Source:UniProtKB/TrEMBL;Acc:D6WUI3]	GO:0003824	catalytic activity	IPR009003	Peptidase cysteine/serine, trypsin-like	ChLG8:2796846-2800512	-1.29535	-1.05186	-0.848462	0.380214	-0.253485	-0.194395	-0.160513	-0.601783	-0.207276	-0.369489	-0.67566	-0.986055	0.00157174	0.00649714	1	1	0.618837	0.720966	1	1	0.702019	0.415588	1	1
TC006033	au2.g11097.t1	GLEAN_06033	P68	SP	Extracellular_signaling	Serine protease P68 [Source:UniProtKB/TrEMBL;Acc:D6WYU9]	GO:0003824	catalytic activity	IPR009003	Peptidase cysteine/serine, trypsin-like	ChLG8:2589517-2601902	0.880381	-0.118428	1.15948	0.0486397	1.47079	0.56393	1.37731	0.208366	1.04666	0.259142	0.968616	0.0890225	0.000441757	0.675904	0.000441757	0.888367	0.000441757	0.00191821	0.000441757	0.369889	0.000441757	0.231283	0.000441757	0.767137
TC006034	au2.g11095.t1	GLEAN_06034	P69	SP	Extracellular_signaling	Serine protease P69 [Source:UniProtKB/TrEMBL;Acc:D6WYU8]	GO:0003824	catalytic activity	IPR009003	Peptidase cysteine/serine, trypsin-like	ChLG8:2579465-2586612	0.0315264	-0.295562	0.4218	0.00457589	0.494451	0.0943716	0.483173	0.10656	0.521331	0.299638	0.0178241	0.121528	0.932147	0.159486	0.0295403	0.991452	0.00564068	0.755377	0.00921111	0.720966	0.00354762	0.149277	0.964538	0.669004
TC006268	au2.g11325.t1	GLEAN_06268	P72	SP	Extracellular_signaling	Serine protease P72 [Source:UniProtKB/TrEMBL;Acc:D6WVR8]	GO:0003824	catalytic activity	IPR009003	Peptidase cysteine/serine, trypsin-like	ChLG8:6873379-6878422	-0.660451	-0.380907	-0.0876784	-0.0215021	-1.25436	-0.787343	0.00299666	-0.256601	-0.699567	-0.028463	0.581271	0.0894135	1	1	1	0.985817	1	1	1	1	1	1	0.361652	0.925812
TC006424	au2.g11601.t1	GLEAN_06424	P74	SP	Extracellular_signaling	Serine protease P74 [Source:UniProtKB/TrEMBL;Acc:D6WWR4]	GO:0003824	catalytic activity	IPR009003	Peptidase cysteine/serine, trypsin-like	ChLG8:10685356-10686344	-0.743071	1.59746	-0.951469	0.145463	-2.24758	0.970164	-0.856347	-0.145448	-1.67972	-0.800896	-0.85208	-1.21811	0.26357	0.0041614	0.0112831	0.883736	0.0062119	0.0916112	0.023621	0.882761	0.0203054	0.288293	0.0216474	0.0552246
TC006438	au2.g11614.t1	GLEAN_06438	P75	SP	Extracellular_signaling	Serine protease P75 [Source:UniProtKB/TrEMBL;Acc:D6WWT7]	GO:0003824	catalytic activity	IPR009003	Peptidase cysteine/serine, trypsin-like	ChLG8:10982280-10984753	-2.59113	4.14268	-1.89229	0.936677	#NAME?	3.69399	-0.569686	0.846067	-2.92179	#NAME?	-1.01946	0.333047	1	1	0.0168639	1	1	1	0.421941	1	1	1	0.118002	1
TC007017	au2.g6486.t1	GLEAN_07017	P76	SP	Extracellular_signaling	Serine protease P76 [Source:UniProtKB/TrEMBL;Acc:D2A2R8]	GO:0003824	catalytic activity	IPR009003	Peptidase cysteine/serine, trypsin-like	ChLG4:13277138-13280434	-0.711726	-0.182537	0.116643	0.307408	-0.820017	-0.69346	-0.495911	-0.341364	-0.453715	-0.486847	-0.578477	-0.0234891	0.000441757	0.488317	0.700278	0.150144	0.000441757	0.000441757	0.00814476	0.103087	0.0205318	0.0120403	0.00121298	0.952251
TC007026	au2.g6474.t1	GLEAN_07026	H78	cSPH	Extracellular_signaling	Serine protease H78 [Source:UniProtKB/TrEMBL;Acc:D2A2P2]	GO:0003824	catalytic activity	IPR009003	Peptidase cysteine/serine, trypsin-like	ChLG4:12730478-12733674	-0.569213	0.267612	-0.728078	0.309593	0.301182	-0.51382	-0.951914	0.257088	-0.440615	0.101784	0.729483	1.16718	1	1	1	1	1	1	1	1	1	1	1	1
TC008267	au2.g6166.t1	GLEAN_08267	P79	SP	Extracellular_signaling	Serine protease P79 [Source:UniProtKB/TrEMBL;Acc:D2A0T8]	GO:0003824	catalytic activity	IPR009003	Peptidase cysteine/serine, trypsin-like	ChLG4:8614702-8616548	0.326298	0.33165	0.528942	0.183339	-1.50612	-1.86352	-1.67811	-0.741152	-0.382448	-1.38415	-1.13524	-0.332253	0.67439	0.626803	0.314169	0.78567	0.0546971	0.0105157	0.00705203	0.141778	0.631221	0.0261898	0.0340114	0.570788
TC008504	au2.g6485.t1	GLEAN_08504	P80	SP	Extracellular_signaling	Serine protease P80 [Source:UniProtKB/TrEMBL;Acc:D2A2R7]	GO:0003824	catalytic activity	IPR009003	Peptidase cysteine/serine, trypsin-like	ChLG4:13272855-13273985	1.26406	1.66158	0.133006	0.774976	-0.597499	0.318892	-0.901244	0.212056	-0.718027	0.157803	-0.651157	0.744111	0.000441757	0.000441757	0.671034	0.000441757	0.00121298	0.149525	0.000441757	0.437997	0.000441757	0.567223	0.00121298	0.000838716
TC008554	au2.g1891.t1	GLEAN_08554	H82	cSPH	Extracellular_signaling	Serine protease H82 [Source:UniProtKB/TrEMBL;Acc:D7ELA2]	GO:0003824	catalytic activity	IPR009003	Peptidase cysteine/serine, trypsin-like	Unknown_group_157:5107-16424	0	0	0	0	0	0	0	0	0	0	0	0	1	1	1	1	1	1	1	1	1	1	1	1
TC008653	au2.g9619.t2	GLEAN_08653	P83	cSP	Extracellular_signaling	Serine protease P83 [Source:UniProtKB/TrEMBL;Acc:D6WT60]	GO:0003824	catalytic activity	IPR009003	Peptidase cysteine/serine, trypsin-like	ChLG7:18567939-18576718	1.00036	1.80025	-0.356048	-0.0730302	-1.76147	2.96521	0.715301	0.143713	2.29116	0.0570706	1.11659	0.417865	0.0112831	0.000441757	0.251259	0.936373	0.000838716	0.000441757	0.00121298	0.85761	0.000441757	1	0.000441757	0.405907
TC008657	au2.g9613.t2	GLEAN_08657	P84	cSP	Extracellular_signaling	Serine protease P84 [Source:UniProtKB/TrEMBL;Acc:D6WT56]	GO:0003824	catalytic activity	IPR009003	Peptidase cysteine/serine, trypsin-like	ChLG7:18554144-18558448	3.25373	2.35455	-1.25847	-0.641079	1.66396	3.40485	0.395963	0.394129	1.68554	2.86899	0.18205	-0.305942	0.000441757	0.000441757	0.00121298	1	0.00291304	0.000441757	0.223735	1	0.00225752	0.000441757	0.661436	1
TC008659	au2.g9609.t1	GLEAN_08659	P87	cSP	Extracellular_signaling	Serine protease P87 [Source:UniProtKB/TrEMBL;Acc:D6WT53]	GO:0003824	catalytic activity	IPR009003	Peptidase cysteine/serine, trypsin-like	ChLG7:18514245-18526368	2.56206	1.92705	-0.554417	0.406628	-0.0848782	5.04092	0.460595	1.3993	2.12568	1.33394	0.852394	0.654488	0.000441757	0.000441757	0.0458786	1	1	0.000441757	0.0504495	0.00564068	0.000441757	1	0.000441757	1
TC008930	au2.g9173.t1	GLEAN_08930	H88	SPH	Extracellular_signaling	Serine protease H88 [Source:UniProtKB/TrEMBL;Acc:D6WQC8]	GO:0003824	catalytic activity	IPR009003	Peptidase cysteine/serine, trypsin-like	ChLG7:13755342-13756332	0	0	0	0	0	0	0	0	0	0	0	0	1	1	1	1	1	1	1	1	1	1	1	1
TC008931	au2.g9172.t1	GLEAN_08931	H89	SPH	Extracellular_signaling	Serine protease H89 [Source:UniProtKB/TrEMBL;Acc:D6WQC7]	GO:0003824	catalytic activity	IPR009003	Peptidase cysteine/serine, trypsin-like	ChLG7:13753275-13755292	-0.59864	1.04355	-2.14154	-0.641041	-2.74669	-0.357943	#NAME?	-0.602776	-0.802703	-0.703675	#NAME?	-0.378362	1	1	1	1	1	1	1	1	1	1	1	1
TC009089	au2.g8887.t1	GLEAN_09089	P90	cSP	Extracellular_signaling	Serine protease P90 [Source:UniProtKB/TrEMBL;Acc:D6WP87]	GO:0003824	catalytic activity	IPR009003	Peptidase cysteine/serine, trypsin-like	ChLG7:8924137-8928739	0.0779988	-0.339214	0.232053	0.369131	-0.0779126	-0.367096	-0.0651125	0.0565434	0.227481	-0.0485126	-0.193636	0.175333	0.952281	0.706964	0.857294	0.754328	0.954918	0.680626	0.964385	0.969206	0.834476	0.968802	0.883926	0.897787
TC009090	au2.g8886.t1	GLEAN_09090	P91	cSP	Extracellular_signaling	Serine protease P91 [Source:UniProtKB/TrEMBL;Acc:D6WP86]	GO:0003824	catalytic activity	IPR009003	Peptidase cysteine/serine, trypsin-like	ChLG7:8920015-8923927	0.316542	-0.209027	0.620808	0.0815494	1.09227	0.18417	1.00095	0.180651	0.704497	0.322208	0.550826	0.109543	0.124701	0.400525	0.00157174	0.80341	0.000441757	0.460197	0.000441757	0.484762	0.000441757	0.116762	0.00291304	0.715651
TC009091	au2.g8885.t1	GLEAN_09091	P92	cSP	Extracellular_signaling	Serine protease P92 [Source:UniProtKB/TrEMBL;Acc:D6WP84]	GO:0003824	catalytic activity	IPR009003	Peptidase cysteine/serine, trypsin-like	ChLG7:8901959-8906193	-0.351071	-0.128645	0.0301541	0.165709	-0.790724	-0.132398	-0.587345	-0.14328	-0.407435	-0.168357	-0.655252	-0.319636	0.0778287	0.655279	0.940937	0.535959	0.000441757	0.644584	0.00191821	0.612585	0.0347964	0.529285	0.000441757	0.144314
TC009092	au2.g8884.t1	GLEAN_09092	P93	cSP	Extracellular_signaling	Serine protease P93 [Source:UniProtKB/TrEMBL;Acc:D6WP83]	GO:0003824	catalytic activity	IPR009003	Peptidase cysteine/serine, trypsin-like	ChLG7:8899649-8901163	-0.628913	0.0812346	0.132879	0.40228	-0.00326117	0.297543	-0.0568824	0.142412	-0.701545	0.00923554	-0.150572	0.300012	0.17071	0.92473	0.861151	0.51335	0.995015	0.635158	0.948794	0.862687	0.104541	0.992714	0.837178	0.666256
TC009093	au2.g8883.t1	GLEAN_09093	P94	cSP	Extracellular_signaling	Serine protease P94 [Source:UniProtKB/TrEMBL;Acc:D6WP82]	GO:0003824	catalytic activity	IPR009003	Peptidase cysteine/serine, trypsin-like	ChLG7:8897915-8899543	-0.407233	-0.0762606	-0.331035	-0.14011	-0.00169363	-0.119607	0.230162	0.0390818	-0.463282	-0.188273	-0.542337	0.16559	0.504895	0.926701	0.679679	0.879246	0.991645	0.879463	0.778929	0.9671	0.442296	0.793639	0.438647	0.839561
TC009094	au2.g8882.t1	GLEAN_09094	P95	cSP	Extracellular_signaling	Serine protease P95 [Source:UniProtKB/TrEMBL;Acc:D6WP81]	GO:0003824	catalytic activity	IPR009003	Peptidase cysteine/serine, trypsin-like	ChLG7:8895369-8897823	0.107466	0.172459	0.115225	0.000767261	0.026567	0.336931	0.0227949	-0.0659611	0.133681	0.18008	-0.124563	-0.0375467	0.804795	0.610085	0.776437	0.99826	0.960448	0.204217	0.964871	0.872816	0.743113	0.588297	0.761372	0.931886
TC030073	au2.g8944.t3	GLEAN_09752B	P98	SP	Extracellular_signaling	Serine protease P98 [Source:UniProtKB/TrEMBL;Acc:D6WPH3]	GO:0003824	catalytic activity	IPR009003	Peptidase cysteine/serine, trypsin-like	ChLG7:10257335-10262084	-0.272986	0.296184	-0.0874221	0.252234	-0.485992	-0.112625	-0.0379027	0.0906776	-0.241386	-0.0424272	-0.227034	0.258357	0.218929	0.17756	0.783686	0.271722	0.0105157	0.71123	0.919467	0.777136	0.297278	0.909262	0.331991	0.256865
TC010076	au2.g9476.t1	GLEAN_10076	H99	cSPH	Extracellular_signaling	Serine protease H99 [Source:UniProtKB/TrEMBL;Acc:D6WS54]	GO:0003824	catalytic activity	IPR009003	Peptidase cysteine/serine, trypsin-like	ChLG7:16325105-16332271	0.527571	0.428588	-0.0353937	-0.0018733	-0.488139	-0.576369	-0.393773	-0.0183233	-0.268303	-0.910716	-0.0469019	-0.00576541	0.00732683	0.0351862	0.927281	0.99627	0.0218694	0.00121298	0.0655177	0.966137	0.284833	0.000441757	0.901239	0.98904
TC010781	au2.g1276.t2	GLEAN_10781	P100	SP	Extracellular_signaling	Serine protease P100 [Source:UniProtKB/TrEMBL;Acc:D6W7Q1]	GO:0003824	catalytic activity	IPR009003	Peptidase cysteine/serine, trypsin-like	ChLGX:7418685-7447254	0.113847	0.653947	-0.0647843	0.117548	-0.106888	0.23792	-0.174349	-0.0900306	-0.133376	0.227067	-0.160358	-0.359356	0.849164	0.0536389	0.917039	0.820568	0.859336	0.623681	0.737018	0.873835	0.819273	0.643241	0.763141	0.37179
TC010904	au2.g6716.t1	GLEAN_10904	H101	SPH	Extracellular_signaling	Serine protease H101 [Source:UniProtKB/TrEMBL;Acc:D6WN65]	GO:0003824	catalytic activity	IPR009003	Peptidase cysteine/serine, trypsin-like	ChLG5:2054353-2055463	-0.874764	-0.0335654	-0.942137	-0.311385	-0.583767	-0.279515	-0.383258	-0.0575885	-0.58888	-0.376009	-0.548737	0.225567	0.000441757	0.92572	0.000441757	0.132429	0.000441757	0.18972	0.0456906	0.865915	0.00121298	0.0588858	0.00157174	0.329322
TC030075	au2.g6714.t1	GLEAN_10905B	H103	SPH	Extracellular_signaling	Serine protease h103 [Source:UniProtKB/TrEMBL;Acc:D6WN63]	GO:0003824	catalytic activity	IPR009003	Peptidase cysteine/serine, trypsin-like	ChLG5:2044784-2048373	-1.07189	-0.21757	-0.606663	0.0384037	-1.15981	-0.35043	-0.53724	0.0543291	-0.596353	-0.318104	-0.384107	0.146157	0.000441757	0.350667	0.000838716	0.914099	0.000441757	0.0775139	0.0041614	0.873746	0.000441757	0.122822	0.0583691	0.586656
TC010907	au2.g6710.t1	GLEAN_10907	H105	SPH	Extracellular_signaling	Serine protease H105 [Source:UniProtKB/TrEMBL;Acc:D6WN59]	GO:0003824	catalytic activity	IPR009003	Peptidase cysteine/serine, trypsin-like	ChLG5:2031607-2032733	-0.63816	0.122377	-0.769764	-0.123428	-0.997601	-0.395188	-0.655932	-0.192423	-0.814156	-0.392955	-0.478136	0.132114	0.000441757	0.682293	0.000441757	0.675864	0.000441757	0.0460626	0.000441757	0.446447	0.000441757	0.0515177	0.0110292	0.653272
TC010908	au2.g6706.t1	GLEAN_10908	H106	SPH	Extracellular_signaling	Serine protease H106 [Source:UniProtKB/TrEMBL;Acc:D6WN55]	GO:0003824	catalytic activity	IPR009003	Peptidase cysteine/serine, trypsin-like	ChLG5:2002292-2004723	-0.287501	0.564526	-0.14165	0.4433	-0.385774	-0.353856	-0.0309521	0.150577	-0.649006	-0.308668	-0.320392	0.438292	0.184701	0.00157174	0.617599	0.0193986	0.0520503	0.0762496	0.935611	0.578492	0.000441757	0.142269	0.13659	0.0227456
TC010909	au2.g6704.t1	GLEAN_10909	H107	SPH	Extracellular_signaling	Serine protease H107 [Source:UniProtKB/TrEMBL;Acc:D6WN53]	GO:0003824	catalytic activity	IPR009003	Peptidase cysteine/serine, trypsin-like	ChLG5:1990987-1995703	-1.03643	-0.0280325	-0.120909	0.545846	-1.16234	-0.558166	-0.202839	0.0918932	-0.915355	-0.630466	-0.215992	0.265693	0.000441757	0.940335	0.688807	0.00291304	0.000441757	0.00157174	0.439579	0.778196	0.000441757	0.000441757	0.398767	0.260328
TC010927	au2.g6695.t1	GLEAN_10927	H110	SPH	Extracellular_signaling	Serine protease H110 [Source:UniProtKB/TrEMBL;Acc:D6WMV2]	GO:0003824	catalytic activity	IPR009003	Peptidase cysteine/serine, trypsin-like	ChLG5:1904115-1905443	0.63094	0.993892	0.438831	0.537113	-0.666509	-0.258164	-0.215363	-0.0103729	-0.579133	-0.36355	-0.365165	0.38131	0.000441757	0.000441757	0.0249067	0.00258743	0.000441757	0.260897	0.370665	0.980444	0.00191821	0.0756036	0.0708005	0.0624831
TC010929	au2.g6699.t1	GLEAN_10929	H111	SPH	Extracellular_signaling	Serine protease H111 [Source:UniProtKB/TrEMBL;Acc:D6WN46]	GO:0003824	catalytic activity	IPR009003	Peptidase cysteine/serine, trypsin-like	ChLG5:1946884-1949923	-1.09277	0.254045	-0.67033	0.364572	-0.897438	-0.212437	-0.012312	0.0952392	-0.660641	-0.184728	-0.377875	0.286069	0.000441757	0.249438	0.000441757	0.0699932	0.000441757	0.365859	0.976392	0.757632	0.000441757	0.454715	0.059747	0.187212
TC010930	au2.g6700.t1	GLEAN_10930	H112	SPH	Extracellular_signaling	Serine protease H112 [Source:UniProtKB/TrEMBL;Acc:D6WN47]	GO:0003824	catalytic activity	IPR009003	Peptidase cysteine/serine, trypsin-like	ChLG5:1949974-1955864	-0.716863	-0.226392	-0.50885	-0.25008	-0.718301	-0.358877	-0.359914	-0.442749	-0.52589	-0.246938	-0.467724	0.142712	0.000441757	0.361278	0.00649714	0.286733	0.000441757	0.0844447	0.0786336	0.0218694	0.00476256	0.307979	0.0142626	0.622021
TC010933	au2.g6702.t1	GLEAN_10933	H114	SPH	Extracellular_signaling	Serine protease H114 [Source:UniProtKB/TrEMBL;Acc:D6WN50]	GO:0003824	catalytic activity	IPR009003	Peptidase cysteine/serine, trypsin-like	ChLG5:1978424-1981919	-1.01473	0.361293	-0.387972	0.412858	-1.04331	-0.389378	-0.89405	0.106803	-0.833172	-0.496846	-0.882017	0.4463	0.000441757	0.0811805	0.0931056	0.0541669	0.000441757	0.0645161	0.000441757	0.751493	0.000441757	0.0159196	0.000441757	0.0330071
TC010934	au2.g6703.t1	GLEAN_10934	H115	SPH	Extracellular_signaling	Serine protease H115 [Source:UniProtKB/TrEMBL;Acc:D6WN51]	GO:0003824	catalytic activity	IPR009003	Peptidase cysteine/serine, trypsin-like	ChLG5:1987144-1988225	-0.279212	1.07508	0.185261	0.329424	0.115554	-0.061968	0.531891	-0.103766	-0.611871	-0.249237	-0.180166	0.152545	0.264035	0.000441757	0.584011	0.173276	0.728734	0.873043	0.0198525	0.78035	0.00446319	0.345461	0.612093	0.631038
TC010935	au2.g6705.t1	GLEAN_10935	H116	SPH	Extracellular_signaling	Serine protease H116 [Source:UniProtKB/TrEMBL;Acc:D6WN54]	GO:0003824	catalytic activity	IPR009003	Peptidase cysteine/serine, trypsin-like	ChLG5:1998054-1999234	-0.4499	-0.225788	-0.0537454	-0.15516	-0.569349	-0.670241	-0.368579	-0.0552553	-0.287403	-0.302291	-0.302856	0.294318	0.0253313	0.343076	0.887486	0.581722	0.00291304	0.000441757	0.107698	0.876797	0.203987	0.166327	0.216928	0.180103
TC010936	au2.g6707.t1	GLEAN_10936	H117	SPH	Extracellular_signaling	Serine protease H117 [Source:UniProtKB/TrEMBL;Acc:D6WN56]	GO:0003824	catalytic activity	IPR009003	Peptidase cysteine/serine, trypsin-like	ChLG5:2006004-2011162	-0.0697746	0.183569	0.0522186	0.681762	-0.858926	-0.571783	-0.462567	0.125484	-0.62152	-0.511859	-0.426053	0.517474	0.831071	0.469772	0.883619	0.000441757	0.000441757	0.00157174	0.0168639	0.660426	0.000838716	0.00535081	0.0266151	0.00476256
TC010937	au2.g6708.t1	GLEAN_10937	H118	SPH	Extracellular_signaling	Serine protease H118 [Source:UniProtKB/TrEMBL;Acc:D6WN57]	GO:0003824	catalytic activity	IPR009003	Peptidase cysteine/serine, trypsin-like	ChLG5:2017884-2019048	0.0852095	0.587088	-0.17174	0.199904	-0.620498	-0.325567	-0.249131	0.0349982	-0.483633	-0.2895	-0.38176	0.391968	0.798516	0.00157174	0.531674	0.450322	0.00191821	0.135024	0.29684	0.928764	0.0130357	0.197485	0.0680147	0.0720942
TC010938	au2.g6709.t1	GLEAN_10938	H119	SPH	Extracellular_signaling	Serine protease H119 [Source:UniProtKB/TrEMBL;Acc:D6WN58]	GO:0003824	catalytic activity	IPR009003	Peptidase cysteine/serine, trypsin-like	ChLG5:2023854-2024910	-0.928026	-0.0532654	-1.09849	-0.534894	-0.870208	-0.508051	-0.385789	-0.312119	-0.543343	-0.445691	-0.727159	0.122336	0.000441757	0.876052	0.000441757	0.00225752	0.000441757	0.00564068	0.0490015	0.138439	0.00323227	0.0175597	0.000441757	0.663658
TC010939	au2.g6712.t1	GLEAN_10939	H120	SPH	Extracellular_signaling	Serine protease H120 [Source:UniProtKB/TrEMBL;Acc:D6WN61]	GO:0003824	catalytic activity	IPR009003	Peptidase cysteine/serine, trypsin-like	ChLG5:2037764-2038825	-0.680587	0.0991638	-0.67609	-0.0945736	-0.607727	-0.26838	-0.355467	-0.0279886	-0.442441	-0.271338	-0.269034	0.260904	0.000441757	0.737412	0.000441757	0.759304	0.000441757	0.212796	0.0748103	0.941844	0.0166278	0.205109	0.216831	0.235528
TC010940	au2.g6713.t1	GLEAN_10940	P121	SP	Extracellular_signaling	Serine protease P121 [Source:UniProtKB/TrEMBL;Acc:D6WN62]	GO:0003824	catalytic activity	IPR009003	Peptidase cysteine/serine, trypsin-like	ChLG5:2040574-2041950	-0.302723	-0.168557	-0.0504762	0.104283	-0.945406	-0.29495	-0.421552	0.212411	-0.716028	-0.288031	-0.360218	0.388632	0.167881	0.558554	0.885881	0.727407	0.000441757	0.215249	0.0287181	0.383092	0.000441757	0.232216	0.0738589	0.0520503
TC010959	au2.g6741.t1	GLEAN_10959	P123	SP	Extracellular_signaling	Serine protease P123 [Source:UniProtKB/TrEMBL;Acc:D6WN95]	GO:0003824	catalytic activity	IPR009003	Peptidase cysteine/serine, trypsin-like	ChLG5:2537850-2548950	-0.334972	0.128818	-0.329036	-0.374082	-1.07913	-0.613876	-0.873696	0.0295465	-0.724775	-0.591422	-0.293976	0.115555	0.178709	0.676176	0.193461	0.103817	0.000441757	0.00225752	0.000441757	0.942385	0.000441757	0.00535081	0.263754	0.72146
TC011067	au2.g12534.t1	GLEAN_11067	H125	cSPH	Extracellular_signaling	Serine protease P125 [Source:UniProtKB/TrEMBL;Acc:D6X4I1]	GO:0003824	catalytic activity	IPR009003	Peptidase cysteine/serine, trypsin-like	ChLG10:8181472-8217624	0.651335	-0.0662567	-0.332897	-0.218961	-0.227753	-0.281317	-0.308352	-0.481666	-0.111967	-0.216778	-0.115539	-0.736887	0.0814912	0.926203	0.466512	0.679042	0.694227	0.58618	0.51024	0.25059	0.868297	0.705389	0.84862	0.0520503
TC011078	au2.g12516.t1	GLEAN_11078	P126	cSP	Extracellular_signaling	Serine protease P126 [Source:UniProtKB/TrEMBL;Acc:D6X4F6]	GO:0003824	catalytic activity	IPR009003	Peptidase cysteine/serine, trypsin-like	ChLG10:7920009-7950410	0.514489	0.692259	-0.235852	-0.313608	0.135691	0.472796	0.385931	-0.181353	0.314423	-0.0497345	0.595555	-0.438024	0.339344	0.133328	0.682337	0.554149	0.867217	0.37477	0.402353	0.763689	0.633091	0.956615	0.130448	0.357259
TC011824	au2.g10593.t1	GLEAN_11824	P127	SP	Extracellular_signaling	Serine protease P127 [Source:UniProtKB/TrEMBL;Acc:D6WZJ8]	GO:0003824	catalytic activity	IPR009003	Peptidase cysteine/serine, trypsin-like	ChLG9:17805704-17806654	4.41943	5.05406	2.41412	3.8626	0.474817	0.180669	0.749855	0.210415	0.0767847	-0.946885	-0.320522	0.118731	0.000441757	0.000441757	0.000441757	0.000441757	0.0336129	0.595785	0.000441757	0.429736	0.83919	0.000441757	0.171067	0.695436
TC012390	au2.g10106.t1	GLEAN_12390	H129	SPH	Extracellular_signaling	Serine protease H129 [Source:UniProtKB/TrEMBL;Acc:D6X204]	GO:0003824	catalytic activity	IPR009003	Peptidase cysteine/serine, trypsin-like	ChLG9:8806873-8819240	0.467665	0.377799	-0.38753	-0.132013	-0.538599	0.594156	0.19817	0.0383932	0.427662	0.118465	0.582508	0.064977	0.0460626	0.131896	0.108408	0.722729	0.0404264	0.00446319	0.465358	0.93521	0.081967	0.746588	0.00354762	0.876113
TC012573	au2.g10448.t1	GLEAN_12573	H130	SPH	Extracellular_signaling	Serine protease H130 [Source:UniProtKB/TrEMBL;Acc:D6X3A3]	GO:0003824	catalytic activity	IPR009003	Peptidase cysteine/serine, trypsin-like	ChLG9:16045926-16047136	-0.495259	-0.360073	-0.156618	-0.483568	-0.588078	-0.485689	-0.28433	-0.265753	-0.57009	-0.26816	-0.342569	0.227263	0.0200804	0.102798	0.670048	0.0326056	0.00385561	0.0166278	0.367049	0.320616	0.00649714	0.270114	0.250676	0.394433
TC012574	au2.g10449.t1	GLEAN_12574	H131	SPH	Extracellular_signaling	Serine protease H131 [Source:UniProtKB/TrEMBL;Acc:D6X3A4]	GO:0003824	catalytic activity	IPR009003	Peptidase cysteine/serine, trypsin-like	ChLG9:16047206-16048290	-0.867755	-0.134953	-0.46266	-0.232689	-0.471162	-0.718852	-0.0743847	-0.27541	-0.615034	-0.430657	-0.622804	0.160078	0.000441757	0.623224	0.0156796	0.305786	0.00947468	0.000441757	0.818969	0.208911	0.000441757	0.0234037	0.000441757	0.535291
TC012575	au2.g10450.t1	GLEAN_12575	H132	SPH	Extracellular_signaling	Serine protease H132 [Source:UniProtKB/TrEMBL;Acc:D6X3A5]	GO:0003824	catalytic activity	IPR009003	Peptidase cysteine/serine, trypsin-like	ChLG9:16048616-16049856	-0.692495	-0.0161402	-0.150277	-0.168311	-0.630067	-0.255526	-0.201353	-0.135749	-0.529291	-0.39397	-0.336232	0.243833	0.000441757	0.969554	0.606365	0.52849	0.00291304	0.310654	0.447074	0.63931	0.0102561	0.0768821	0.138172	0.297535
TC013042	au2.g7993.t1	GLEAN_13042	P133	SP	Extracellular_signaling	Serine protease P133 [Source:UniProtKB/TrEMBL;Acc:D6WJD5]	GO:0003824	catalytic activity	IPR009003	Peptidase cysteine/serine, trypsin-like	ChLG5:18448053-18451894	0.0560433	-0.474317	-0.190135	0.124924	0.479202	-0.00326684	0.141038	0.670229	0.950991	0.908337	0.48355	0.0807654	0.942817	0.305177	0.733431	0.85861	0.280683	0.994882	0.810937	0.104827	0.00649714	0.00921111	0.213233	0.916273
TC013084	au2.g7941.t1	GLEAN_13084	P134	SP	Extracellular_signaling	Serine protease P134 [Source:UniProtKB/TrEMBL;Acc:D6WJ66]	GO:0003824	catalytic activity	IPR009003	Peptidase cysteine/serine, trypsin-like	ChLG5:17740974-17741864	1.30909	3.2408	-2.73184	-1.98347	-1.23463	2.91374	0.533606	0.511143	#NAME?	-0.10919	1.22604	-2.52191	1	1	1	1	1	1	1	1	1	1	1	1
TC013276	au2.g8848.t1	GLEAN_13276	P135	SP	Extracellular_signaling	Serine protease P135 [Source:UniProtKB/TrEMBL;Acc:D6WUF5]	GO:0003824	catalytic activity	IPR009003	Peptidase cysteine/serine, trypsin-like	ChLG7:8051775-8056840	-0.448767	1.49241	0.659189	0.168134	2.41153	0.0643855	1.08939	-1.27485	1.08535	-0.79899	-1.16609	-1.36088	1	1	1	1	1	1	1	1	1	1	1	1
TC013277	au2.g8849.t1	GLEAN_13277	P136	cSP	Extracellular_signaling	Serine protease P136 [Source:UniProtKB/TrEMBL;Acc:D6WUF6]	GO:0003824	catalytic activity	IPR009003	Peptidase cysteine/serine, trypsin-like	ChLG7:8060655-8062435	-0.0370106	-0.149863	0.443879	0.102709	1.76349	0.292198	2.04331	0.0773312	1.03261	0.31276	1.19867	0.106295	0.919716	0.572019	0.0200804	0.724459	0.000441757	0.171528	0.000441757	0.804962	0.000441757	0.132559	0.000441757	0.715438
TC013278	au2.g8850.t1	GLEAN_13278	H137	cSPH	Extracellular_signaling	Serine protease H137 [Source:UniProtKB/TrEMBL;Acc:D6WUF7]	GO:0003824	catalytic activity	IPR009003	Peptidase cysteine/serine, trypsin-like	ChLG7:8062815-8066393	0.306013	0.161106	0.199101	0.147275	0.511338	-0.147181	0.136441	0.0736496	0.330719	-0.224258	0.304734	0.0475242	0.319205	0.669781	0.539314	0.682504	0.0451372	0.717854	0.716181	0.862687	0.258409	0.528427	0.280683	0.918546
TC013279	au2.g8851.t1	GLEAN_13279	P138	cSP	Extracellular_signaling	Serine protease P138 [Source:UniProtKB/TrEMBL;Acc:D6WUF9]	GO:0003824	catalytic activity	IPR009003	Peptidase cysteine/serine, trypsin-like	ChLG7:8070565-8072287	-0.25623	-0.0773807	-0.213926	0.178865	-0.227846	-0.0317743	-0.453958	-0.131475	0.119001	-0.138189	-0.576449	-0.278566	0.306312	0.837357	0.55583	0.590507	0.38534	0.940726	0.127534	0.725946	0.70859	0.671119	0.0417578	0.357596
TC013280	au2.g8852.t1	GLEAN_13280	P139	SP	Extracellular_signaling	Serine protease P139 [Source:UniProtKB/TrEMBL;Acc:D6WUG0]	GO:0003824	catalytic activity	IPR009003	Peptidase cysteine/serine, trypsin-like	ChLG7:8074895-8076487	0.593004	-0.390521	0.625693	0.0636988	0.431076	-0.36858	0.5044	0.121367	0.433606	-0.15077	0.627017	0.124686	0.00705203	0.156275	0.00677321	0.889709	0.0640106	0.190623	0.0453195	0.764167	0.064851	0.6864	0.00814476	0.753101
TC013326	au2.g7607.t1	GLEAN_13326	P140	cSP	Extracellular_signaling	Putative uncharacterized protein [Source:UniProtKB/TrEMBL;Acc:D6WM76],Serine protease P140 [Source:UniProtKB/TrEMBL;Acc:D6WM77]	GO:0003735,GO:0003824	structural constituent of ribosome,catalytic activity	IPR008991,IPR009003	Translation protein SH3-like,Peptidase cysteine/serine, trypsin-like	ChLG5:13994286-13997223	0.109188	0.322503	0.112028	0.203319	-0.0554034	-0.0514832	-0.0650449	0.0783564	-0.111312	-0.0162032	-0.0942048	0.188656	0.726348	0.147778	0.718516	0.440877	0.880478	0.88883	0.852753	0.819209	0.715905	0.969619	0.773483	0.477695
TC013421	au2.g7455.t1	GLEAN_13421	H143	SPH	Extracellular_signaling	Serine protease H143 [Source:UniProtKB/TrEMBL;Acc:D6WLL9]	GO:0003824	catalytic activity	IPR009003	Peptidase cysteine/serine, trypsin-like	ChLG5:12023730-12024824	-0.0969707	0.234829	-0.102673	0.182615	-1.01533	-0.320879	-0.515539	-0.0843733	-0.626464	-0.521636	-0.467624	0.248888	0.798193	0.399216	0.801851	0.579309	0.000441757	0.233439	0.0559212	0.840064	0.0107721	0.0274629	0.0875326	0.399576
TC013613	au2.g1030.t1	GLEAN_13613	P144	SP	Extracellular_signaling	Serine protease P144 [Source:UniProtKB/TrEMBL;Acc:D6W701]	GO:0003824	catalytic activity	IPR009003	Peptidase cysteine/serine, trypsin-like	ChLGX:4123374-4126574	0.583772	2.56757	-0.3919	-0.0620774	0.492171	2.72112	0.37729	0.332299	1.38734	-0.817104	0.746762	0.336702	0.38074	0.000441757	0.29832	0.94939	0.439439	0.000441757	0.263177	0.624734	0.00921111	1	0.00505915	0.60703
TC013709	au2.g7012.t1	GLEAN_13709	P145	SP	Extracellular_signaling	Serine protease P145 [Source:UniProtKB/TrEMBL;Acc:D6WK62]	GO:0003824	catalytic activity	IPR009003	Peptidase cysteine/serine, trypsin-like	ChLG5:6902663-6903583	-1.32971	-0.0102653	-0.664373	0.126368	-0.392937	-0.259755	0.158165	0.226304	-0.299665	-0.373224	-0.206267	0.351646	0.000441757	0.981335	0.000441757	0.669585	0.0701535	0.284076	0.570941	0.361806	0.20782	0.080397	0.414145	0.102078
TC013894	au2.g6653.t1	GLEAN_13894	H146	SPH	Extracellular_signaling	Serine protease P146 [Source:UniProtKB/TrEMBL;Acc:D6WMQ5]	GO:0003824	catalytic activity	IPR009003	Peptidase cysteine/serine, trypsin-like	ChLG5:454779-500992	0.154495	-0.0947631	-0.131064	-0.0750789	0.126027	0.0844373	0.0891686	0.228443	0.155052	0.0462193	0.380045	0.00167146	0.553233	0.755187	0.636109	0.813114	0.656661	0.785377	0.774747	0.320701	0.554098	0.896312	0.0524083	0.996575
TC014083	au2.g7013.t1	GLEAN_14083	P147	SP	Extracellular_signaling	Chymotrypsin-like proteinase 5B; Serine protease P147 [Source:UniProtKB/TrEMBL;Acc:D0R8Q9]	GO:0003824	catalytic activity	IPR009003	Peptidase cysteine/serine, trypsin-like	ChLG5:6905634-6906909	-3.65941	-5.348	-1.54974	-0.29379	0.75779	-2.36633	2.40999	1.93309	0.967666	-0.546903	1.30601	1.6036	0.000441757	0.000441757	0.000441757	0.621167	0.000441757	0.000441757	0.000441757	0.000441757	0.000441757	0.0231859	0.000441757	0.000441757
TC014375	au2.g7456.t1	GLEAN_14375	H148	SPH	Extracellular_signaling	Serine protease H148 [Source:UniProtKB/TrEMBL;Acc:D6WLM0]	GO:0003824	catalytic activity	IPR009003	Peptidase cysteine/serine, trypsin-like	ChLG5:12024925-12026174	-0.0649252	0.0380205	0.217647	0.413396	-0.569551	-0.606246	-0.260942	0.0401592	-0.447272	-0.57101	-0.268701	0.257611	0.844222	0.918722	0.354866	0.0301557	0.00121298	0.00121298	0.241693	0.912946	0.0142626	0.00258743	0.221036	0.240207
TC014391	au2.g7473.t1	GLEAN_14391	P149	SP	Extracellular_signaling	Serine protease P149 [Source:UniProtKB/TrEMBL;Acc:D6WLP3]	GO:0003824	catalytic activity	IPR009003	Peptidase cysteine/serine, trypsin-like	ChLG5:12128705-12129884	-0.524786	0.200786	-0.0182236	-0.0354104	-0.501738	-0.311965	-0.0248766	-0.311583	-0.415799	-0.313355	-0.405962	0.145134	0.00291304	0.420061	0.963816	0.92576	0.00677321	0.145462	0.949019	0.153706	0.0330071	0.147643	0.0417578	0.603949
TC014930	au2.g668.t1	GLEAN_14930	P150	SP	Extracellular_signaling	Serine protease P150 [Source:UniProtKB/TrEMBL;Acc:D2A3X1]	GO:0003824	catalytic activity	IPR009003	Peptidase cysteine/serine, trypsin-like	ChLG6:10181099-10182684	-0.454482	-0.734878	-0.0149347	0.184646	-0.436316	-0.713306	0.430775	-0.196346	-0.178073	-0.228956	-0.647603	-0.335306	0.0559212	0.00191821	0.978677	0.604411	0.0685081	0.00291304	0.107698	0.591729	0.569847	0.428772	0.0168639	0.28838
TC015083	au2.g430.t1	GLEAN_15083	P151	SP	Extracellular_signaling	Serine protease P151 [Source:UniProtKB/TrEMBL;Acc:D2A5Z6]	GO:0003824	catalytic activity	IPR009003	Peptidase cysteine/serine, trypsin-like	ChLG6:5746501-5747544	0.414734	-0.046774	-0.0229331	-0.336231	1.19945	-0.531298	0.810955	-0.777224	0.940729	0.63743	-0.0793891	-0.301843	0.0585412	0.901775	0.956615	0.112475	0.000441757	0.0099966	0.000441757	0.000441757	0.000441757	0.000838716	0.819618	0.159724
TC015099	au2.g403.t1	GLEAN_15099	H152	SPH	Extracellular_signaling	Serine protease H152 [Source:UniProtKB/TrEMBL;Acc:D2A5W0]	GO:0003824	catalytic activity	IPR009003	Peptidase cysteine/serine, trypsin-like	ChLG6:5558838-5560754	1.64143	1.48222	1.84521	2.42717	0.599913	0.0923589	1.03981	1.01212	0.215991	0.217242	0.654073	0.763132	0.000441757	0.000441757	0.000441757	0.000441757	0.00505915	0.861938	0.00121298	0.0115386	0.483979	0.605844	0.0525826	0.0638433
TC015110	au2.g383.t1	GLEAN_15110	P153	SP	Extracellular_signaling	Serine protease P153 [Source:UniProtKB/TrEMBL;Acc:D2A5T8]	GO:0003824	catalytic activity	IPR009003	Peptidase cysteine/serine, trypsin-like	ChLG6:5057059-5064321	0.647345	0.357042	0.395423	0.184962	0.663762	0.713347	0.825802	0.431141	0.678346	0.464001	0.765122	0.257805	0.000441757	0.07162	0.0413817	0.444005	0.000441757	0.000441757	0.000441757	0.0220905	0.000441757	0.00894816	0.000441757	0.237977
TC015130	au2.g358.t1	GLEAN_15130	P154	SP	Extracellular_signaling	Serine protease P154 [Source:UniProtKB/TrEMBL;Acc:D2A5Q5]	GO:0003824	catalytic activity	IPR009003	Peptidase cysteine/serine, trypsin-like	ChLG6:4362230-4363204	-0.182847	0.0942385	-0.114555	-0.0497647	0.030333	-0.331665	0.195193	-0.202526	-0.295363	-0.141973	-0.0857791	0.130834	0.478918	0.758402	0.693011	0.886069	0.936373	0.102078	0.425897	0.402652	0.175822	0.599171	0.787675	0.638971
TC015237	au2.g199.t1	GLEAN_15237	P155	SP	Extracellular_signaling	Chymotrypsin-like proteinase 6A; Serine protease P155 [Source:UniProtKB/TrEMBL;Acc:D0R8R1]	GO:0003824	catalytic activity	IPR009003	Peptidase cysteine/serine, trypsin-like	ChLG6:1991157-1993006	-0.700011	-0.0176489	-0.746791	-0.156633	-0.740952	-0.885781	-0.22351	-0.483277	-0.841897	-0.662761	-0.765646	-0.096196	0.000441757	0.96374	0.000441757	0.554736	0.000441757	0.000441757	0.352592	0.0107721	0.000441757	0.000441757	0.000441757	0.754513
TC015295	au2.g130.t1	GLEAN_15295	P156	SP	Extracellular_signaling	Putative uncharacterized protein GLEAN_15295 [Source:UniProtKB/TrEMBL;Acc:D2A4W2]	GO:0003824	catalytic activity	IPR009003	Peptidase cysteine/serine, trypsin-like	ChLG6:805301-825644	0.0292382	0.840958	-0.576183	-0.390245	1.4737	0.300252	-0.441209	-0.59534	-0.288774	-0.110877	-0.431688	-0.625331	0.960423	0.00121298	0.0295403	0.173873	0.000441757	0.408992	0.0942906	0.0240549	0.457554	0.829359	0.107126	0.0200804
TC015579	au2.g359.t1	GLEAN_15579	P160	SP	Extracellular_signaling	Serine protease P160 [Source:UniProtKB/TrEMBL;Acc:D2A5Q6]	GO:0003824	catalytic activity	IPR009003	Peptidase cysteine/serine, trypsin-like	ChLG6:4364535-4365626	-0.776996	0.00803166	-0.332987	-0.0850896	-0.320464	-0.171923	0.219194	-0.0785566	-0.294721	-0.351032	-0.447535	0.0257929	0.000441757	0.983771	0.101345	0.790709	0.141265	0.505989	0.351133	0.815597	0.18355	0.0836757	0.0166278	0.946724
TC015580	au2.g360.t1	GLEAN_15580	P161	SP	Extracellular_signaling	Serine protease P161 [Source:UniProtKB/TrEMBL;Acc:D2A5Q7]	GO:0003824	catalytic activity	IPR009003	Peptidase cysteine/serine, trypsin-like	ChLG6:4366495-4367519	-0.542828	0.246866	-0.284154	-0.203307	-0.358552	-0.00524101	-0.0824703	0.0919228	-0.300458	-0.117843	-0.390738	0.239039	0.00323227	0.270775	0.203209	0.394116	0.0720942	0.989	0.799991	0.765725	0.147643	0.678784	0.0546971	0.284742
TC015617	au2.g424.t1	GLEAN_15617	P162	SP	Extracellular_signaling	Serine protease P162 [Source:UniProtKB/TrEMBL;Acc:D2A5Y8]	GO:0003824	catalytic activity	IPR009003	Peptidase cysteine/serine, trypsin-like	ChLG6:5709975-5710843	-0.421078	0.14934	-0.978776	-0.68363	-0.842794	-0.331722	-0.505778	-0.132468	-0.703313	-0.493769	-0.62939	0.369664	0.0287181	0.58266	0.000441757	0.000441757	0.000441757	0.112614	0.0062119	0.651793	0.000441757	0.00868175	0.000441757	0.0756036
TC015618	au2.g425.t1	GLEAN_15618	P163	SP	Extracellular_signaling	Serine protease P163 [Source:UniProtKB/TrEMBL;Acc:D2A5Y9]	GO:0003824	catalytic activity	IPR009003	Peptidase cysteine/serine, trypsin-like	ChLG6:5714365-5715262	1.06393	1.70659	0.0360164	-0.0113765	0.250735	0.224617	0.641862	-0.0696425	-0.189703	0.142873	-0.0666784	0.454881	0.000441757	0.000441757	0.92473	0.977921	0.264612	0.329233	0.000441757	0.836919	0.430983	0.590866	0.839746	0.0205318
TC015670	au2.g534.t1	GLEAN_15670	H164	cSPH	Extracellular_signaling	Serine protease H164 [Source:UniProtKB/TrEMBL;Acc:D2A6A6]	GO:0003824	catalytic activity	IPR009003	Peptidase cysteine/serine, trypsin-like	ChLG6:7405675-7423443	-0.211103	0.0654873	-0.23467	-0.151585	-0.280898	-0.794905	-0.460994	0.146924	-0.54641	-0.726879	-0.0213907	-0.258735	0.36851	0.847802	0.317616	0.569452	0.186764	0.000441757	0.0145065	0.595817	0.00258743	0.000441757	0.956211	0.235528
TC015779	au2.g667.t1	GLEAN_15779	P165	SP	Extracellular_signaling	Serine protease P165 [Source:UniProtKB/TrEMBL;Acc:D2A3W9]	GO:0003824	catalytic activity	IPR009003	Peptidase cysteine/serine, trypsin-like	ChLG6:10176445-10178744	-0.581704	-0.415942	-0.0486374	-0.00268696	-0.435891	-0.545347	-0.0435489	-0.00734059	-0.283971	-0.344206	-0.347866	0.153621	0.00258743	0.0423199	0.898402	0.9951	0.0328025	0.00291304	0.909766	0.986635	0.218816	0.112199	0.103961	0.595385
TC016121	au2.g3709.t1	GLEAN_16121	P167	SP	Extracellular_signaling	Serine protease P167 [Source:UniProtKB/TrEMBL;Acc:D7EIR8]	GO:0003824	catalytic activity	IPR009003	Peptidase cysteine/serine, trypsin-like	Unknown_group_20:98055-125097	0	0	0	0	0	0	0	0	0	0	0	0	1	1	1	1	1	1	1	1	1	1	1	1
TC016372	au2.g8900.t1	GLEAN_16372	P168	SP	Extracellular_signaling	Yippee interacting protein 7 [Source:UniProtKB/TrEMBL;Acc:D6WPA6]	GO:0003824	catalytic activity	IPR009003	Peptidase cysteine/serine, trypsin-like	ChLG7:9358005-9359106	-0.519383	0.818909	-1.62348	inf	-2.75418	-3.63949	#NAME?	inf	-1.45129	-2.3765	-0.692514	0	0.318377	0.0599191	1	1	0.000441757	0.0117891	1	1	0.00225752	0.0041614	1	1
TC002085	au2.g5277.t1	GLEAN_02085	serpin2	serpin	Extracellular_signaling	Serpin peptidase inhibitor 2 [Source:UniProtKB/TrEMBL;Acc:D7EIU9]	GO:0004867	serine-type endopeptidase inhibitor activity	IPR000215	Serpin family	Unknown_group_23:138745-149735	0	0	0	0	0	0	0	0	0	0	0	0	1	1	1	1	1	1	1	1	1	1	1	1
TC002247	au2.g6588.t1	GLEAN_02247	serpin3	serpin	Extracellular_signaling	Serpin peptidase inhibitor 3 [Source:UniProtKB/TrEMBL;Acc:D7EJE0]	GO:0004867	serine-type endopeptidase inhibitor activity	IPR000215	Serpin family	Unknown_group_37:137215-156097	0	0	0	0	0	0	0	0	0	0	0	0	1	1	1	1	1	1	1	1	1	1	1	1
TC030076	au2.g965.t2	GLEAN_04161A	serpin4	serpin	Extracellular_signaling	Serpin peptidase inhibitor 4 [Source:UniProtKB/TrEMBL;Acc:D6W6R7]	GO:0004867	serine-type endopeptidase inhibitor activity	IPR000215	Serpin family	ChLGX:2605506-2610672	-0.00312025	-0.142384	0.275913	0.10959	1.69915	0.645165	1.62823	0.455997	1.13601	0.528767	0.929007	0.192891	0.993972	0.595598	0.201471	0.700234	0.000441757	0.000441757	0.000441757	0.0132858	0.000441757	0.00225752	0.000441757	0.419425
TC005065	au2.g9782.t1	GLEAN_05065	serpin6	serpin	Extracellular_signaling	Serpin peptidase inhibitor 6 [Source:UniProtKB/TrEMBL;Acc:D7EK08]	GO:0004867	serine-type endopeptidase inhibitor activity	IPR000215	Serpin family	Unknown_group_59:16089-19744	0	0	0	0	0	0	0	0	0	0	0	0	1	1	1	1	1	1	1	1	1	1	1	1
TC005740	au2.g11526.t1	GLEAN_05740	serpin7	serpin	Extracellular_signaling	Serpin peptidase inhibitor 7 [Source:UniProtKB/TrEMBL;Acc:D6WWI0]	GO:0004867	serine-type endopeptidase inhibitor activity	IPR000215	Serpin family	ChLG8:9942993-9947799	0.053627	-0.87174	-0.0133536	-0.23537	0.541002	0.79768	0.502336	0.759462	0.433162	0.957578	-0.107878	0.499806	0.877895	0.000441757	0.973414	0.316434	0.00157174	0.000441757	0.00505915	0.000441757	0.0203054	0.000441757	0.719196	0.00732683
TC005750	au2.g11524.t1	GLEAN_05750	serpin18	serpin	Extracellular_signaling	Serpin peptidase inhibitor 18 [Source:UniProtKB/TrEMBL;Acc:D6WWG9]	GO:0004867	serine-type endopeptidase inhibitor activity	IPR000215	Serpin family	ChLG8:9916076-9917669	-0.751536	0.080849	0.21427	0.308441	0.0853275	1.65049	0.534913	0.909475	0.467167	1.07127	-0.0618312	0.384615	0.000441757	0.802134	0.41985	0.185284	0.78392	0.000441757	0.00677321	0.000441757	0.0122873	0.000441757	0.876186	0.0757638
TC005753	au2.g11523.t1	GLEAN_05753	serpin21	serpin	Extracellular_signaling	Serpin peptidase inhibitor 21 [Source:UniProtKB/TrEMBL;Acc:D6WWG6]	GO:0004867	serine-type endopeptidase inhibitor activity	IPR000215	Serpin family	ChLG8:9908213-9915979	-0.386977	0.286839	0.389729	0.174996	0.591387	1.28024	0.762067	0.792407	0.50159	0.888646	0.142448	0.281766	0.0536389	0.190728	0.0580232	0.507279	0.000838716	0.000441757	0.000441757	0.000441757	0.00705203	0.000441757	0.622933	0.210326
TC005754	au2.g11522.t1	GLEAN_05754	serpin22	serpin	Extracellular_signaling	Serpin peptidase inhibitor 22 [Source:UniProtKB/TrEMBL;Acc:D6WWG5]	GO:0004867	serine-type endopeptidase inhibitor activity	IPR000215	Serpin family	ChLG8:9900255-9905759	-0.0740323	0.117747	0.322315	0.474538	3.49521	1.07632	2.17539	0.715693	1.36812	1.49044	0.868444	0.695229	0.92325	0.878247	0.573681	0.364589	0.000441757	0.00592823	0.000441757	0.110933	0.000441757	0.000441757	0.0316001	0.119807
TC005771	au2.g11489.t1	GLEAN_05771	serpin23	serpin	Extracellular_signaling	Serpin peptidase inhibitor 23 [Source:UniProtKB/TrEMBL;Acc:D6WWC4]	GO:0004867	serine-type endopeptidase inhibitor activity	IPR000215	Serpin family	ChLG8:9580079-9581538	-0.381466	0.701838	0.502551	0.309249	-1.12465	-0.693261	-0.254758	-0.298963	-1.9318	-0.24445	-0.0106511	0.27408	1	0.233439	1	0.686696	1	0.324938	1	0.719115	1	0.778236	1	0.733177
TC006255	au2.g11302.t1	GLEAN_06255	serpin24	serpin	Extracellular_signaling	Serpin peptidase inhibitor 24 [Source:UniProtKB/TrEMBL;Acc:D6WVP4]	GO:0004867	serine-type endopeptidase inhibitor activity	IPR000215	Serpin family	ChLG8:6428055-6430898	1.13045	0.175524	0.72799	0.0665337	2.33455	-0.153711	0.96591	0.137376	0.862037	0.45018	0.750719	0.0239653	0.000441757	0.491679	0.000441757	0.83972	0.000441757	0.571265	0.000441757	0.614442	0.000441757	0.0159196	0.000441757	0.949771
TC006607	au2.g11875.t1	GLEAN_06607	serpin25	serpin	Extracellular_signaling	Serpin peptidase inhibitor 25 [Source:UniProtKB/TrEMBL;Acc:D6WXU3]	GO:0004867	serine-type endopeptidase inhibitor activity	IPR000215	Serpin family	ChLG8:14445216-14488568	-0.16338	-0.0152579	0.105713	0.133581	-0.495966	0.477661	-0.31509	0.0206475	-0.237114	0.0655731	-0.374806	-0.0531977	0.555684	0.97293	0.767873	0.678286	0.0122873	0.0205318	0.23098	0.964484	0.337724	0.859421	0.121312	0.893435
TC007869	au2.g5555.t1	GLEAN_07869	serpin26	serpin	Extracellular_signaling	Serpin peptidase inhibitor 26 [Source:UniProtKB/TrEMBL;Acc:D2A2J9]	GO:0004867	serine-type endopeptidase inhibitor activity	IPR000215	Serpin family	ChLG4:2548241-2550831	0.764009	0.109718	0.765221	-0.145496	2.19665	0.288379	1.69345	0.242652	1.01335	0.636378	0.957167	0.153728	0.000441757	0.721572	0.000441757	0.612903	0.000441757	0.194009	0.000441757	0.302801	0.000441757	0.000441757	0.000441757	0.580032
TC011718	au2.g10735.t1	GLEAN_11718	serpin27	serpin	Extracellular_signaling	Serpin peptidase inhibitor 27 [Source:UniProtKB/TrEMBL;Acc:D6X0B9]	GO:0004867	serine-type endopeptidase inhibitor activity	IPR000215	Serpin family	ChLG9:19545706-19558698	0.760942	-0.111615	1.08749	0.0272299	2.20959	0.284539	2.20249	-0.000423827	1.33367	0.351868	1.22984	0.0366019	0.000441757	0.710785	0.000441757	0.942165	0.000441757	0.192885	0.000441757	0.998502	0.000441757	0.0846022	0.000441757	0.920989
TC013389	au2.g7508.t1	GLEAN_13389	serpin29	serpin	Extracellular_signaling	Serpin peptidase inhibitor 29 [Source:UniProtKB/TrEMBL;Acc:D6WLU0]	GO:0004867	serine-type endopeptidase inhibitor activity	IPR000215	Serpin family	ChLG5:12610428-12621974	0.149999	-0.0423104	0.0338336	0.13339	0.0295208	0.0865336	-0.144617	0.108426	-0.149176	0.0979532	-0.107157	0.325462	0.650033	0.923472	0.956637	0.784407	0.94837	0.816741	0.77137	0.833902	0.660333	0.789149	0.842583	0.375635
TC014237	au2.g1097.t1	GLEAN_14237	serpin30	serpin	Extracellular_signaling	Serpin peptidase inhibitor 30 [Source:UniProtKB/TrEMBL;Acc:D6W777]	GO:0004867	serine-type endopeptidase inhibitor activity	IPR000215	Serpin family	ChLGX:4549977-4552009	-0.157199	-0.0430429	0.121742	0.150934	1.50829	0.889934	1.17864	0.289803	0.732847	0.703419	0.412867	0.28691	0.561975	0.907177	0.683677	0.580689	0.000441757	0.000441757	0.000441757	0.178709	0.000441757	0.000441757	0.0421313	0.187681
TC015224	au2.g11623.t1	GLEAN_15224	serpin31	serpin	Extracellular_signaling	Serpin peptidase inhibitor 31 [Source:UniProtKB/TrEMBL;Acc:D6WWV2]	GO:0004867	serine-type endopeptidase inhibitor activity	IPR000215	Serpin family	ChLG8:11337389-11338754	-0.468793	-0.307414	0.0878441	-0.298609	-0.841873	0.392854	-0.579982	-0.0120236	-0.231712	0.0748416	-0.514483	-0.145125	0.0135295	0.149525	0.835473	0.245575	0.000441757	0.0460626	0.0318021	0.979416	0.319458	0.815434	0.0545244	0.649297
TC000520	au2.g2852.t1	GLEAN_00520	spz1	spaetzle	Intracellular:Toll_pathway	Spaetzle [Source:UniProtKB/TrEMBL;Acc:D6W9U9]					ChLG2:12583005-12591623	0.0942644	-0.0731664	0.394426	0.14348	-0.380335	-0.0849675	-0.0933514	-0.158052	-0.218711	-0.336844	-0.19617	0.0149042	0.768345	0.83102	0.0513395	0.616769	0.071936	0.794449	0.778715	0.572585	0.376467	0.121582	0.460687	0.972386
TC001053	au2.g2850.t1	GLEAN_01053	spz7	spaetzle	Intracellular:Toll_pathway	Spatzle 7 [Source:UniProtKB/TrEMBL;Acc:D6W9U8]					ChLG2:12578674-12579587	-0.195003	-0.109377	0.415779	-0.199958	1.11944	2.00017	1.37484	0.702085	1.37124	1.21558	1.46695	0.217276	0.650003	0.813043	0.235929	0.623076	0.000441757	0.000441757	0.000441757	0.00446319	0.000441757	0.000441757	0.000441757	0.567177
TC001054	au2.g2853.t1	GLEAN_01054	spz2	spaetzle	Intracellular:Toll_pathway	Spaetzle-like protein [Source:UniProtKB/TrEMBL;Acc:D6W9V0]					ChLG2:12593814-12600583	0.346832	0.086	0.111129	0.0138531	-0.339594	-0.0655185	-0.178562	0.00463404	-0.0877259	-0.345442	0.111395	0.017113	0.0914568	0.794129	0.701129	0.97345	0.114288	0.850504	0.478918	0.991147	0.788179	0.100185	0.703236	0.967264
TC006726	au2.g12037.t1	GLEAN_06726	spz4	spaetzle	Intracellular:Toll_pathway	Spatzle 4 [Source:UniProtKB/TrEMBL;Acc:D6WYW8]					ChLG8:16835095-16839985	0.9174	1.4879	-0.24112	0.697938	-1.22695	3.56737	0.400067	1.23323	1.86227	0.695133	0.985893	0.344111	0.0979974	0.0140213	0.573891	0.320701	0.0486353	0.000441757	0.178599	0.0293399	0.000441757	0.34856	0.000441757	0.687232
TC013304	au2.g7641.t1	GLEAN_13304	spz5	spaetzle	Intracellular:Toll_pathway	Putative uncharacterized protein [Source:UniProtKB/TrEMBL;Acc:D6WMB7]					ChLG5:14204132-14209184	0.676717	0.818337	-0.481876	-0.147351	-1.50908	0.905345	-0.17042	0.156232	-0.760629	-0.605496	-0.0187031	-0.216724	0.0709638	0.032206	0.0879908	0.779112	0.00191821	0.0159196	0.645069	0.750855	0.0867721	0.190947	0.971372	0.648449
TC016368	au2.g8894.t1	GLEAN_16368	spz6	spaetzle	Intracellular:Toll_pathway	Invected [Source:UniProtKB/TrEMBL;Acc:D6WPA0]					ChLG7:9308265-9312728	2.55249	0.945537	-0.996904	-0.213762	0.255198	2.24279	0.417917	0.101362	0.511467	1.56566	0.465287	0.0707916	0.000441757	0.00841463	0.000441757	0.722652	0.662433	0.000441757	0.0884513	0.886207	0.267379	0.000441757	0.0471753	0.923349
TC000625	au2.g2651.t1	GLEAN_00625	Toll9	Toll-like_receptor	Intracellular:Toll_pathway	Putative uncharacterized protein [Source:UniProtKB/TrEMBL;Acc:D6W995]	GO:0005515	protein binding	IPR000483	Cysteine-rich flanking region, C-terminal	ChLG2:10965926-11003190	-0.00215945	-0.120914	-0.104241	-0.136869	0.173342	0.142851	-0.005603	-0.187226	0.0173357	0.0814039	0.0746997	-0.276642	0.99665	0.769328	0.806452	0.730971	0.648449	0.710182	0.99111	0.602309	0.974419	0.853276	0.865048	0.391608
TC000176	au2.g3413.t1	GLEAN_00176	Toll1	Toll-like_receptor	Intracellular:Toll_pathway	Toll-like protein [Source:UniProtKB/TrEMBL;Acc:D6WCM2]	GO:0004888	transmembrane signaling receptor activity	IPR000483	Cysteine-rich flanking region, C-terminal	ChLG2:20033188-20036124	-3.51425	-2.50523	0.192197	0.725506	0.539784	-1.0068	0.15974	0.556525	-0.912126	0.0746564	0.139975	0.782319	0.0099966	1	1	1	0.266523	1	1	1	0.0685081	1	1	1
TC004438	au2.g2332.t1	GLEAN_04438	Toll3	Toll-like_receptor	Intracellular:Toll_pathway	Toll-like protein [Source:UniProtKB/TrEMBL;Acc:D6WCW7]	GO:0004888	transmembrane signaling receptor activity	IPR000483	Cysteine-rich flanking region, C-terminal	ChLG2:6446334-6452083	0.638427	-0.037263	0.82438	-0.0793384	1.48834	0.62797	1.62057	0.325844	1.15373	0.458588	1.12839	0.233116	0.000441757	0.919874	0.000441757	0.800388	0.000441757	0.000441757	0.000441757	0.112199	0.000441757	0.0125415	0.000441757	0.309369
TC004439	au2.g2331.t1	GLEAN_04439	Toll4	Toll-like_receptor	Intracellular:Toll_pathway	Toll-like protein [Source:UniProtKB/TrEMBL;Acc:D6WCW6]	GO:0004888	transmembrane signaling receptor activity	IPR000483	Cysteine-rich flanking region, C-terminal	ChLG2:6442571-6446123	1.24406	0.0527137	1.55868	0.177201	1.83595	1.03372	1.79084	0.565698	1.36372	0.900963	1.14896	0.486246	0.000441757	0.898501	0.000441757	0.587648	0.000441757	0.000441757	0.000441757	0.00814476	0.000441757	0.000441757	0.000441757	0.0295403
TC004474	au2.g2262.t1	GLEAN_04474	Toll7	Toll-like_receptor	Intracellular:Toll_pathway	Toll-7-like protein [Source:UniProtKB/TrEMBL;Acc:D6WCJ1]	GO:0005622	intracellular	IPR000372	Leucine-rich repeat-containing N-terminal	ChLG2:5658340-5662693	-0.342286	-0.623361	0.102554	0.024104	0.453773	-0.0360894	0.191027	0.174532	0.534084	0.4318	0.19391	-0.128651	0.130714	0.00157174	0.763385	0.956277	0.0207587	0.926674	0.489219	0.539138	0.0041614	0.0316001	0.479412	0.693986
TC004895	au2.g2241.t1	GLEAN_04895	Toll6	Toll-like_receptor	Intracellular:Toll_pathway	Toll-6 [Source:UniProtKB/TrEMBL;Acc:D6WCH0]	GO:0004888	transmembrane signaling receptor activity	IPR000372	Leucine-rich repeat-containing N-terminal	ChLG2:5083818-5106233	-0.468293	-0.655946	-0.0887573	-0.25863	0.375454	0.161507	0.344165	0.205202	0.775035	0.759397	0.283292	-0.0247426	0.066352	0.0107721	0.855156	0.475167	0.142027	0.652807	0.277207	0.582719	0.000441757	0.000838716	0.395186	0.964655
TC004898	au2.g2254.t1	GLEAN_04898	Toll8	Toll-like_receptor	Intracellular:Toll_pathway	Tollo [Source:UniProtKB/TrEMBL;Acc:D6WCH6]	GO:0005622	intracellular	IPR000157	Toll/interleukin-1 receptor homology (TIR) domain	ChLG2:5292795-5297049	-0.355877	-0.81383	0.0349813	0.0102293	0.557526	-0.141775	0.239634	0.236826	0.66393	0.534342	-0.0163134	0.0358038	0.121175	0.000441757	0.937291	0.982025	0.00258743	0.629363	0.37958	0.379947	0.000441757	0.00385561	0.972894	0.933793
TC004901	au2.g2257.t1	GLEAN_04901	Toll10	Toll-like_receptor	Intracellular:Toll_pathway	Toll-7-like protein [Source:UniProtKB/TrEMBL;Acc:D6WCH9]	GO:0005622	intracellular	IPR000483	Cysteine-rich flanking region, C-terminal	ChLG2:5339815-5347292	-0.258215	-0.390276	-0.400859	-0.0836157	0.235145	0.230141	0.110908	0.0402499	0.513284	0.51833	-0.10208	-0.0956942	0.432224	0.184237	0.231181	0.872325	0.459066	0.475103	0.813694	0.943542	0.0357836	0.0316001	0.835119	0.850626
TC008202	au2.g6037.t1	GLEAN_08202	ML1	MD2-like	Intracellular:Toll_pathway	Putative uncharacterized protein ML1 [Source:UniProtKB/TrEMBL;Acc:D2A0E4]			IPR003172	MD-2-related lipid-recognition	ChLG4:7406285-7407853	0.0334827	0.283916	0.201153	0.221894	-0.331511	0.267216	-0.0256739	0.0531083	-0.0495069	0.0349501	-0.0667956	-0.120996	0.928607	0.185619	0.404608	0.330347	0.096523	0.215137	0.944113	0.876828	0.885144	0.922462	0.838339	0.664429
TC008203	au2.g6038.t1	GLEAN_08203	ML2	MD2-like	Intracellular:Toll_pathway	Putative uncharacterized protein ML2 [Source:UniProtKB/TrEMBL;Acc:D2A0E5]			IPR003172	MD-2-related lipid-recognition	ChLG4:7408975-7409762	-0.111884	0.0270352	0.102962	-0.237755	-0.670208	-0.252229	0.00176841	-0.245192	-0.573772	-0.337041	-0.112065	-0.189922	0.864212	0.969722	0.883926	0.684811	0.115794	0.654153	0.993715	0.677057	0.180325	0.510418	0.874847	0.759868
TC014068	au2.g6986.t1	GLEAN_14068	ML3	MD2-like	Intracellular:Toll_pathway	Putative uncharacterized protein ML3 [Source:UniProtKB/TrEMBL;Acc:D6WK06]			IPR003172	MD-2-related lipid-recognition	ChLG5:6389975-6390606	0.0656919	0.401774	-0.287206	0.0641043	0.249711	-0.834234	0.367175	-0.425592	-0.00415164	-0.421296	-0.418375	0.00262935	0.845121	0.0396621	0.167995	0.844464	0.269542	0.000441757	0.0587133	0.0255453	0.991822	0.0287181	0.0274629	0.994882
TC014069	au2.g6987.t1	GLEAN_14069	ML4	MD2-like	Intracellular:Toll_pathway	Putative uncharacterized protein ML4 [Source:UniProtKB/TrEMBL;Acc:D6WK07]			IPR003172	MD-2-related lipid-recognition	ChLG5:6409955-6410562	-0.406958	-0.0314761	-0.368143	-0.359947	0.327235	-0.326796	0.507667	-0.286452	0.351121	-0.0234427	-0.394759	-0.0684211	0.0419454	0.935285	0.0824323	0.0873851	0.134113	0.10855	0.00814476	0.215989	0.115653	0.952535	0.0543489	0.84508
TC016351	au2.g8909.t1	GLEAN_16351	ML5	MD2-like	Intracellular:Toll_pathway	Putative uncharacterized protein ML5 [Source:UniProtKB/TrEMBL;Acc:D6WPC4]			IPR003172	MD-2-related lipid-recognition	ChLG7:9561503-9563603	0.143517	-0.207665	0.45791	-0.0195514	0.209027	-0.239108	0.190508	-0.0411284	-0.152362	-0.537395	0.142547	0.0867573	0.591772	0.397075	0.013776	0.95938	0.372552	0.302097	0.439862	0.909123	0.561336	0.00505915	0.597791	0.785709
TC007252	au2.g6082.t1	GLEAN_07252	ML6	MD2-like	Intracellular:Toll_pathway	Putative uncharacterized protein ML6 [Source:UniProtKB/TrEMBL;Acc:D2A0I8]			IPR003172	MD-2-related lipid-recognition	ChLG4:7706377-7707123	0.608124	2.38527	-0.915698	0.542442	-1.77784	1.96725	-0.269933	0.599853	-0.377165	0.037517	-0.211768	0.155048	0.268398	0.000441757	0.00446319	0.290978	0.00505915	0.000441757	0.488253	0.233929	0.614774	0.974809	0.617066	0.833762
TC014067	au2.g6985.t1	GLEAN_14067	ML7	MD2-like	Intracellular:Toll_pathway	Putative uncharacterized protein ML7 [Source:UniProtKB/TrEMBL;Acc:D6WK05]			IPR003172	MD-2-related lipid-recognition	ChLG5:6387985-6388705	-0.523496	0.445505	-0.441338	0.702462	-0.892104	-0.66298	-0.407403	-0.00761322	-0.555675	-0.612968	-0.386726	0.0685391	0.179278	0.403437	0.155552	0.0511606	0.00921111	0.213338	0.194443	0.993497	0.145085	0.247646	0.226776	0.920762
TC016352	au2.g8908.t1	GLEAN_16352	ML8	MD2-like	Intracellular:Toll_pathway	Putative uncharacterized protein ML8 [Source:UniProtKB/TrEMBL;Acc:D6WPC3]			IPR003172	MD-2-related lipid-recognition	ChLG7:9559695-9560693	-0.50917	-0.0603315	-1.08217	-0.1493	-0.573625	-0.327125	-0.789588	-0.105258	-0.496547	-0.511287	-0.615205	0.0601711	0.00564068	0.857379	0.000441757	0.573063	0.000441757	0.104257	0.000441757	0.717538	0.0062119	0.00225752	0.000441757	0.857008
TC002003	au2.g1649.t2	GLEAN_02003	cactus	cactus	Intracellular:Toll_pathway	Cactus [Source:UniProtKB/TrEMBL;Acc:D7EHY7]	GO:0005515	protein binding	IPR002110	Ankyrin repeat	Unknown_group_2:64466-97374	0	0	0	0	0	0	0	0	0	0	0	0	1	1	1	1	1	1	1	1	1	1	1	1
TC015365	au2.g2.t1	GLEAN_15365	pelle	pelle	Intracellular:Toll_pathway	Pelle [Source:UniProtKB/TrEMBL;Acc:D2A4G0],Putative uncharacterized protein GLEAN_15366-OG5904 [Source:UniProtKB/TrEMBL;Acc:D2A4G1]	GO:0004672,	protein kinase activity,	IPR008271,	Serine/threonine-protein kinase, active site,	ChLG6:6025-10213	-0.204632	0.0470548	-0.17867	0.0236032	-0.193636	-0.0342484	-0.391037	-0.0441768	-0.123237	-0.0676425	-0.370551	0.00237942	0.460887	0.905611	0.515962	0.956394	0.495637	0.937583	0.0701535	0.908357	0.70532	0.860448	0.0968186	0.995479
TC003185	au2.g3783.t1	GLEAN_03185	Myd88	Myd88	Intracellular:Toll_pathway	Myd88 [Source:UniProtKB/TrEMBL;Acc:D6WEI3]	GO:0005622	intracellular	IPR000488	Death	ChLG3:575107-577206	-0.175039	0.00250426	-0.00449588	0.0133821	-0.121658	-0.0522985	-0.161903	0.0611636	-0.291171	-0.109188	-0.0918707	0.164643	0.499764	0.995025	0.991308	0.972551	0.680347	0.885881	0.532119	0.856138	0.185392	0.717656	0.765403	0.515581
TC011895	au2.g10484.t1	GLEAN_11895	Tube	Tube	Intracellular:Toll_pathway	Putative uncharacterized protein [Source:UniProtKB/TrEMBL;Acc:D6WZ58]	GO:0000166	nucleotide binding	IPR008271	Serine/threonine-protein kinase, active site	ChLG9:16556699-16559105	-0.0750585	0.0258525	-0.0221616	0.185696	0.104356	0.0373917	-0.0649464	0.0883245	-0.0706991	0.170916	-0.0986988	0.0399208	0.856526	0.958232	0.961862	0.576087	0.782643	0.935285	0.876186	0.833224	0.865294	0.60662	0.800557	0.932703
TC009672	au2.g8659.t2	GLEAN_09672	pellino	pellino	Intracellular:Toll_pathway	Putative uncharacterized protein [Source:UniProtKB/TrEMBL;Acc:D6WTS7]	GO:0008063	Toll signaling pathway	IPR006800	Pellino	ChLG7:5238335-5251226	0.0569053	-0.239287	-0.047112	-0.0821937	-0.0248059	-0.0735116	-0.00649318	0.0858199	0.0687607	0.0586734	0.0708171	0.0151822	0.867936	0.290887	0.895618	0.7965	0.949397	0.816805	0.9871	0.783479	0.839215	0.859733	0.828491	0.969077
TC007706	au2.g5420.t1	GLEAN_07706	Traf2	Traf	Intracellular:Toll_pathway	TNF-receptor-associated factor 2 [Source:UniProtKB/TrEMBL;Acc:D2A1X0]	GO:0004842	ubiquitin-protein ligase activity	IPR008974	TRAF-like	ChLG4:510819-512613	0.0373373	-0.0896221	0.124	0.185804	-0.0915771	0.0743222	-0.161846	0.128968	-0.0303524	-0.00675883	-0.164532	0.207503	0.934659	0.826687	0.695137	0.527559	0.816177	0.858313	0.594091	0.695592	0.948554	0.989345	0.583802	0.46316
TC008782	au2.g9433.t1	GLEAN_08782	cactin	cactin	Intracellular:Toll_pathway	Cactin [Source:UniProtKB/TrEMBL;Acc:D6WRR2]	GO:0005515	protein binding	IPR018816	Cactin, domain	ChLG7:16009333-16011822	0.109155	0.0852856	0.0647972	0.13869	0.309559	0.117338	0.183283	0.098238	0.172582	0.205256	0.0544688	0.0872609	0.753569	0.817714	0.869872	0.66728	0.224165	0.733465	0.537637	0.781095	0.577327	0.485939	0.895208	0.815534
TC007697	au2.g5439.t1	GLEAN_07697	Dif1	REL	Intracellular:Toll_pathway	Dorsal [Source:UniProtKB/TrEMBL;Acc:D2A1Y9]	GO:0003700	sequence-specific DNA binding transcription factor activity	IPR008967	p53-like transcription factor, DNA-binding	ChLG4:909100-920845	0.130843	0.0467982	0.23727	-0.0416065	0.0320913	0.124147	0.00886685	-0.0808515	0.0628814	-0.00400271	0.110218	-0.141145	0.635303	0.891606	0.287565	0.908173	0.929276	0.650841	0.981772	0.799179	0.850504	0.991768	0.701971	0.599801
TC008096	au2.g5880.t1	GLEAN_08096	Dif2	REL	Intracellular:Toll_pathway	Dorsal 2 [Source:UniProtKB/TrEMBL;Acc:D1ZZS5]	GO:0003700	sequence-specific DNA binding transcription factor activity	IPR008967	p53-like transcription factor, DNA-binding	ChLG4:5811906-5814892	0.285692	0.145469	0.342971	-0.267721	0.683989	0.021383	0.564109	0.0493626	0.312792	0.154372	0.244095	0.333632	0.193461	0.601653	0.114969	0.261844	0.000441757	0.956879	0.00225752	0.893526	0.144314	0.572803	0.313827	0.118139
TC014042	au2.g6945.t1	GLEAN_14042	FADD	FADD	Intracellular:IMD_pathway	Fas (TNFRSF6)-associated via death domain [Source:UniProtKB/TrEMBL;Acc:D6WJL3]	GO:0007165	signal transduction	IPR000488	Death	ChLG5:5904209-5905061	0.00999414	-0.0137217	0.164169	0.0713399	0.0377055	-0.0899862	-0.203627	-0.137818	-0.373512	-0.161042	-0.231187	0.0463968	0.986635	0.982472	0.698061	0.890113	0.948029	0.863189	0.62667	0.769427	0.297865	0.719312	0.561763	0.936333
TC009798	au2.g9003.t1	GLEAN_09798	IKKb	IKKb	Intracellular:IMD_pathway	IKK epsilon [Source:UniProtKB/TrEMBL;Acc:D6WPQ6]	GO:0000166	nucleotide binding	IPR000719	Protein kinase, catalytic domain	ChLG7:11410645-11413762	-0.0202749	-0.0909488	0.277933	0.0191179	0.32012	0.0821196	0.213138	0.0293984	0.192468	0.121479	0.0593673	0.00115608	0.956494	0.76914	0.194443	0.959114	0.105692	0.795641	0.358553	0.936035	0.42583	0.66471	0.859336	0.997475
TC000541	au2.g2808.t1	GLEAN_00541	IKKg	IKKg	Intracellular:IMD_pathway	IKK gamma [Source:UniProtKB/TrEMBL;Acc:D6W9Q5]	GO:0005622	intracellular	IPR015880	Zinc finger, C2H2-like	ChLG2:12354634-12356574	0.17217	-0.048848	0.175153	0.0254215	0.183834	0.105827	0.161697	-0.0442407	0.120359	0.126399	0.0388218	0.110787	0.492242	0.889778	0.47838	0.944747	0.453413	0.713303	0.525143	0.897995	0.667465	0.644792	0.912431	0.701762
TC010851	au2.g1259.t1	GLEAN_10851	IMD	IMD	Intracellular:IMD_pathway	Immune deficiency [Source:UniProtKB/TrEMBL;Acc:D6W7M4]	GO:0007165	signal transduction	IPR000488	Death	ChLGX:7061995-7062958	-0.238692	-0.207049	0.396544	0.172413	0.613892	-0.102193	0.739776	0.198331	-0.0462233	-0.0671631	0.0973253	0.104779	0.330984	0.441365	0.0762496	0.571657	0.00121298	0.75705	0.000441757	0.484695	0.902883	0.855507	0.778196	0.762616
TC005572	au2.g11775.t1	GLEAN_05572	TAK1	TAK	Intracellular:IMD_pathway	TGF-beta activated kinase 1 [Source:UniProtKB/TrEMBL;Acc:D6WXF9]	GO:0004672	protein kinase activity	IPR008271	Serine/threonine-protein kinase, active site	ChLG8:13371991-13376664	0.152673	-0.112106	0.0406923	0.121346	0.0634218	-0.134837	-0.173036	-0.107619	0.0223635	-0.0277049	-0.262092	-0.0215181	0.608594	0.732691	0.919145	0.707308	0.867936	0.659026	0.544076	0.752666	0.958423	0.945814	0.296657	0.961967
TC003841	au2.g4864.t2	GLEAN_03841	casps1	caspase	Intracellular:IMD_pathway	Putative uncharacterized protein [Source:UniProtKB/TrEMBL;Acc:D6WFK4]	GO:0004197	cysteine-type endopeptidase activity	IPR002398	Peptidase C14, caspase precursor p45	ChLG3:25810759-25817709	-0.495084	-0.447094	-0.494341	-0.349904	-0.00105438	-0.16252	0.182115	0.16401	0.0358697	0.0128361	0.203803	0.300665	0.00841463	0.0205318	0.0112831	0.104257	0.997833	0.541627	0.480382	0.540825	0.922398	0.975965	0.408043	0.165382
TC012581	au2.g10458.t1	GLEAN_12581	casps2	caspase	Intracellular:IMD_pathway	Caspase [Source:UniProtKB/TrEMBL;Acc:D6X3B4]	GO:0004197	cysteine-type endopeptidase activity	IPR002398	Peptidase C14, caspase precursor p45	ChLG9:16079746-16081502	0.0606464	-0.0980359	0.11753	-0.147517	0.380572	-0.0613941	0.274259	-0.0716324	0.20101	0.11069	0.106108	0.108979	0.876318	0.798482	0.717805	0.653228	0.0881451	0.883795	0.270589	0.850958	0.469098	0.761337	0.751451	0.755011
TC012580	au2.g10457.t1	GLEAN_12580	casps3	caspase	Intracellular:IMD_pathway	Caspase [Source:UniProtKB/TrEMBL;Acc:D6X3B3]	GO:0004197	cysteine-type endopeptidase activity	IPR002398	Peptidase C14, caspase precursor p45	ChLG9:16077186-16078722	-0.306893	-0.238678	0.129521	-0.109576	0.0921863	0.00173117	0.0980657	0.0337133	0.0716485	0.184084	0.206777	0.0666546	0.23494	0.410654	0.707308	0.764202	0.797898	0.99671	0.79538	0.940162	0.849617	0.538744	0.478497	0.868399
TC014026	au2.g6914.t1	GLEAN_14026	casps4	dredd/casp8	Intracellular:IMD_pathway	Death related ced-3/Nedd2-like protein [Source:UniProtKB/TrEMBL;Acc:D6WJH5]	GO:0004197	cysteine-type endopeptidase activity	IPR002398	Peptidase C14, caspase precursor p45	ChLG5:5582886-5586726	0.0184089	0.134898	-0.0443905	0.17091	-0.0788061	0.0227168	-0.2639	0.0103849	-0.0486315	0.0557246	-0.292899	0.0234099	0.964053	0.638564	0.906124	0.52097	0.810937	0.953581	0.258797	0.981212	0.895523	0.876077	0.198255	0.95433
TC000105	au2.g4483.t1	GLEAN_00105	casps5	caspase	Intracellular:IMD_pathway	Putative uncharacterized protein [Source:UniProtKB/TrEMBL;Acc:D6WD84]	GO:0004197	cysteine-type endopeptidase activity	IPR002398	Peptidase C14, caspase precursor p45	ChLG3:13787545-13790086	0.0480836	0.576883	-0.525981	0.115437	-0.0356864	0.0291959	0.0173277	0.141499	-0.364027	-0.14256	-0.0873408	0.232234	0.897377	0.00385561	0.0182503	0.754694	0.926052	0.945886	0.967388	0.683196	0.100185	0.660881	0.804027	0.41787
TC012579	au2.g10456.t1	GLEAN_12579	casps6	caspase	Intracellular:IMD_pathway	Putative uncharacterized protein [Source:UniProtKB/TrEMBL;Acc:D6X3B2]	GO:0004197	cysteine-type endopeptidase activity	IPR002398	Peptidase C14, caspase precursor p45	ChLG9:16075126-16076984	-0.163939	-0.204147	0.109297	0.0463719	0.289528	0.0263774	-0.0832816	0.0765439	0.108483	0.0727411	-0.149497	-0.0868547	0.663925	0.562977	0.798193	0.926478	0.32411	0.959671	0.861122	0.868598	0.792264	0.871098	0.714873	0.85331
TC002397	au2.g5232.t1	GLEAN_02397	casps7	caspase	Intracellular:IMD_pathway	Putative uncharacterized protein [Source:UniProtKB/TrEMBL;Acc:D6WIV9]	GO:0004197	cysteine-type endopeptidase activity	IPR002398	Peptidase C14, caspase precursor p45	ChLG3:38682207-38684754	-1.61223	0.396414	-1.45825	-0.366597	-0.763139	0.0960104	-0.553907	-0.313552	-0.84985	-0.34881	-0.474481	-0.0278879	0.000441757	0.26425	0.000441757	0.356227	0.0212047	0.862866	0.17036	0.454464	0.00947468	0.390957	0.252054	0.965323
TC000068	au2.g4486.t1	GLEAN_00068	casps8	caspase	Intracellular:IMD_pathway	Putative uncharacterized protein [Source:UniProtKB/TrEMBL;Acc:D6WD86]	GO:0004197	cysteine-type endopeptidase activity	IPR001309	Peptidase C14, ICE, catalytic subunit p20	ChLG3:13797600-13799884	-0.736599	0.266486	-0.600755	-0.116609	-0.173628	-0.129589	0.137853	0.121092	-0.10897	-0.0824488	0.190192	0.124541	0.000441757	0.257443	0.00191821	0.714382	0.511804	0.668082	0.633446	0.696911	0.719629	0.809556	0.466899	0.681685
TC009985	au2.g9316.t1	GLEAN_09985	caspar	blocking	Intracellular:IMD_pathway	Fas (TNFRSF6) associated factor 1 [Source:UniProtKB/TrEMBL;Acc:D6WR39]	GO:0005515	protein binding	IPR006577	UAS	ChLG7:15153695-15159207	0.0613456	-0.265897	0.027196	0.00201274	0.187609	-0.0644675	-0.0265801	0.0487567	0.10313	0.0262969	-0.111214	0.155759	0.861705	0.251058	0.946254	0.99627	0.47566	0.85106	0.946871	0.894229	0.745426	0.946384	0.71774	0.575989
TC001189	au2.g3105.t1	GLEAN_01189	IAP2	IAP	Intracellular:IMD_pathway	Inhibitor of apoptosis 2 protein [Source:UniProtKB/TrEMBL;Acc:D6WAN9]	GO:0005622	intracellular	IPR001841	Zinc finger, RING-type	ChLG2:14991041-14994968	0.415451	0.0253357	0.352283	0.08066	0.271179	-0.343914	-0.0786403	-0.0178251	0.0442129	-0.171475	0.00074102	-0.261709	0.054871	0.949982	0.115653	0.819418	0.277299	0.137657	0.829975	0.968147	0.914965	0.54523	0.9986	0.309369
TC001192	au2.g3116.t1	GLEAN_01192	IAP1	IAP	Intracellular:IMD_pathway	Putative uncharacterized protein [Source:UniProtKB/TrEMBL;Acc:D6WAP2]	GO:0005622	intracellular	IPR001841	Zinc finger, RING-type	ChLG2:14999671-15002421	0.52459	-0.245756	0.760594	0.0683208	-0.0843788	-0.233903	0.120414	0.0524658	-0.0462782	-0.0178145	0.102882	0.0825349	0.0041614	0.272576	0.000441757	0.832882	0.78745	0.307182	0.671748	0.878799	0.896134	0.964239	0.732411	0.790768
TC009848	au2.g9077.t3	GLEAN_09848	IAP3	IAP	Intracellular:IMD_pathway	Putative uncharacterized protein [Source:UniProtKB/TrEMBL;Acc:D6WQ00]	GO:0005622	intracellular	IPR000608	Ubiquitin-conjugating enzyme, E2	ChLG7:12215475-12237695	0.15454	-0.0300485	0.0245729	-0.0106254	0.360293	0.266678	0.310452	0.159367	0.319703	0.231781	0.285153	0.0324752	0.551375	0.934085	0.94887	0.979204	0.0683446	0.228306	0.134244	0.538856	0.121582	0.311683	0.179394	0.929935
TC002709	au2.g4638.t1	GLEAN_02709	IAP4	IAP	Intracellular:IMD_pathway	Putative uncharacterized protein [Source:UniProtKB/TrEMBL;Acc:D6WDU5]	GO:0005622	intracellular	IPR001370	Baculoviral inhibition of apoptosis protein repeat	ChLG3:16979661-16980440	-0.0147534	-0.386512	0.259344	-0.0476275	0.000163415	-0.214298	-0.177477	0.0527698	-0.0321374	0.0474212	-0.0929954	0.300742	0.979449	0.23263	0.444261	0.93074	0.997698	0.583764	0.663296	0.923385	0.95144	0.927852	0.844925	0.377734
TC011191	au2.g12352.t2	GLEAN_11191	REL1	REL	Intracellular:IMD_pathway	Relish [Source:UniProtKB/TrEMBL;Acc:D6X3U8]	GO:0003700	sequence-specific DNA binding transcription factor activity	IPR008967	p53-like transcription factor, DNA-binding	ChLG10:4904149-4913294	-0.0689878	0.205963	-0.327359	-0.158142	0.169114	0.218049	0.276552	-0.0320918	0.059657	0.273053	-0.0338895	0.197366	0.831611	0.382355	0.100769	0.528942	0.504717	0.346613	0.193681	0.931705	0.858523	0.201921	0.925979	0.404032
TC014708	au2.g7903.t2	GLEAN_14708	REL2	REL	Intracellular:IMD_pathway	Putative uncharacterized protein [Source:UniProtKB/TrEMBL;Acc:D6WNZ3]	GO:0003700	sequence-specific DNA binding transcription factor activity	IPR008967	p53-like transcription factor, DNA-binding	ChLG5:17156885-17194775	0.339328	-0.121684	0.00276143	0.251896	0.470405	0.356721	0.45813	0.324009	0.403174	0.27672	0.168071	0.172932	0.125244	0.703367	0.995175	0.298404	0.0205318	0.0998946	0.0272513	0.137133	0.0583691	0.265275	0.565567	0.519322
TC005952	au2.g11211.t1	GLEAN_05952	Tab2	Tab2	Intracellular:JNK_pathway	Tab2 [Source:UniProtKB/TrEMBL;Acc:D6WVD1]	GO:0005622	intracellular	IPR001876	Zinc finger, RanBP2-type	ChLG8:5438115-5457094	-0.127353	-0.16348	-0.0875519	-0.0457502	-0.0412801	-0.281378	-0.0539735	-0.143643	-0.0782716	-0.213606	-0.195368	-0.136186	0.647892	0.516564	0.78508	0.898095	0.906988	0.189267	0.875757	0.585943	0.807688	0.360575	0.420612	0.612721
TC000385	au2.g3073.t1	GLEAN_00385	Hep	Hep	Intracellular:JNK_pathway	Hemipterous [Source:UniProtKB/TrEMBL;Acc:D6WAJ9]	GO:0004672	protein kinase activity	IPR008271	Serine/threonine-protein kinase, active site	ChLG2:14831253-14836186	0.0388614	-0.110539	-0.0148524	-0.164036	0.196212	0.267876	0.142919	0.0176054	0.190917	0.208022	0.0682052	0.0483186	0.925334	0.748708	0.975103	0.584684	0.483472	0.279729	0.654252	0.969554	0.497294	0.44714	0.857008	0.903944
TC006810	au2.g12188.t1	GLEAN_06810	basket1	basket	Intracellular:JNK_pathway	Basket [Source:UniProtKB/TrEMBL;Acc:D6WV90]	GO:0000165	MAPK cascade	IPR008351	Mitogen-activated protein (MAP) kinase, JNK	ChLG8:17965749-17970564	0.217843	-0.387168	0.331572	-0.161861	-0.123797	-0.103506	-0.0282915	-0.0439315	-0.120583	-0.103212	0.0589344	0.000847494	0.35456	0.0588858	0.1101	0.545835	0.664514	0.733211	0.941906	0.904363	0.67605	0.730369	0.865592	0.997955
TC011967	au2.g10358.t1	GLEAN_11967	basket2	basket	Intracellular:JNK_pathway	Putative uncharacterized protein [Source:UniProtKB/TrEMBL;Acc:D6X2Z2]	GO:0000165	MAPK cascade	IPR008349	Mitogen-activated protein (MAP) kinase, ERK1/2	ChLG9:15033662-15082831	0.237923	-0.00386898	0.0984386	-0.241982	-0.0227117	0.0924339	0.037846	-0.0299039	0.0381082	-0.0145853	0.170977	0.0633155	0.326871	0.992341	0.748514	0.299637	0.954631	0.776282	0.920336	0.937647	0.920762	0.973374	0.511505	0.848894
TC013594	au2.g1060.t1	GLEAN_13594	basket3	basket	Intracellular:JNK_pathway	Putative uncharacterized protein [Source:UniProtKB/TrEMBL;Acc:D6W732]	GO:0000165	MAPK cascade	IPR008352	Mitogen-activated protein (MAP) kinase, p38	ChLGX:4307151-4309384	-0.0171723	-0.0282994	-0.164014	0.0300225	-0.115585	-0.0980532	-0.257771	-0.0228282	-0.0923598	-0.255597	-0.234394	-0.045026	0.964755	0.938951	0.515634	0.933291	0.687792	0.743714	0.238561	0.951568	0.760298	0.247251	0.295434	0.896169
TC006814	au2.g12197.t1	GLEAN_06814	Jra	Jra	Intracellular:JNK_pathway	Jun-related antigen [Source:UniProtKB/TrEMBL;Acc:D6WV99]	GO:0003677	DNA binding	IPR008917	Eukaryotic transcription factor, Skn-1-like, DNA-binding	ChLG8:17995299-17996666	0.252734	-0.217369	0.57824	-0.0863393	0.112252	0.0186339	0.0467003	-0.0377195	0.0141017	-0.018883	0.0500546	0.0357946	0.248743	0.357027	0.00191821	0.784861	0.693463	0.960899	0.894726	0.91974	0.971783	0.960499	0.885982	0.923017
TC011870	au2.g10524.t3	GLEAN_11870	kay	kay	Intracellular:JNK_pathway	Kayak [Source:UniProtKB/TrEMBL;Acc:D6WZA9]	GO:0003677	DNA binding	IPR004827	Basic-leucine zipper domain	ChLG9:17079673-17098814	0.0999519	-0.00962207	0.178276	-0.0449981	-0.107895	0.0409104	-0.0474856	-0.096961	-0.178757	-0.0165084	-0.138208	-0.084482	0.740574	0.979777	0.472744	0.900925	0.711066	0.908077	0.895299	0.747108	0.472943	0.965205	0.610941	0.79037
TC001874	au2.g8148.t1	GLEAN_01874	DOME	DOME	Intracellular:JAK-STAT_pathway	Domeless [Source:UniProtKB/TrEMBL;Acc:D7EJN5]	GO:0005515	protein binding	IPR003961	Fibronectin, type III	Unknown_group_46:5062-17394	0	0	0	0	0	0	0	0	0	0	0	0	1	1	1	1	1	1	1	1	1	1	1	1
TC013218	au2.g7703.t1	GLEAN_13218	STAT	STAT	Intracellular:JAK-STAT_pathway	Signal-transducer and activator of transcription protein [Source:UniProtKB/TrEMBL;Acc:D6WML4]	GO:0003700	sequence-specific DNA binding transcription factor activity	IPR008967	p53-like transcription factor, DNA-binding	ChLG5:15316781-15322194	0.0687664	-0.0926497	0.0698669	-0.0209406	0.117382	0.0224466	0.188377	-0.0178517	0.151675	0.0248032	0.174871	-0.0123104	0.830066	0.757569	0.829307	0.955669	0.673177	0.953699	0.441836	0.962606	0.558831	0.947301	0.478439	0.974614
TC000325	au2.g3163.t1	GLEAN_00325	proPO1	prophenoloxidase	Execution:PO	Pro-phenol oxidase subunit 1 [Source:UniProtKB/TrEMBL;Acc:Q49I39]	GO:0004097	catechol oxidase activity	IPR008922	Uncharacterised domain, di-copper centre	ChLG2:16179789-16182374	-0.50946	-0.228562	0.371506	-0.202553	0.867494	1.57399	2.1119	0.950076	1.50072	0.949001	1.97305	0.242333	0.00564068	0.333943	0.0969682	0.439123	0.000441757	0.000441757	0.000441757	0.000441757	0.000441757	0.000441757	0.000441757	0.353932
TC014907	au2.g702.t1	GLEAN_14907	proPO2	prophenoloxidase	Execution:PO	Putative uncharacterized protein GLEAN_14907 [Source:UniProtKB/TrEMBL;Acc:D2A424]	GO:0008152	metabolic process	IPR008922	Uncharacterised domain, di-copper centre	ChLG6:11304853-11310184	0.162427	0.200104	0.546502	-0.419983	-0.861656	1.26522	1.00088	0.22571	0.822528	0.481718	1.53135	-0.226344	0.649854	0.535696	0.0198525	0.0546971	0.000441757	0.000441757	0.000441757	0.395394	0.000441757	0.0417578	0.000441757	0.431191
TC006342	au2.g11455.t1	GLEAN_06342	MI	melanization_inhibitor	Execution:PO	Putative uncharacterized protein [Source:UniProtKB/TrEMBL;Acc:D6WW82]					ChLG8:9173055-9174509	0.0952364	0.636263	0.440978	0.426796	-0.29556	1.40632	-0.241921	0.421412	0.0836858	0.522238	0.118407	0.195451	0.805321	0.00258743	0.0626557	0.0676819	0.260142	0.000441757	0.385195	0.0690033	0.833376	0.0189431	0.738443	0.504069
TC005374	au2.g12114.t1	GLEAN_05374	hexamerin1	hexamerin	Execution:PO	Putative uncharacterized protein [Source:UniProtKB/TrEMBL;Acc:D6WUR1]			IPR008922	Uncharacterised domain, di-copper centre	ChLG8:17393606-17396114	2.07099	0.934061	-0.468544	0.178756	-2.02335	0.185028	0.241072	0.780943	0.396466	-1.58665	0.669891	-0.372602	0.000441757	0.000441757	0.0276761	0.575624	0.000441757	0.499829	0.310561	0.000441757	0.0706355	0.000441757	0.000441757	0.0816509
TC005375	au2.g12113.t1	GLEAN_05375	hexamerin2	hexamerin	Execution:PO	Putative uncharacterized protein [Source:UniProtKB/TrEMBL;Acc:D6WUR0]			IPR008922	Uncharacterised domain, di-copper centre	ChLG8:17388814-17391854	1.35561	1.20085	-0.349463	0.0129923	-1.50827	1.62206	0.186802	1.43956	0.26878	-0.869428	0.760062	-1.04111	0.000441757	0.000441757	0.118277	0.979828	0.000441757	0.000441757	0.485805	0.000441757	0.451917	0.00291304	0.000441757	0.000441757
TC005376	au2.g12111.t1	GLEAN_05376	hexamerin3	hexamerin	Execution:PO	Putative uncharacterized protein [Source:UniProtKB/TrEMBL;Acc:D6WUQ8]			IPR008922	Uncharacterised domain, di-copper centre	ChLG8:17378532-17381324	0	0	0	0	0	0	0	0	0	0	0	0	1	1	1	1	1	1	1	1	1	1	1	1
TC005377	au2.g12110.t1	GLEAN_05377	hexamerin4	hexamerin	Execution:PO	Putative uncharacterized protein [Source:UniProtKB/TrEMBL;Acc:D6WUQ7]			IPR008922	Uncharacterised domain, di-copper centre	ChLG8:17373093-17376504	0	0	-0.0750098	0.114016	0	0	-0.712483	-0.207052	0	0	-0.785612	-0.878001	1	1	0.885601	0.811459	1	1	0.00894816	0.590198	1	1	0.00258743	0.000441757
TC006769	au2.g12112.t1	GLEAN_06769	hexamerin6	hexamerin	Execution:PO	Putative uncharacterized protein [Source:UniProtKB/TrEMBL;Acc:D6WUQ9]			IPR008922	Uncharacterised domain, di-copper centre	ChLG8:17383145-17386932	0	0	0	0	0	0	0	0	0	0	0	0	1	1	1	1	1	1	1	1	1	1	1	1
TC011385	au2.g12492.t1	GLEAN_11385	catalase1	catalase	Execution:ROS	Putative uncharacterized protein [Source:UniProtKB/TrEMBL;Acc:D6X4D0]	GO:0004096	catalase activity	IPR010582	Catalase immune-responsive domain	ChLG10:7281065-7285118	-0.536746	-0.550393	0.44939	-0.777596	0.446076	1.21125	1.11454	-0.169972	1.47294	1.19725	1.26271	-0.557085	0.321865	0.367673	0.471419	0.107551	0.358875	0.00535081	0.015206	0.81037	0.000441757	0.00592823	0.00564068	0.304209
TC011090	au2.g12493.t1	GLEAN_11090	catalase2	catalase	Execution:ROS	Putative uncharacterized protein [Source:UniProtKB/TrEMBL;Acc:D6X4D1]	GO:0004096	catalase activity	IPR010582	Catalase immune-responsive domain	ChLG10:7286748-7290744	-0.344102	-0.117937	0.381652	-0.316822	-0.457315	0.938051	0.995639	0.0102139	0.86652	0.465809	1.3769	-0.343119	0.35526	0.813877	0.372552	0.427495	0.175233	0.000441757	0.00157174	0.987422	0.00191821	0.131377	0.000441757	0.37653
TC010362	au2.g4922.t1	GLEAN_10362	GTX1	glutathione_oxidase	Execution:ROS	Glutathione peroxidase [Source:UniProtKB/TrEMBL;Acc:D6WGA1]	GO:0004601	peroxidase activity	IPR000889	Glutathione peroxidase	ChLG3:28042189-28047526	-0.0604286	-0.128121	0.148022	0.0308416	0.160898	-0.149143	0.143833	-0.164945	0.0396014	-0.0717311	-0.145906	-0.00549318	0.855879	0.643663	0.572803	0.934613	0.531108	0.566835	0.588508	0.515221	0.912234	0.827716	0.579256	0.989369
TC010355	au2.g4920.t1	GLEAN_10355	GTX2	glutathione_oxidase	Execution:ROS	Glutathione peroxidase [Source:UniProtKB/TrEMBL;Acc:D6WG99]	GO:0004601	peroxidase activity	IPR000889	Glutathione peroxidase	ChLG3:28037516-28039008	0.577352	-0.0746256	0.554549	0.00519342	-0.247468	-0.160223	-0.802929	0.0830312	-0.0487913	0.0644116	-0.389456	0.265555	0.000441757	0.81384	0.00157174	0.989768	0.266723	0.532581	0.000441757	0.796736	0.887732	0.843772	0.0423199	0.232216
TC010354	au2.g4921.t1	GLEAN_10354	GTX3	glutathione_oxidase	Execution:ROS	Glutathione peroxidase [Source:UniProtKB/TrEMBL;Acc:D6WGA0]	GO:0004601	peroxidase activity	IPR000889	Glutathione peroxidase	ChLG3:28040739-28041718	-0.149386	-0.250497	-0.0355809	0.100553	0.208168	-0.0665055	-0.142028	0.306318	0.201562	0.351082	-0.0133423	0.201055	0.723704	0.467492	0.951425	0.840159	0.555994	0.889602	0.756565	0.383484	0.576129	0.21849	0.983001	0.625015
TC005493	au2.g11906.t1	GLEAN_05493	HPX1	heme_peroxidase	Execution:ROS	Putative uncharacterized protein [Source:UniProtKB/TrEMBL;Acc:D6WXZ9]	GO:0004601	peroxidase activity	IPR002007	Haem peroxidase, animal	ChLG8:14963172-14973882	0.484715	0.219156	0.0322061	0.0797388	-0.208006	-0.335639	0.133409	-0.116281	-0.111673	-0.711005	0.492599	-0.0377206	0.0117891	0.394116	0.934085	0.81037	0.43275	0.138567	0.631673	0.701129	0.728906	0.000441757	0.0112831	0.920472
TC015234	au2.g202.t1	GLEAN_15234	HPX2	heme_peroxidase	Execution:ROS	Putative uncharacterized protein GLEAN_15234 [Source:UniProtKB/TrEMBL;Acc:D2A572]	GO:0004601	peroxidase activity	IPR002007	Haem peroxidase, animal	ChLG6:2003230-2010514	0.867851	1.74956	-0.3183	-0.277557	-0.864918	2.75279	0.311077	0.00836153	1.35006	0.166065	0.789292	-0.595443	0.000838716	0.000441757	0.226566	0.387789	0.00121298	0.000441757	0.16644	0.986844	0.000441757	0.699687	0.000441757	0.0102561
TC011222	au2.g12290.t1	GLEAN_11222	HPX3	heme_peroxidase	Execution:ROS	Putative uncharacterized protein [Source:UniProtKB/TrEMBL;Acc:D6X3J6]	GO:0004601	peroxidase activity	IPR002007	Haem peroxidase, animal	ChLG10:1466212-1530892	0.563754	1.69184	-0.876427	-0.0340072	-1.94561	0.983662	-0.462985	0.414067	-1.73777	-0.928604	0.374615	-0.605401	0.0301557	0.000441757	0.000441757	0.940412	0.000441757	0.000441757	0.0166278	0.0828953	0.000441757	0.00505915	0.0557508	0.00385561
TC004579	au2.g1425.t1	GLEAN_04579	HPX4	heme_peroxidase	Execution:ROS	Putative uncharacterized protein [Source:UniProtKB/TrEMBL;Acc:D6W863]	GO:0004601	peroxidase activity	IPR002007	Haem peroxidase, animal	ChLGX:9302165-9307824	-0.396625	0.489714	-0.150662	0.161684	-0.381584	-0.0320016	-0.419798	0.123093	-0.396283	-0.100172	-0.142917	0.176568	0.265275	0.101058	0.708914	0.664429	0.288733	0.958029	0.174773	0.759551	0.26175	0.839353	0.730284	0.627789
TC004551	au2.g2065.t1	GLEAN_04551	HPX5	heme_peroxidase	Execution:ROS	Putative uncharacterized protein [Source:UniProtKB/TrEMBL;Acc:D6WB23]	GO:0004601	peroxidase activity	IPR002007	Haem peroxidase, animal	ChLG2:397995-407554	-0.336997	-0.247547	0.289119	0.269534	0.738711	-0.0281126	1.33373	0.547976	0.510874	0.293103	0.760036	0.391689	0.0957881	0.267831	0.176395	0.212796	0.000441757	0.940136	0.000441757	0.000838716	0.00535081	0.161793	0.000441757	0.0386952
TC000751	au2.g2438.t1	GLEAN_00751	HPX6	heme_peroxidase	Execution:ROS	Putative uncharacterized protein [Source:UniProtKB/TrEMBL;Acc:D6W8I2]	GO:0004601	peroxidase activity	IPR002007	Haem peroxidase, animal	ChLG2:7992604-8000232	0.484267	0.366457	0.0163763	0.884738	0.0424388	0.531064	0.0366537	0.368754	0.98633	-0.184381	0.446715	0.137102	1	1	1	1	1	1	1	1	1	1	1	1
TC000175	au2.g3414.t1	GLEAN_00175	HPX7	heme_peroxidase	Execution:ROS	Putative uncharacterized protein [Source:UniProtKB/TrEMBL;Acc:D6WCM3]	GO:0004601	peroxidase activity	IPR002007	Haem peroxidase, animal	ChLG2:20036354-20043454	1.34707	1.55246	-1.17252	-0.0727649	-0.996827	1.76243	-0.767504	0.431631	-1.20038	-0.587618	-0.338083	0.0449558	0.000441757	0.000441757	0.000441757	0.880541	0.000838716	0.000441757	0.000441757	0.129121	0.000441757	0.138824	0.136321	0.931063
TC004661	au2.g880.t1	GLEAN_04661	HPX8	heme_peroxidase	Execution:ROS	Putative uncharacterized protein [Source:UniProtKB/TrEMBL;Acc:D6W6G2]	GO:0004601	peroxidase activity	IPR002007	Haem peroxidase, animal	ChLGX:1088151-1090464	-0.936043	0.673235	-0.955447	-0.0568585	-1.47015	-0.29711	-0.725633	0.297043	-0.905034	-0.587533	-0.372498	-0.0433456	0.000441757	0.000441757	0.000441757	0.873746	0.000441757	0.163247	0.000441757	0.163963	0.000441757	0.000838716	0.0607743	0.90349
TC001556	au2.g3982.t1	GLEAN_01556	HPX9	heme_peroxidase	Execution:ROS	Peroxidasin [Source:UniProtKB/TrEMBL;Acc:D6WFS4]	GO:0004601	peroxidase activity	IPR007110	Immunoglobulin-like	ChLG3:4589011-4601423	-0.304754	-0.13515	0.0356997	0.137041	-0.0257571	-0.027854	-0.000981429	-0.0143827	0.11521	-0.127415	0.00136629	-0.28803	0.143683	0.617115	0.922599	0.613943	0.946921	0.940753	0.99774	0.971664	0.683371	0.645437	0.99665	0.168112
TC002498	au2.g5069.t1	GLEAN_02498	HPX10	heme_peroxidase	Execution:ROS	Putative uncharacterized protein [Source:UniProtKB/TrEMBL;Acc:D6WH98]	GO:0004601	peroxidase activity	IPR002048	Calcium-binding EF-hand	ChLG3:31540234-31571778	0.177619	0.633539	-0.539101	-0.205207	-0.496219	0.402928	-0.337712	0.134205	-0.0974295	0.0295223	0.304713	-0.622817	0.612493	0.00732683	0.00732683	0.4923	0.0703159	0.1274	0.132692	0.696955	0.819183	0.952447	0.174549	0.0041614
TC004592	au2.g1389.t1	GLEAN_04592	HPX11	heme_peroxidase	Execution:ROS	Putative uncharacterized protein [Source:UniProtKB/TrEMBL;Acc:D6W832]	GO:0004601	peroxidase activity	IPR002007	Haem peroxidase, animal	ChLGX:8927913-8956453	-0.70299	-0.125193	-0.317155	-0.0948315	1.92197	1.64715	1.71595	0.498718	1.31803	1.18208	1.03031	0.199032	0.000441757	0.709749	0.263374	0.797486	0.000441757	0.000441757	0.000441757	0.0173301	0.000441757	0.000441757	0.000441757	0.494447
TC014929	au2.g670.t1	GLEAN_14929	TPX6	peroxiredoxin	Execution:ROS	Putative uncharacterized protein GLEAN_14929 [Source:UniProtKB/TrEMBL;Acc:D2A3X3]	GO:0016209	antioxidant activity	IPR000866	Alkyl hydroperoxide reductase subunit C/ Thiol specific antioxidant	ChLG6:10191407-10192254	-0.130555	0.0510364	-0.143259	0.15125	-0.389645	-0.362698	-0.347744	-0.155159	-0.280963	-0.244929	-0.354888	0.109072	0.642742	0.886529	0.603306	0.577269	0.0447615	0.07162	0.0852148	0.564384	0.193574	0.288293	0.0759248	0.712951
TC001700	au2.g1497.t1	GLEAN_01700	TPX2	peroxiredoxin	Execution:ROS	Putative uncharacterized protein [Source:UniProtKB/TrEMBL;Acc:D6W8E1]	GO:0016209	antioxidant activity	IPR000866	Alkyl hydroperoxide reductase subunit C/ Thiol specific antioxidant	ChLGX:10618650-10619423	-0.155781	-1.53173	inf	1.27086	0.304483	0.5247	inf	1.21352	-1.01736	0.941005	inf	0.923688	1	1	1	1	1	1	1	1	1	1	1	1
TC012328	au2.g10019.t1	GLEAN_12328	TPX1	peroxiredoxin	Execution:ROS	Putative uncharacterized protein [Source:UniProtKB/TrEMBL;Acc:D6X1Q0]	GO:0016209	antioxidant activity	IPR000866	Alkyl hydroperoxide reductase subunit C/ Thiol specific antioxidant	ChLG9:7621065-7622182	-0.150339	-0.00195531	-0.00908959	-0.0190125	-0.200462	-0.0310431	-0.351147	-0.0621422	-0.134998	-0.202357	-0.26529	0.0369239	0.571435	0.995832	0.981694	0.959766	0.400446	0.935965	0.0735357	0.850835	0.614597	0.401334	0.219795	0.917466
TC001071	au2.g2874.t1	GLEAN_01071	TPX3	peroxiredoxin	Execution:ROS	Putative uncharacterized protein [Source:UniProtKB/TrEMBL;Acc:D6W9X8]	GO:0016209	antioxidant activity	IPR000866	Alkyl hydroperoxide reductase subunit C/ Thiol specific antioxidant	ChLG2:12849594-12850736	-0.370434	0.117416	-0.0932918	5.22152e-05	-0.119318	0.166527	-0.0949073	0.163094	0.0731351	0.226862	0.0409301	0.0670973	0.0760918	0.698415	0.781741	0.998812	0.688449	0.5398	0.775438	0.546511	0.831224	0.355743	0.91618	0.848234
TC013791	au2.g6882.t1	GLEAN_13791	TPX5	peroxiredoxin	Execution:ROS	Putative uncharacterized protein [Source:UniProtKB/TrEMBL;Acc:D6WJ53]	GO:0016209	antioxidant activity	IPR000866	Alkyl hydroperoxide reductase subunit C/ Thiol specific antioxidant	ChLG5:5176800-5177884	-0.069565	-0.165447	0.031846	0.0574276	0.00204645	0.197752	-0.152078	0.173841	0.0794847	0.337114	-0.0709987	0.0601968	0.905161	0.741255	0.963721	0.934329	0.996996	0.665479	0.794488	0.755229	0.889431	0.376397	0.913163	0.929044
TC004948	au2.g2340.t1	GLEAN_04948	TPX4	peroxiredoxin	Execution:ROS	Putative uncharacterized protein [Source:UniProtKB/TrEMBL;Acc:D6WCX5]	GO:0016209	antioxidant activity	IPR000866	Alkyl hydroperoxide reductase subunit C/ Thiol specific antioxidant	ChLG2:6471924-6477521	-0.597827	-0.185737	0.275378	0.249823	0.46747	0.748465	0.556003	0.301633	0.543196	0.803822	0.342695	0.072464	0.000441757	0.454666	0.223623	0.301125	0.0170991	0.000441757	0.00258743	0.181029	0.00385561	0.000441757	0.103961	0.833624
TC007011	au2.g6499.t1	GLEAN_07011	SOD3	superoxide_dismutase	Execution:ROS	Superoxide dismutase [Cu-Zn] [Source:UniProtKB/TrEMBL;Acc:D2A2T2]	GO:0004784	superoxide dismutase activity	IPR001424	Superoxide dismutase, copper/zinc binding domain	ChLG4:13586188-13587088	-0.232106	-0.0097864	0.0294409	0.106695	-0.445939	-0.173097	-0.431794	-0.211146	-0.353364	-0.271048	-0.471096	-0.0605409	0.315087	0.980584	0.937647	0.720338	0.0154439	0.502453	0.023621	0.377282	0.0842897	0.211067	0.00973504	0.859765
TC011676	au2.g10795.t1	GLEAN_11676	SOD2	superoxide_dismutase	Execution:ROS	Superoxide dismutase [Cu-Zn] [Source:UniProtKB/TrEMBL;Acc:D6X0S2],Superoxide dismutase [Cu-Zn] [Source:UniProtKB/TrEMBL;Acc:D6X0S3]	GO:0004784	superoxide dismutase activity	IPR001424	Superoxide dismutase, copper/zinc binding domain	ChLG9:20120156-20125704	0.499482	0.221742	0.339495	0.119679	0.128158	-0.14202	-0.0192529	0.20108	0.0117311	-0.125626	-0.0124836	0.122405	0.00476256	0.367362	0.0979974	0.686006	0.652758	0.610563	0.961507	0.417736	0.976475	0.667698	0.974716	0.676099
TC011675	au2.g10796.t1	GLEAN_11675	SOD4	superoxide_dismutase	Execution:ROS	Superoxide dismutase [Cu-Zn] [Source:UniProtKB/TrEMBL;Acc:D6X0S2],Superoxide dismutase [Cu-Zn] [Source:UniProtKB/TrEMBL;Acc:D6X0S3]	GO:0004784	superoxide dismutase activity	IPR001424	Superoxide dismutase, copper/zinc binding domain	ChLG9:20120156-20125704	0.499482	0.221742	0.339495	0.119679	0.128158	-0.14202	-0.0192529	0.20108	0.0117311	-0.125626	-0.0124836	0.122405	0.00476256	0.367362	0.0979974	0.686006	0.652758	0.610563	0.961507	0.417736	0.976475	0.667698	0.974716	0.676099
TC011770	au2.g10663.t1	GLEAN_11770	SOD1	superoxide_dismutase	Execution:ROS	Putative uncharacterized protein [Source:UniProtKB/TrEMBL;Acc:D6WZU6]	GO:0006801	superoxide metabolic process	IPR001424	Superoxide dismutase, copper/zinc binding domain	ChLG9:18441961-18446554	-0.228768	-0.561204	-0.296932	0.166152	0.320999	-0.265682	0.164532	0.282331	0.431654	0.377924	0.224842	0.0242124	0.381164	0.00677321	0.211383	0.588002	0.153945	0.276376	0.552652	0.253243	0.0334097	0.0732213	0.362429	0.95629
TC007737	au2.g5357.t1	GLEAN_07737	attacin1	antimicrobial_peptide	Execution:AMP	Putative uncharacterized protein GLEAN_07737 [Source:UniProtKB/TrEMBL;Acc:D2A1H0]	GO:0005576	extracellular region	IPR005521	Attacin, C-terminal	ChLG4:100308-100914	0.911175	1.02412	5.21169	1.1763	5.85296	3.80822	9.09606	2.74864	4.16878	4.69814	4.71898	2.38993	0.00760056	0.015206	0.000441757	0.0756036	0.000441757	0.000441757	0.000441757	0.000441757	0.000441757	0.000441757	0.000441757	0.000441757
TC007738	au2.g5356.t1	GLEAN_07738	attacin2	antimicrobial_peptide	Execution:AMP	Putative uncharacterized protein GLEAN_07738 [Source:UniProtKB/TrEMBL;Acc:D2A1G9]	GO:0005576	extracellular region	IPR005521	Attacin, C-terminal	ChLG4:89009-89594	1.5507	1.93275	4.65111	1.32774	7.40764	5.18554	8.65153	2.58737	5.34923	6.13906	5.11084	2.15346	0.000441757	0.000441757	0.000441757	0.00121298	0.000441757	0.000441757	0.000441757	0.000441757	0.000441757	0.000441757	0.000441757	0.000441757
TC030482	au2.g2887.t1	GLEAN_30482	cecropin2	antimicrobial_peptide	Execution:AMP	Antimicrobial peptide [Source:UniProtKB/TrEMBL;Acc:D6W9Z0]					ChLG2:12901987-12903093	-1.6692	-1.36396	1.04769	-0.406783	2.00256	2.12386	4.77241	4.44609	1.45879	1.76502	3.52074	2.6557	0.000441757	0.00157174	0.182302	1	0.000441757	0.000441757	0.000441757	0.000441757	0.000441757	0.000441757	0.000441757	0.000838716
TC000500	au2.g2886.t1	GLEAN_00500	cecropin3	antimicrobial_peptide	Execution:AMP	Antimicrobial peptide [Source:UniProtKB/TrEMBL;Acc:D6W9Y9]					ChLG2:12901230-12901633	-1.09756	-0.556769	0.262338	-0.70348	2.91037	2.7328	4.90625	3.44746	2.32342	2.0207	4.00578	1.64243	0.00291304	0.166327	0.719595	0.210652	0.000441757	0.000441757	0.000441757	0.000441757	0.000441757	0.000441757	0.000441757	0.000441757
TC006250	au2.g4660.t1	GLEAN_06250	defensin1	antimicrobial_peptide	Execution:AMP	Putative uncharacterized protein [Source:UniProtKB/TrEMBL;Acc:D6WVN3]	GO:0006952	defense response	IPR003614	Knottin	ChLG3:17879267-17879823	-0.206153	0.525135	5.83433	1.39189	4.71615	3.77931	10.2935	5.05128	3.30845	4.42056	6.80093	3.89949	0.593809	0.16373	0.000441757	0.00677321	0.000441757	0.000441757	0.000441757	0.000441757	0.000441757	0.000441757	0.000441757	0.000441757
TC012469	au2.g10223.t1	GLEAN_12469	defensin3	antimicrobial_peptide	Execution:AMP	Putative uncharacterized protein [Source:UniProtKB/TrEMBL;Acc:D6X2G2]	GO:0006952	defense response	IPR003614	Knottin	ChLG9:11286995-11287486	-1.09254	-0.883577	3.2866	-1.58334	2.84474	0.377613	5.46204	-1.10644	1.41174	2.15361	2.47575	0.195211	0.0209818	0.212144	0.0375403	0.390735	0.000441757	0.618281	0.0147393	0.411789	0.000441757	0.000441757	0.0767247	0.878179
TC005093	au2.g3523.t1	GLEAN_05093	coleoptericin1	antimicrobial_peptide	Execution:AMP	Putative uncharacterized protein GLEAN_05093 [Source:UniProtKB/TrEMBL;Acc:D2CFY5]	GO:0005576	extracellular region	IPR009382	Coleoptericin	Unknown_group_12:32380-33064	0	0	0	0	0	0	0	0	0	0	0	0	1	1	1	1	1	1	1	1	1	1	1	1
TC010350	au2.g4926.t1	GLEAN_10350	lysozyme2	lysozyme	Execution:AMP	Putative uncharacterized protein [Source:UniProtKB/TrEMBL;Acc:D6WGA5]			IPR001916	Glycoside hydrolase, family 22	ChLG3:28073557-28074068	-0.488086	1.33757	1.1493	-1.15678	7.1079	5.58529	9.33064	4.39533	4.99495	6.12076	6.34992	3.76105	0.264791	0.00225752	0.0156796	0.0985783	0.000441757	0.000441757	0.000441757	0.000441757	0.000441757	0.000441757	0.000441757	0.000441757
TC010351	au2.g4925.t1	GLEAN_10351	lysozyme3	lysozyme	Execution:AMP	Putative uncharacterized protein [Source:UniProtKB/TrEMBL;Acc:D6WGA4]			IPR001916	Glycoside hydrolase, family 22	ChLG3:28070545-28071108	-0.292838	1.84202	-0.5638	0.780618	3.20131	1.83732	1.50358	1.62399	1.83189	2.05758	0.850412	0.517934	0.184117	0.000441757	0.00258743	0.000441757	0.000441757	0.000441757	0.000441757	0.000441757	0.000441757	0.000441757	0.000441757	0.00705203
TC010352	au2.g4924.t1	GLEAN_10352	lysozyme4	lysozyme	Execution:AMP	Putative uncharacterized protein [Source:UniProtKB/TrEMBL;Acc:D6WGA3]			IPR001916	Glycoside hydrolase, family 22	ChLG3:28066274-28066868	-1.55696	0.428034	-1.28609	-0.0295969	-0.989854	0.00500826	-0.420855	1.03107	-0.344961	0.27708	-0.23617	0.61392	0.000441757	0.0363741	0.000441757	0.939426	0.000441757	0.989778	0.0318021	0.000441757	0.106543	0.20343	0.312192	0.000441757
TC011324	au2.g12394.t1	GLEAN_11324	WAP	antimicrobial_peptide?	Execution:AMP	WAP four-disulfide core domain-like protein [Source:UniProtKB/TrEMBL;Acc:D6X3Z5]	GO:0005576	extracellular region	IPR008197	Whey acidic protein, 4-disulphide core	ChLG10:5595719-5598645	-0.339945	0.0143205	0.0414602	-0.422499	0.345069	1.83997	0.709446	0.874005	1.17634	1.39091	1.13855	0.358283	0.451224	0.98262	0.955416	0.295872	0.410654	0.000441757	0.0464388	0.00258743	0.000441757	0.000441757	0.000838716	0.35916
TC001889	au2.g8169.t1	GLEAN_01889	neuroglian	neuroglian/hemolin	Execution:Cellular_responses	Neuroglian [Source:UniProtKB/TrEMBL;Acc:D7EJQ9]	GO:0005515	protein binding	IPR007110	Immunoglobulin-like	Unknown_group_46:313745-323345	0	0	0	0	0	0	0	0	0	0	0	0	1	1	1	1	1	1	1	1	1	1	1	1
TC000948	au2.g2634.t1	GLEAN_00948	SR-B6	scavenger_receptor	Execution:Cellular_responses	Putative uncharacterized protein [Source:UniProtKB/TrEMBL;Acc:D6W974]	GO:0007155	cell adhesion	IPR002159	CD36 antigen	ChLG2:10545462-10548810	0.732594	0.0489247	0.228459	-0.127211	0.342251	0.225518	0.337243	-0.0503722	-0.110871	-0.338869	0.196052	-0.17695	0.000441757	0.903976	0.382652	0.685827	0.178825	0.390064	0.135538	0.895523	0.767335	0.15923	0.486633	0.533937
TC007247	au2.g6090.t1	GLEAN_07247	SR-B7	scavenger_receptor	Execution:Cellular_responses	Croquemort [Source:UniProtKB/TrEMBL;Acc:D2A0J8]	GO:0007155	cell adhesion	IPR002159	CD36 antigen	ChLG4:7760691-7762983	-0.109262	-0.0673555	-0.0720655	-0.152499	0.137874	-0.0571556	0.162512	0.155476	0.178364	-0.083675	0.263622	-0.00794402	0.700097	0.837773	0.823374	0.559098	0.606933	0.864212	0.521882	0.550041	0.463869	0.790841	0.220928	0.984033
TC007861	au2.g5545.t2	GLEAN_07861	SR-A1	scavenger_receptor	Execution:Cellular_responses	Putative uncharacterized protein GLEAN_07861 [Source:UniProtKB/TrEMBL;Acc:D2A2I4]	GO:0005044	scavenger receptor activity	IPR006626	Parallel beta-helix repeat	ChLG4:2335945-2352116	0.467863	0.0237997	0.423193	0.0157227	0.390028	0.291583	0.341134	0.203589	0.340284	0.443866	0.342769	0.100901	0.00760056	0.948812	0.0220905	0.966312	0.037156	0.157015	0.0771985	0.382282	0.0814912	0.0142626	0.0800649	0.73237
TC008210	au2.g6068.t1	GLEAN_08210	SR-B3	scavenger_receptor	Execution:Cellular_responses	Sensory neuron membrane protein 2 [Source:UniProtKB/TrEMBL;Acc:D2A0H6]	GO:0007155	cell adhesion	IPR002159	CD36 antigen	ChLG4:7542194-7553941	0.17776	0.334759	0.0047358	0.269961	1.37201	0.293497	0.184198	0.405343	0.0157763	-0.00136728	-0.00532461	0.486665	1	1	1	1	0.000441757	1	1	1	1	1	1	1
TC010348	au2.g4927.t1	GLEAN_10348	SR-B11	scavenger_receptor	Execution:Cellular_responses	Putative uncharacterized protein [Source:UniProtKB/TrEMBL;Acc:D6WGA7]	GO:0007155	cell adhesion	IPR002159	CD36 antigen	ChLG3:28075496-28084788	0.213936	-0.382365	-0.210882	-0.793537	1.06536	-0.431817	-0.0261846	-0.107863	0.207288	-0.45552	-0.1923	0.106435	0.620404	0.322444	0.596359	0.00814476	0.000441757	0.254722	0.964015	0.815677	0.638081	0.223623	0.640542	0.815094
TC010353	au2.g4923.t1	GLEAN_10353	SR-B12	scavenger_receptor	Execution:Cellular_responses	Putative uncharacterized protein [Source:UniProtKB/TrEMBL;Acc:D6WGA2]	GO:0007155	cell adhesion	IPR002159	CD36 antigen	ChLG3:28051317-28058188	-1.28734	0.0283381	-1.52579	-0.320316	-0.209449	-0.0237261	0.171246	0.200245	-0.0922419	-0.0307197	-0.0774369	0.39009	0.000441757	0.940294	0.000441757	0.122822	0.377429	0.949255	0.498097	0.418146	0.76004	0.933009	0.81065	0.0466178
TC010356	au2.g4916.t1	GLEAN_10356	SR-B13	scavenger_receptor	Execution:Cellular_responses	Putative uncharacterized protein [Source:UniProtKB/TrEMBL;Acc:D6WG97]	GO:0007155	cell adhesion	IPR002159	CD36 antigen	ChLG3:27967429-27984228	-0.399945	-0.363867	-0.0179382	0.331392	0.235074	0.616281	0.278739	0.189105	0.304868	0.557412	0.232981	0.258943	0.403502	0.468104	0.984379	0.517289	0.656094	0.112199	0.600414	0.758067	0.527049	0.1655	0.679477	0.64646
TC012756	au2.g10715.t1	GLEAN_12756	SR-B14	scavenger_receptor	Execution:Cellular_responses	Putative uncharacterized protein [Source:UniProtKB/TrEMBL;Acc:D6X011],Putative uncharacterized protein [Source:UniProtKB/TrEMBL;Acc:D6X012]	,GO:0007155	,cell adhesion	,IPR002159	,CD36 antigen	ChLG9:18995420-19013649	0.387659	0.108239	0.550348	-0.0192983	0.232313	0.146293	0.251754	-0.105162	0.417259	0.23215	0.38913	0.143889	0.0717776	0.753437	0.00814476	0.965437	0.365631	0.645241	0.354087	0.770487	0.0449504	0.390359	0.092355	0.65722
TC012757	au2.g10708.t1	GLEAN_12757	SR-B15	scavenger_receptor	Execution:Cellular_responses	Putative uncharacterized protein [Source:UniProtKB/TrEMBL;Acc:D6X013]	GO:0007155	cell adhesion	IPR002159	CD36 antigen	ChLG9:19013940-19015684	-0.253496	-1.83281	0.505264	-0.240065	0.0925606	-1.11658	0.30958	0.813557	0.16346	0.120654	-0.509799	0.50102	0.701495	0.000441757	0.237554	0.683029	0.909688	0.00564068	0.549223	0.0285127	0.819655	0.851224	0.293236	0.246075
TC012758	au2.g10709.t1	GLEAN_12758	SR-B16	scavenger_receptor	Execution:Cellular_responses	Putative uncharacterized protein [Source:UniProtKB/TrEMBL;Acc:D6X014]	GO:0007155	cell adhesion	IPR005428	Adhesion molecule CD36	ChLG9:19016450-19022075	0.0478311	0.240222	-0.0115586	0.163227	0.165599	-0.104007	0.141898	-0.0848645	0.0115564	-0.250058	0.0971763	0.069783	0.888514	0.280778	0.976129	0.519564	0.516731	0.721091	0.584425	0.784098	0.976507	0.252054	0.734977	0.828459
TC013894	au2.g6653.t1	GLEAN_13894	SR-A3	scavenger_receptor	Execution:Cellular_responses	Serine protease P146 [Source:UniProtKB/TrEMBL;Acc:D6WMQ5]	GO:0003824	catalytic activity	IPR009003	Peptidase cysteine/serine, trypsin-like	ChLG5:454779-500992	0.154495	-0.0947631	-0.131064	-0.0750789	0.126027	0.0844373	0.0891686	0.228443	0.155052	0.0462193	0.380045	0.00167146	0.553233	0.755187	0.636109	0.813114	0.656661	0.785377	0.774747	0.320701	0.554098	0.896312	0.0524083	0.996575
TC014951	au2.g640.t1	GLEAN_14951	SR-B8	scavenger_receptor	Execution:Cellular_responses	Putative uncharacterized protein GLEAN_14951 [Source:UniProtKB/TrEMBL;Acc:D2A3T6]	GO:0007155	cell adhesion	IPR002159	CD36 antigen	ChLG6:9654245-9656706	0.860031	0.216247	1.07418	0.0475789	0.365351	0.711203	0.327164	-0.0289865	-0.136769	0.407063	-0.0665832	0.31124	0.000441757	0.362429	0.000441757	0.891214	0.0683446	0.000441757	0.111221	0.942103	0.629452	0.0379303	0.842423	0.140485
TC014954	au2.g633.t1	GLEAN_14954	SR-B9	scavenger_receptor	Execution:Cellular_responses	Putative uncharacterized protein GLEAN_14954 [Source:UniProtKB/TrEMBL;Acc:D2A3S6]	GO:0004872	receptor activity	IPR005429	Lysosome membrane protein II	ChLG6:9585900-9605186	0.293633	-0.0786612	-0.111471	-0.357358	0.200476	0.159838	0.117508	-0.0283512	0.113937	-0.0874835	0.380625	-0.193718	0.170004	0.802485	0.698674	0.0751304	0.405907	0.532635	0.680797	0.941301	0.690364	0.775954	0.0546971	0.429953
TC015110	au2.g383.t1	GLEAN_15110	SR-A4	scavenger_receptor	Execution:Cellular_responses	Serine protease P153 [Source:UniProtKB/TrEMBL;Acc:D2A5T8]	GO:0003824	catalytic activity	IPR009003	Peptidase cysteine/serine, trypsin-like	ChLG6:5057059-5064321	0.647345	0.357042	0.395423	0.184962	0.663762	0.713347	0.825802	0.431141	0.678346	0.464001	0.765122	0.257805	0.000441757	0.07162	0.0413817	0.444005	0.000441757	0.000441757	0.000441757	0.0220905	0.000441757	0.00894816	0.000441757	0.237977
TC015144	au2.g334.t1	GLEAN_15144	SR-B4	scavenger_receptor	Execution:Cellular_responses	Putative uncharacterized protein GLEAN_15145 [Source:UniProtKB/TrEMBL;Acc:D2A5M6],Putative uncharacterized protein GLEAN_15144 [Source:UniProtKB/TrEMBL;Acc:D2A5M8]	GO:0008270,GO:0007155	zinc ion binding,cell adhesion	IPR001781,IPR002159	Zinc finger, LIM-type,CD36 antigen	ChLG6:3736422-3752853	0.439498	0.965511	-0.355923	-0.433501	-0.820745	1.78927	-0.672664	-0.190033	-0.0318282	0.968837	0.619637	-0.481143	0.0506246	0.000441757	0.159486	0.0449504	0.000441757	0.000441757	0.00505915	0.505516	0.941865	0.000441757	0.00291304	0.0369586
TC015640	au2.g467.t1	GLEAN_15640	SR-C	scavenger_receptor	Execution:Cellular_responses	Putative uncharacterized protein GLEAN_15640 [Source:UniProtKB/TrEMBL;Acc:D2A633]	GO:0005044	scavenger receptor activity	IPR008985	Concanavalin A-like lectin/glucanases superfamily	ChLG6:6377665-6379605	-0.154212	0.268144	0.227511	-0.319016	1.16054	1.59158	1.41391	0.388031	1.56075	1.23412	1.20128	0.203305	0.770228	0.542512	0.649124	0.455056	0.000441757	0.000441757	0.000441757	0.293415	0.000441757	0.000441757	0.000441757	0.662241
TC015854	au2.g775.t1	GLEAN_15854	SR-B2	scavenger_receptor	Execution:Cellular_responses	Putative uncharacterized protein GLEAN_15854 [Source:UniProtKB/TrEMBL;Acc:D2A4B0]	GO:0007155	cell adhesion	IPR002159	CD36 antigen	ChLG6:11957682-11993325	0.429374	-0.261077	-0.238536	-0.14805	-0.444524	0.518142	0.178706	0.305411	-0.167396	-0.259088	0.387729	0.151774	0.0253313	0.248043	0.285208	0.574006	0.0198525	0.00323227	0.47078	0.142529	0.528196	0.249237	0.0390831	0.564164
TC011427	au2.g12551.t1	GLEAN_11427	NimA	nimrod	Execution:Cellular_responses	Nimrod A [Source:UniProtKB/TrEMBL;Acc:D6X4K8]	GO:0005515	protein binding	IPR000742	Epidermal growth factor-like domain	ChLG10:8575273-8586398	0.294092	0.505031	0.142236	0.0204593	-0.545312	0.0454292	-0.426194	-0.17398	-0.216623	-0.1604	0.148132	-0.0753169	0.51902	0.202127	0.802161	0.977054	0.176619	0.950587	0.326963	0.767238	0.683677	0.791329	0.791989	0.912401
TC011428	au2.g12552.t1	GLEAN_11428	NimB	nimrod	Execution:Cellular_responses	Nimrod B [Source:UniProtKB/TrEMBL;Acc:D6X4K9]	GO:0005576	extracellular region	IPR009030	Growth factor, receptor	ChLG10:8587113-8590935	0.170755	0.0544051	0.681921	-0.0294641	0.000780205	0.725139	0.487122	0.432417	0.310978	0.601468	0.639006	0.31502	0.494447	0.874663	0.000441757	0.938697	0.997867	0.000441757	0.00705203	0.0234037	0.133458	0.00157174	0.000441757	0.121582
TC000689	au2.g2547.t1	GLEAN_00689	draper	draper	Execution:Cellular_responses	Draper [Source:UniProtKB/TrEMBL;Acc:D6W8W0]	GO:0005515	protein binding	IPR000742	Epidermal growth factor-like domain	ChLG2:9377222-9389844	0.202233	0.111881	0.190783	-0.0259119	0.46936	0.370578	0.594766	0.256456	0.473185	0.341873	0.617179	0.115442	0.392986	0.690958	0.442579	0.946724	0.00841463	0.0520503	0.000838716	0.241788	0.00868175	0.0866213	0.000838716	0.687181
