# Supplementary material for: Infection routes matter in population-specific responses of the red flour beetle to the entomopathogen Bacillus thuringiensis
Source: BMC Genomics. 2014 Jun 7;15(1):445. doi: 10.1186/1471-2164-15-445 (PMC4079954; doi:10.1186/1471-2164-15-445)
Supplement: Supplementary file 8 — Additional file 8: Table S5. Cuticle genes. The list contains all 111 cuticle genes, i. e. all genes with the GO term “structural constituent of cuticle” based on the T. castaneum GO annotation downloaded from the EnsemblMetazoa database, release 17 [65]. It includes the official gene IDs (’TC######’), iBeetle IDs, annotation from the EnsemblMetazoa database, release 17 [65] (“Gene Name”, “Description”, “GO Term Accession”, “GO Term Name”, “InterPro ID” and “InterPro Description”), information from the Cufflinks differential expression analysis about the locus of the corresponding transcript (“locus”) and the log2(fold_change) values (abbreviated by L2FC) of all twelve pairwise comparisons against their respective naïve controls as well as the corresponding q-values (abbreviated by q). (XLSX 85 KB) [file 12864_2014_6181_MOESM8_ESM.xlsx]

## Sheet: Cuticle genes
TC ID	iBeetle ID	Gene Name	Description	GO Term Accession	GO Term Name	InterPro ID	InterPro Description	locus	L2FC:BttO_Cro1_6h	L2FC:BttO_Cro1_18h	L2FC:BttO_SB_6h	L2FC:BttO_SB_18h	L2FC:BttP_Cro1_6h	L2FC:BttP_Cro1_18h	L2FC:BttP_SB_6h	L2FC:BttP_SB_18h	L2FC:PC_Cro1_6h	L2FC:PC_Cro1_18h	L2FC:PC_SB_6h	L2FC:PC_SB_18h	q:BttO_Cro1_6h	q:BttO_Cro1_18h	q:BttO_SB_6h	q:BttO_SB_18h	q:BttP_Cro1_6h	q:BttP_Cro1_18h	q:BttP_SB_6h	q:BttP_SB_18h	q:PC_Cro1_6h	q:PC_Cro1_18h	q:PC_SB_6h	q:PC_SB_18h
TC011148	au2.g12417.t1		Putative uncharacterized protein [Source:UniProtKB/TrEMBL;Acc:D6X419]	GO:0042302	structural constituent of cuticle	IPR000618	Insect cuticle protein	ChLG10:6006434-6007047	-0.547822	inf	-2.03748	0.535898	-4.77446	inf	-1.34789	-0.425286	#NAME?	inf	-0.122896	-0.412995	0.436462	0.000441757	0.000441757	0.47325	0.0149666	0.000441757	0.000441757	0.62667	0.000441757	1	0.797158	0.593152
TC011149	au2.g12415.t1		Putative uncharacterized protein [Source:UniProtKB/TrEMBL;Acc:D6X417]	GO:0042302	structural constituent of cuticle	IPR000618	Insect cuticle protein	ChLG10:6003952-6004547	-1.10407	6.23423	-1.97521	0.593147	#NAME?	6.11796	-0.80276	0.147048	-3.26852	#NAME?	-0.0798768	-1.24648	0.107839	0.387856	0.000441757	0.502995	0.000441757	0.387856	0.0173301	0.903653	0.023621	1	0.889074	0.113318
TC011337	au2.g12416.t1		Putative uncharacterized protein [Source:UniProtKB/TrEMBL;Acc:D6X418]	GO:0042302	structural constituent of cuticle	IPR000618	Insect cuticle protein	ChLG10:6005168-6006024	inf	inf	-1.51811	inf	0	inf	0.536779	inf	inf	0	0.346985	inf	1	1	0.112475	1	1	1	0.473187	1	1	1	0.690522	1
TC011338	au2.g12418.t2		Putative uncharacterized protein [Source:UniProtKB/TrEMBL;Acc:D6X420]	GO:0042302	structural constituent of cuticle	IPR000618	Insect cuticle protein	ChLG10:6007508-6009400	1.55021	3.07918	-0.932275	-0.0981431	-1.77481	1.55125	-0.93523	0.306224	-0.689435	1.19581	-0.00314283	-0.234897	0.0117891	1	0.0475437	0.907338	1	1	0.0466178	0.643479	1	1	0.995025	0.743639
TC000369	au2.g3092.t1		Putative uncharacterized protein [Source:UniProtKB/TrEMBL;Acc:D6WAM3]			IPR022727	Pupal cuticle protein C1	ChLG2:14885699-14886466	-0.778136	1.39943	-0.673791	-0.499575	0.285007	-3.81806	-0.812866	0.510094	-6.39037	-4.56045	0.454669	-3.02186	0.00505915	0.000441757	0.000441757	0.0309811	0.497226	0.000441757	0.000441757	0.0328025	0.000441757	0.000441757	0.0187101	0.000441757
TC000442	au2.g2972.t1		Putative uncharacterized protein [Source:UniProtKB/TrEMBL;Acc:D6WA86]	GO:0042302	structural constituent of cuticle	IPR000618	Insect cuticle protein	ChLG2:13817227-13817997	0.68626	0.236863	0.115036	-0.297817	-1.43379	-1.52731	-0.542174	-0.888078	-0.779823	-1.0054	0.304452	-0.314016	0.000441757	0.322851	0.687792	0.166675	0.000441757	0.000441757	0.00191821	0.000441757	0.000441757	0.000441757	0.155666	0.129383
TC000719	au2.g2515.t1		Putative uncharacterized protein [Source:UniProtKB/TrEMBL;Acc:D6W8R4]	GO:0042302	structural constituent of cuticle	IPR000618	Insect cuticle protein	ChLG2:8688372-8689281	-0.967842	1.43946	-0.890601	0.0896728	-0.89304	-3.0948	-1.30661	0.437953	-2.47825	-4.16528	-0.464377	-2.38008	0.000441757	0.000441757	0.000441757	0.831744	0.00291304	0.000441757	0.000441757	0.0807109	0.000441757	0.000441757	0.0142626	0.000441757
TC000720	au2.g2513.t1		Putative uncharacterized protein [Source:UniProtKB/TrEMBL;Acc:D6W8R2]	GO:0042302	structural constituent of cuticle	IPR000618	Insect cuticle protein	ChLG2:8683530-8684301	0.38702	0.0981794	0.213345	0.256241	-0.601825	-1.43856	-0.0851655	-0.917112	-0.482615	-1.1034	-0.58819	-0.492505	0.0781487	0.787043	0.456974	0.351945	0.00121298	0.000441757	0.817807	0.000441757	0.0147393	0.000441757	0.00592823	0.0229642
TC000721	au2.g2512.t1		Putative uncharacterized protein [Source:UniProtKB/TrEMBL;Acc:D6W8R0]	GO:0042302	structural constituent of cuticle	IPR000618	Insect cuticle protein	ChLG2:8678813-8679431	-0.764871	1.7134	-1.25025	-0.216753	-3.0282	-2.65667	-1.18924	0.257982	-4.99124	-4.56373	-0.0194865	-2.23384	0.114969	0.000441757	0.000441757	0.562977	0.000441757	0.000441757	0.000441757	0.430356	0.00191821	0.0120403	0.965904	0.000441757
TC000722	au2.g2511.t1		Putative uncharacterized protein [Source:UniProtKB/TrEMBL;Acc:D6W8Q9]	GO:0042302	structural constituent of cuticle	IPR000618	Insect cuticle protein	ChLG2:8676805-8677401	-0.733857	2.20982	-0.867043	-0.0795901	-0.441573	-2.06308	-0.809287	0.79578	-5.28116	-5.399	0.0312996	-2.7117	0.0102561	0.000441757	0.000441757	0.847777	0.217877	0.000441757	0.000441757	0.000441757	0.000441757	0.000441757	0.936035	0.000441757
TC000723	au2.g2510.t1		Putative uncharacterized protein [Source:UniProtKB/TrEMBL;Acc:D6W8Q8]	GO:0042302	structural constituent of cuticle	IPR000618	Insect cuticle protein	ChLG2:8674095-8674791	-0.870029	1.5445	-0.594571	-0.572238	-1.15749	-2.80287	-1.11322	0.211588	-5.35699	-4.92753	0.013744	-2.89272	0.000838716	0.000441757	0.00258743	0.00841463	0.000441757	0.000441757	0.000441757	0.491398	0.000441757	0.000441757	0.974041	0.000441757
TC000724	au2.g2508.t1		Putative uncharacterized protein [Source:UniProtKB/TrEMBL;Acc:D6W8Q6]	GO:0042302	structural constituent of cuticle	IPR000618	Insect cuticle protein	ChLG2:8669263-8670061	-0.553266	1.85386	-0.664703	-0.452757	-0.948475	-1.83089	-1.0013	0.423856	-4.524	-4.17836	0.107808	-2.48668	0.0513395	0.000441757	0.000838716	0.0685081	0.00191821	0.000441757	0.000441757	0.1064	0.000441757	0.000441757	0.729683	0.000441757
TC000725	au2.g2507.t1		Putative uncharacterized protein [Source:UniProtKB/TrEMBL;Acc:D6W8Q5]	GO:0042302	structural constituent of cuticle	IPR000618	Insect cuticle protein	ChLG2:8666587-8667321	-0.347154	1.6739	-0.602221	-0.418325	-0.964511	-2.0324	-0.968544	0.430774	-4.44663	-3.54516	0.29398	-2.28788	0.227606	0.000441757	0.000441757	0.0743367	0.000441757	0.000441757	0.000441757	0.0950358	0.000441757	0.000441757	0.182193	0.000441757
TC000851	au2.g2509.t1		Putative uncharacterized protein [Source:UniProtKB/TrEMBL;Acc:D6W8Q7]	GO:0042302	structural constituent of cuticle	IPR000618	Insect cuticle protein	ChLG2:8671352-8672163	0.958682	0.628539	0.335669	-0.149952	-2.11327	-2.49637	-0.0682113	0.0166948	-2.16547	-1.81321	0.553731	0.222217	0.000441757	0.00535081	0.130977	0.600619	0.000441757	0.000441757	0.85106	0.969297	0.000441757	0.000441757	0.00291304	0.386861
TC000853	au2.g2514.t1		Putative uncharacterized protein [Source:UniProtKB/TrEMBL;Acc:D6W8R3]	GO:0042302	structural constituent of cuticle	IPR000618	Insect cuticle protein	ChLG2:8685852-8686451	0.261634	5.0262	-1.58773	0.278091	-1.81603	0.26993	-1.95772	-1.62668	-0.782031	-1.93312	-0.967957	-0.284028	0.73883	0.000441757	0.000441757	0.539627	0.0187101	0.763213	0.000441757	0.000441757	0.23098	0.0390831	0.000441757	0.499697
TC001115	au2.g2973.t1		Putative uncharacterized protein [Source:UniProtKB/TrEMBL;Acc:D6WA87]	GO:0042302	structural constituent of cuticle	IPR000618	Insect cuticle protein	ChLG2:13822478-13824531	0.62259	0.415745	0.196361	0.117858	-2.09317	-1.77206	-0.647208	-0.616768	-1.18651	-1.49819	0.250361	-0.250511	0.00191821	0.0698265	0.472291	0.709392	0.000441757	0.000441757	0.00157174	0.00258743	0.000441757	0.000441757	0.322514	0.320701
TC001118	au2.g2977.t1		Putative uncharacterized protein [Source:UniProtKB/TrEMBL;Acc:D6WA92]	GO:0042302	structural constituent of cuticle	IPR000618	Insect cuticle protein	ChLG2:13870048-13872884	0.637678	0.221315	0.425268	0.00658463	-0.874224	-0.813895	-0.191124	-0.253746	-0.527337	-0.959305	0.510805	-0.144523	0.000441757	0.351462	0.023621	0.987198	0.000441757	0.000441757	0.438401	0.255696	0.00291304	0.000441757	0.00592823	0.593007
TC001119	au2.g2978.t1		Putative uncharacterized protein [Source:UniProtKB/TrEMBL;Acc:D6WA93]	GO:0042302	structural constituent of cuticle	IPR000618	Insect cuticle protein	ChLG2:13875258-13878868	0.397914	0.258771	-0.232017	-0.166823	-1.44389	-1.52471	-0.513531	-0.981541	-0.834692	-1.2639	0.0470262	-0.547805	0.0445749	0.245472	0.306566	0.511632	0.000441757	0.000441757	0.00649714	0.000441757	0.000441757	0.000441757	0.890613	0.00323227
TC001120	au2.g2979.t1		Putative uncharacterized protein [Source:UniProtKB/TrEMBL;Acc:D6WA94]	GO:0042302	structural constituent of cuticle	IPR000618	Insect cuticle protein	ChLG2:13887485-13893797	0.623947	0.539022	-0.395453	0.0823185	-1.20913	-0.901111	-0.660287	-0.32535	-0.630496	-1.25883	-0.193476	-0.38521	0.000441757	0.00323227	0.0417578	0.80119	0.000441757	0.000441757	0.000441757	0.116488	0.000441757	0.000441757	0.423609	0.0451372
TC001121	au2.g2980.t1		Putative uncharacterized protein [Source:UniProtKB/TrEMBL;Acc:D6WA95]	GO:0042302	structural constituent of cuticle	IPR000618	Insect cuticle protein	ChLG2:13898925-13902046	1.04173	3.03415	-1.40534	0.139723	-1.65989	2.22016	-0.481095	0.383864	-1.04613	-1.60738	0.00457532	-0.787649	0.0810256	0.000441757	0.000441757	0.832706	1	0.000441757	0.0942906	0.406558	1	1	0.993414	0.0611166
TC001177	au2.g3091.t1		Putative uncharacterized protein [Source:UniProtKB/TrEMBL;Acc:D6WAM1]			IPR022727	Pupal cuticle protein C1	ChLG2:14882607-14883470	-0.587059	2.00247	-1.02229	-0.0906419	-0.649325	-3.51871	-1.0091	0.576321	-8.28726	-6.7127	0.0389429	-2.57094	0.0600937	0.000441757	0.000441757	0.821087	0.0545244	0.000441757	0.000441757	0.0159196	0.000441757	0.000441757	0.916528	0.000441757
TC001357	au2.g3374.t1		Putative uncharacterized protein [Source:UniProtKB/TrEMBL;Acc:D6WCC3]	GO:0042302	structural constituent of cuticle	IPR000618	Insect cuticle protein	ChLG2:19672474-19673919	0.614894	0.570949	-0.789215	-0.311398	-1.16012	0.36523	-0.549573	-0.0310446	-1.13656	-0.646314	-0.157842	-0.427106	0.00354762	0.00947468	0.000441757	0.177088	0.000441757	0.141646	0.00291304	0.937472	0.000441757	0.00649714	0.549115	0.037156
TC004500	au2.g2224.t1		Putative uncharacterized protein [Source:UniProtKB/TrEMBL;Acc:D6WCE4]	GO:0042302	structural constituent of cuticle	IPR000618	Insect cuticle protein	ChLG2:4905334-4906705	-1.38995	5.18179	-1.56489	1.3884	-5.34146	5.73693	-0.069106	0.609381	-6.55977	#NAME?	0.0831372	0.27401	0.0291325	0.494161	0.000838716	0.114288	0.475219	0.494161	0.911664	1	0.308728	1	0.88609	1
TC004546	au2.g2057.t1		Putative uncharacterized protein [Source:UniProtKB/TrEMBL;Acc:D6WB15]	GO:0042302	structural constituent of cuticle	IPR000618	Insect cuticle protein	ChLG2:314855-315801	0.248808	0.791462	0.344913	-0.312854	-2.28033	-2.17456	-0.327371	0.374614	-3.12096	-1.20663	0.929943	-0.125726	0.283267	0.000441757	0.104827	0.150995	0.000441757	0.000441757	0.131639	0.110933	0.000441757	0.000441757	0.000441757	0.680167
TC004547	au2.g2058.t1		Putative uncharacterized protein [Source:UniProtKB/TrEMBL;Acc:D6WB16]	GO:0042302	structural constituent of cuticle	IPR000618	Insect cuticle protein	ChLG2:317465-319938	-0.0302033	2.9642	-1.49296	0.581985	-2.96745	-1.98234	-1.97776	0.455677	-4.00205	-3.30698	-1.00407	-1.3371	0.959511	0.000441757	0.000441757	0.0546971	0.000441757	0.000441757	0.000441757	0.13659	0.000441757	0.000441757	0.000441757	0.000441757
TC004548	au2.g2059.t1		Putative uncharacterized protein [Source:UniProtKB/TrEMBL;Acc:D6WB17]	GO:0042302	structural constituent of cuticle	IPR000618	Insect cuticle protein	ChLG2:322165-339706	1.16455	0.347785	0.129017	-0.154815	-1.47922	-0.792602	-0.516961	0.406172	-1.00501	-0.738346	0.415505	0.234524	0.000441757	0.424588	0.709956	0.652021	0.000441757	0.0606053	0.0299502	0.104681	0.00535081	0.071936	0.0746512	0.42492
TC000178	au2.g3411.t1		Eclosion hormone-like protein [Source:UniProtKB/TrEMBL;Acc:D6WCM0]	GO:0007218	neuropeptide signaling pathway	IPR006825	Eclosion hormone	ChLG2:20026764-20027434	-0.267693	-0.902122	-0.61348	-1.12859	-0.353442	-0.604937	-0.811932	-0.234979	-0.279921	-0.557733	-0.832541	-0.359116	0.83625	0.354782	0.614692	0.589515	0.781994	0.514872	0.518854	0.90766	0.822844	0.562293	0.537526	0.855564
TC002434	au2.g5174.t1	CPR27	Cuticle protein [Source:UniProtKB/TrEMBL;Acc:D6WIF2]	GO:0042302	structural constituent of cuticle	IPR000618	Insect cuticle protein	ChLG3:35719911-35720383	2.14427	1.67533	-2.56117	-0.412501	-0.887288	-0.0677627	-1.43027	0.0478205	0.646075	-1.19296	-0.433416	#NAME?	1	1	1	1	1	1	1	1	1	1	1	1
TC002595	au2.g4844.t1		Putative uncharacterized protein [Source:UniProtKB/TrEMBL;Acc:D6WFI0]	GO:0042302	structural constituent of cuticle	IPR000618	Insect cuticle protein	ChLG3:24995841-24999378	0.561417	0.916313	-0.589747	-0.173767	-3.1256	-0.523806	-1.0738	0.43279	-2.40946	-2.34147	0.54197	-1.28918	0.42736	0.218182	0.228306	0.824297	0.129916	1	0.023621	0.420197	0.0539931	1	0.211603	0.0117891
TC002841	au2.g4365.t1		Putative uncharacterized protein [Source:UniProtKB/TrEMBL;Acc:D6WI66]			IPR022727	Pupal cuticle protein C1	ChLG3:11177474-11178244	-0.643682	1.60573	-0.679453	-0.301936	-0.559822	-2.18544	-1.1272	0.441418	-7.17538	-6.37824	0.0807802	-3.05585	0.0497288	0.000441757	0.000441757	0.264035	0.126854	0.000441757	0.000441757	0.0708005	0.0149666	0.000441757	0.80075	0.000441757
TC002908	au2.g4273.t1		Putative uncharacterized protein [Source:UniProtKB/TrEMBL;Acc:D6WHG5]	GO:0042302	structural constituent of cuticle	IPR000618	Insect cuticle protein	ChLG3:8661180-8667919	0.107739	3.8654	-1.23058	0.788398	-3.85238	5.51479	0.385966	1.92148	-1.25028	-1.3707	0.388589	2.60847	0.888457	0.000441757	0.000441757	0.245274	0.000441757	0.000441757	0.159103	0.000838716	0.0209818	1	0.155055	0.000441757
TC003109	au2.g3905.t1		Putative uncharacterized protein [Source:UniProtKB/TrEMBL;Acc:D6WFB3]	GO:0042302	structural constituent of cuticle	IPR000618	Insect cuticle protein	ChLG3:1777824-1778828	-0.434123	-0.789971	-0.700742	-0.321363	-0.575208	-1.15109	-1.08093	0.373268	-1.98128	-0.414572	-1.09297	0.276665	1	1	1	1	1	1	1	1	1	1	1	1
TC003356	au2.g3931.t1		Putative uncharacterized protein [Source:UniProtKB/TrEMBL;Acc:D6WFF3]	GO:0042302	structural constituent of cuticle	IPR000618	Insect cuticle protein	ChLG3:2933917-2945910	0.235706	2.52284	-1.45081	-0.00076831	-1.82522	0.371731	-1.60218	-0.0684987	-0.491456	-0.230435	-0.723265	-0.8628	1	0.00973504	0.000441757	0.992529	1	1	0.000838716	0.942504	1	1	0.0927992	0.145588
TC003362	au2.g3935.t2		Putative uncharacterized protein [Source:UniProtKB/TrEMBL;Acc:D6WFM3]	GO:0042302	structural constituent of cuticle	IPR000618	Insect cuticle protein	ChLG3:3548335-3550676	-0.331789	-0.98034	0.412951	0.256568	-0.208309	-1.06211	-0.223777	-0.190641	-0.261522	-0.819708	-0.281953	-0.0954288	1	0.143555	0.62667	1	1	0.122004	1	1	1	0.198032	1	1
TC003363	au2.g3936.t1		Putative uncharacterized protein [Source:UniProtKB/TrEMBL;Acc:D6WFM5]	GO:0042302	structural constituent of cuticle	IPR000618	Insect cuticle protein	ChLG3:3561225-3572766	0.514165	1.46561	-0.865707	-0.0748195	-1.69311	-0.0611327	-1.24152	0.335599	-2.22499	-1.05607	-0.0162853	-0.754341	0.170479	0.000441757	0.000441757	0.88096	0.000441757	0.934461	0.000441757	0.28161	0.000441757	0.013776	0.973008	0.00787508
TC003507	au2.g4234.t1	CPR18	Putative uncharacterized protein [Source:UniProtKB/TrEMBL;Acc:D6WHB2]	GO:0042302	structural constituent of cuticle	IPR000618	Insect cuticle protein	ChLG3:8007425-8008167	-1.13637	inf	-1.22957	0.137074	-1.77179	inf	-1.74359	-0.104048	-3.43129	0	-1.08268	-0.153229	1	1	0.193681	1	1	1	0.102368	1	1	1	0.264988	1
TC003509	au2.g4235.t1		Putative uncharacterized protein [Source:UniProtKB/TrEMBL;Acc:D6WHB4]	GO:0042302	structural constituent of cuticle	IPR000618	Insect cuticle protein	ChLG3:8012795-8020182	-0.111555	0.14938	-1.17365	0.285037	0.0953831	0.0458006	-0.872299	0.914309	-0.188413	0.0442665	-0.413505	-0.0272215	0.770515	0.678468	0.000441757	0.632272	0.801851	0.922574	0.000441757	0.0225277	0.560924	0.928429	0.0979974	0.973083
TC003599	au2.g4366.t1		Putative uncharacterized protein [Source:UniProtKB/TrEMBL;Acc:D6WI67]			IPR022727	Pupal cuticle protein C1	ChLG3:11179645-11180379	-1.24397	1.70709	-0.853338	-0.222196	-1.0981	-2.68932	-1.00176	0.603091	-7.97915	-5.97093	-0.0765355	-2.78295	0.000441757	0.000441757	0.000441757	0.462432	0.00121298	0.000441757	0.000441757	0.0112831	0.150643	0.000441757	0.810937	0.000441757
TC003831	au2.g4845.t1		Putative uncharacterized protein [Source:UniProtKB/TrEMBL;Acc:D6WFI2]	GO:0042302	structural constituent of cuticle	IPR000618	Insect cuticle protein	ChLG3:25028499-25029744	-0.101957	1.67589	-0.853709	-0.532698	-0.668548	-2.30852	-1.18643	0.233658	-4.41044	-2.92089	0.272325	-1.21404	0.836837	0.000441757	0.000441757	0.0170991	0.0488206	0.000441757	0.000441757	0.386264	0.000441757	0.000441757	0.226367	0.000441757
TC003834	au2.g4847.t1		Putative uncharacterized protein [Source:UniProtKB/TrEMBL;Acc:D6WFI5]	GO:0042302	structural constituent of cuticle	IPR000618	Insect cuticle protein	ChLG3:25041349-25050447	-0.452271	1.29836	-0.661644	-0.0515702	-1.42529	-3.3589	-1.35228	0.392284	-3.59603	-3.39372	-0.0712809	-1.93409	0.0728941	0.000441757	0.000441757	0.901531	0.000441757	0.000441757	0.000441757	0.112199	0.000441757	0.000441757	0.828191	0.000441757
TC003835	au2.g4849.t1		Putative uncharacterized protein [Source:UniProtKB/TrEMBL;Acc:D6WFI6]	GO:0042302	structural constituent of cuticle	IPR000618	Insect cuticle protein	ChLG3:25055009-25055730	-0.0493467	-0.163512	0.563979	-0.541812	-2.62013	-4.04484	-0.355271	0.138098	-4.67913	-1.70324	1.08829	-0.413404	0.904026	0.683107	0.00121298	0.0062119	0.000441757	0.000441757	0.107698	0.663612	0.000441757	0.000441757	0.000441757	0.0428889
TC007724	au2.g5390.t1	GLEAN_07724	Putative uncharacterized protein GLEAN_07724 [Source:UniProtKB/TrEMBL;Acc:D2A1T7]	GO:0042302	structural constituent of cuticle	IPR000618	Insect cuticle protein	ChLG4:285525-290487	0.728327	2.82965	-1.64471	0.89241	-4.9059	-1.8802	-2.65791	0.0730895	-8.86994	-7.68341	-1.42933	-1.13947	0.319773	0.000441757	0.000441757	0.11511	0.0255453	0.0161553	0.000441757	0.912378	0.468774	0.369726	0.000441757	0.172219
TC010893	au2.g6736.t1		Putative uncharacterized protein [Source:UniProtKB/TrEMBL;Acc:D6WN89]	GO:0000166	nucleotide binding	IPR000618	Insect cuticle protein	ChLG5:2437644-2505049	0.357525	0.209988	0.102743	0.0453202	-0.418855	-0.307301	-0.205323	-0.110354	-0.384577	-0.515876	0.0216463	0.0829795	0.117867	0.45382	0.780285	0.915423	0.0722555	0.224165	0.508256	0.757855	0.102368	0.0200804	0.963653	0.825672
TC013013	au2.g8054.t1		Putative uncharacterized protein [Source:UniProtKB/TrEMBL;Acc:D6WJT0]	GO:0042302	structural constituent of cuticle	IPR000618	Insect cuticle protein	ChLG5:18930892-18933258	0.0964131	-0.263547	-0.0272161	0.00715323	-0.647208	-0.296481	-0.288634	-0.46782	-0.400067	-0.734814	-0.589576	-0.208065	0.747865	0.241892	0.943312	0.986038	0.000441757	0.17012	0.173154	0.0112831	0.0432589	0.000441757	0.000441757	0.378057
TC013126	au2.g7872.t1		Putative uncharacterized protein [Source:UniProtKB/TrEMBL;Acc:D6WNV3]	GO:0042302	structural constituent of cuticle	IPR000618	Insect cuticle protein	ChLG5:16963387-16964309	0.576501	0.637137	-0.00549506	0.0989245	-0.648474	-0.939028	-0.533415	-0.0785916	-0.556414	-0.824993	-0.352343	0.233486	0.00385561	0.00258743	0.990182	0.767873	0.00323227	0.000441757	0.0107721	0.826752	0.0107721	0.000838716	0.111776	0.364289
TC013127	au2.g7871.t1		Putative uncharacterized protein [Source:UniProtKB/TrEMBL;Acc:D6WNV2]	GO:0042302	structural constituent of cuticle	IPR000618	Insect cuticle protein	ChLG5:16958745-16960539	0.433914	-0.139377	-1.14522	-0.00623462	-1.86195	-1.30761	-1.27202	0.186345	-1.69375	-1.34356	-0.33766	-1.0939	0.601614	0.892004	0.0216474	0.991483	1	0.0957881	0.0107721	0.816533	1	0.092502	0.534839	0.0573146
TC013128	au2.g7869.t1		Putative uncharacterized protein [Source:UniProtKB/TrEMBL;Acc:D6WNV0]	GO:0042302	structural constituent of cuticle	IPR000618	Insect cuticle protein	ChLG5:16952741-16953679	0.792133	0.457826	-0.156297	-0.10369	-2.38299	-1.68771	-0.91898	0.0376048	-1.68632	-2.12977	0.0592707	0.0882046	0.000441757	0.0434514	0.560002	0.726348	0.000441757	0.000441757	0.000441757	0.917579	0.000441757	0.000441757	0.863368	0.782544
TC013129	au2.g7868.t1		Putative uncharacterized protein [Source:UniProtKB/TrEMBL;Acc:D6WNU9]	GO:0042302	structural constituent of cuticle	IPR000618	Insect cuticle protein	ChLG5:16950841-16951329	0.445767	2.59233	-1.34162	0.807687	-2.79554	-0.505298	-1.56564	0.115661	-3.74689	-2.35721	-0.820335	-0.465051	0.399141	0.000441757	0.000441757	0.0706355	0.000441757	0.501513	0.000441757	0.882299	0.000441757	0.0182503	0.00446319	0.41244
TC013130	au2.g7867.t1		Putative uncharacterized protein [Source:UniProtKB/TrEMBL;Acc:D6WNU8]	GO:0042302	structural constituent of cuticle	IPR000618	Insect cuticle protein	ChLG5:16949785-16950299	0.0517119	2.67559	-1.46611	0.387709	-2.89715	-1.92296	-2.00945	0.0895367	-3.41872	-3.4679	-0.861628	-1.1776	0.961862	0.000441757	0.000441757	0.539916	0.194443	0.348413	0.000441757	0.918226	0.0278857	0.483914	0.0147393	0.0285127
TC013131	au2.g7864.t1		Putative uncharacterized protein [Source:UniProtKB/TrEMBL;Acc:D6WNU5]	GO:0042302	structural constituent of cuticle	IPR000618	Insect cuticle protein	ChLG5:16939535-16940417	0.204421	0.415413	-0.0485163	-0.0514817	-1.76937	-2.72138	-1.0231	-0.400548	-1.35116	-2.34681	-0.30577	-0.369275	0.379511	0.0425129	0.890355	0.885519	0.000441757	0.000441757	0.000441757	0.0559212	0.000441757	0.000441757	0.145339	0.0681811
TC013132	au2.g7862.t1		Putative uncharacterized protein [Source:UniProtKB/TrEMBL;Acc:D6WNU4]	GO:0042302	structural constituent of cuticle	IPR000618	Insect cuticle protein	ChLG5:16935733-16937297	-0.729368	1.11608	-0.332678	-0.0493001	-4.48629	-1.499	-1.04639	0.831862	-1.5537	-1.48086	-0.511223	0.486473	1	1	0.696955	1	1	1	0.151374	0.32121	1	1	0.511865	1
TC013133	au2.g7861.t1		Putative uncharacterized protein [Source:UniProtKB/TrEMBL;Acc:D6WNU3]	GO:0042302	structural constituent of cuticle	IPR000618	Insect cuticle protein	ChLG5:16933330-16934337	0.156773	0.163039	-0.0784692	0.0817709	-1.25092	-1.37544	-0.638117	-0.248371	-0.735983	-1.20496	-0.103144	-0.410305	0.559307	0.552167	0.812423	0.81366	0.000441757	0.000441757	0.000441757	0.316942	0.000441757	0.000441757	0.740307	0.0451372
TC013134	au2.g7860.t1		Putative uncharacterized protein [Source:UniProtKB/TrEMBL;Acc:D6WNK7]	GO:0042302	structural constituent of cuticle	IPR000618	Insect cuticle protein	ChLG5:16928359-16930357	0.331247	1.64393	-0.666209	0.15926	-2.28366	-1.2737	-1.1938	-0.0701386	-2.12275	-1.39244	-0.142549	-0.376581	0.272942	0.000441757	0.00291304	0.661689	0.000441757	0.000441757	0.000441757	0.876451	0.000441757	0.000441757	0.634332	0.173399
TC013135	au2.g7859.t1		Putative uncharacterized protein [Source:UniProtKB/TrEMBL;Acc:D6WNK6]	GO:0042302	structural constituent of cuticle	IPR000618	Insect cuticle protein	ChLG5:16923737-16925317	0.595044	0.676913	-0.0129172	0.0183602	-1.06018	-0.91086	-0.6562	0.114247	-1.02838	-0.919141	-0.185673	0.134647	0.0196272	0.00814476	0.977054	0.970066	0.000441757	0.00258743	0.00564068	0.759939	0.000838716	0.00191821	0.548434	0.708826
TC013136	au2.g7858.t1		Putative uncharacterized protein [Source:UniProtKB/TrEMBL;Acc:D6WNK5]	GO:0042302	structural constituent of cuticle	IPR000618	Insect cuticle protein	ChLG5:16920985-16921437	-0.143795	-0.349194	0.254663	0.384512	-0.745738	-0.834518	-0.159373	-0.819328	-0.305609	-0.873103	-0.688012	-0.573341	0.639456	0.127128	0.285564	0.0733774	0.000441757	0.000441757	0.562551	0.000441757	0.201239	0.000441757	0.000441757	0.00121298
TC013137	au2.g7857.t1		Putative uncharacterized protein [Source:UniProtKB/TrEMBL;Acc:D6WNK4]	GO:0042302	structural constituent of cuticle	IPR000618	Insect cuticle protein	ChLG5:16919895-16920797	0.161778	0.357851	-0.28816	-0.170244	-0.68081	-0.399441	-0.626636	0.463202	-1.021	-0.451621	-0.0277989	-0.115484	0.551601	0.0873851	0.186974	0.507592	0.000441757	0.0490015	0.000441757	0.0166278	0.000441757	0.0223112	0.942338	0.692726
TC013138	au2.g7856.t1		Putative uncharacterized protein [Source:UniProtKB/TrEMBL;Acc:D6WNK3]	GO:0042302	structural constituent of cuticle	IPR000618	Insect cuticle protein	ChLG5:16917184-16918457	0.522842	1.1355	-0.528973	0.220313	-1.65735	0.13053	-0.665965	0.0926185	-1.21575	-1.38423	-0.32378	-0.237203	0.00894816	0.000441757	0.00505915	0.363138	0.000441757	0.655324	0.000441757	0.775381	0.000441757	0.000441757	0.118967	0.306566
TC013139	au2.g7855.t1		Putative uncharacterized protein [Source:UniProtKB/TrEMBL;Acc:D6WNK2]	GO:0042302	structural constituent of cuticle	IPR000618	Insect cuticle protein	ChLG5:16912133-16913977	-0.811607	1.32387	-0.880226	-0.561647	-0.955613	-2.83645	-0.961775	0.242489	-4.61324	-2.12356	0.141489	-1.33346	0.0216474	0.000441757	0.000441757	0.00921111	0.0283057	0.000441757	0.000441757	0.366644	0.000441757	0.000441757	0.628448	0.000441757
TC013306	au2.g7634.t1		Putative uncharacterized protein [Source:UniProtKB/TrEMBL;Acc:D6WMA9]	GO:0042302	structural constituent of cuticle	IPR000618	Insect cuticle protein	ChLG5:14162377-14163064	1.08777	5.077	-1.39757	0.138897	-4.93621	5.96831	-0.845739	-0.21973	-5.56538	-1.23547	-0.914204	-0.085513	0.0238405	0.00505915	0.000441757	0.866787	0.150643	0.00505915	0.000441757	0.768088	0.337474	1	0.000441757	0.911811
TC013307	au2.g7633.t1		Putative uncharacterized protein [Source:UniProtKB/TrEMBL;Acc:D6WMA8]	GO:0042302	structural constituent of cuticle	IPR000618	Insect cuticle protein	ChLG5:14158915-14159604	0.219179	2.76448	-1.38332	0.588582	-4.21483	-1.30705	-1.5698	0.457823	-5.1019	-3.43017	-0.708546	-0.762439	0.679042	0.000441757	0.000441757	0.0518721	0.000441757	0.0112831	0.000441757	0.139976	0.000441757	0.000838716	0.00121298	0.0187101
TC013808	au2.g6859.t1		Putative uncharacterized protein [Source:UniProtKB/TrEMBL;Acc:D6WJ21]	GO:0042302	structural constituent of cuticle	IPR000618	Insect cuticle protein	ChLG5:4854594-4855344	0.954628	0.532091	-1.43021	0	-0.89295	-0.783037	-0.0400517	inf	-2.39624	-1.08054	-0.114121	inf	1	1	1	1	1	1	1	1	1	1	1	1
TC013809	au2.g6858.t1		Putative uncharacterized protein [Source:UniProtKB/TrEMBL;Acc:D6WJ20]	GO:0042302	structural constituent of cuticle	IPR000618	Insect cuticle protein	ChLG5:4850939-4851474	0.691904	1.16434	-0.954132	0.0620511	-3.91076	-0.34594	-0.940216	0.671028	-1.70888	-0.553567	-0.173572	-0.825033	0.456518	0.114969	0.0583691	0.958332	0.364289	0.77449	0.0738589	0.281432	0.226671	0.611133	0.813538	0.238561
TC013810	au2.g6857.t1		Putative uncharacterized protein [Source:UniProtKB/TrEMBL;Acc:D6WJ19]	GO:0042302	structural constituent of cuticle	IPR000618	Insect cuticle protein	ChLG5:4842476-4846664	2.68481	-0.199051	-1.55733	-0.152164	-0.0924612	1.306	-0.150541	0.551302	0.884082	1.31227	-0.289382	-0.183474	0.215884	1	0.0569572	0.919391	1	0.114156	0.871581	0.576496	1	0.105266	0.728937	0.903315
TC013811	au2.g6855.t1		Putative uncharacterized protein [Source:UniProtKB/TrEMBL;Acc:D6WJ16]	GO:0042302	structural constituent of cuticle	IPR000618	Insect cuticle protein	ChLG5:4830325-4833984	0.37226	0.371958	0.0340076	0.593585	-1.47418	-1.55584	-0.728053	0.65301	-2.21554	-0.465121	-0.0125502	0.840184	0.563897	0.572242	0.969578	0.417805	0.0198525	0.0149666	0.257251	0.348083	0.00973504	0.478439	0.988614	0.19903
TC013812	au2.g6853.t1		Putative uncharacterized protein [Source:UniProtKB/TrEMBL;Acc:D6WJ15]	GO:0042302	structural constituent of cuticle	IPR000618	Insect cuticle protein	ChLG5:4815394-4825544	0.603731	0.829445	-0.270843	-0.0607915	-1.72902	-1.84097	-0.850334	0.049525	-1.41621	-2.06984	-0.0407229	-0.259148	0.047727	0.00323227	0.352425	0.892448	0.000441757	0.000441757	0.000838716	0.912946	0.000441757	0.000441757	0.927617	0.391985
TC013814	au2.g6851.t1		Putative uncharacterized protein [Source:UniProtKB/TrEMBL;Acc:D6WJ13]	GO:0042302	structural constituent of cuticle	IPR000618	Insect cuticle protein	ChLG5:4778646-4789244	0.075449	2.25677	0.32919	-0.932241	-1.81802	1.43999	0.33248	-0.468681	-3.03823	1.19726	0.636942	-0.596956	0.953614	1	0.721923	0.166327	0.136066	1	0.726512	0.566517	0.418201	1	0.379354	0.39993
TC013815	au2.g6850.t1		Putative uncharacterized protein [Source:UniProtKB/TrEMBL;Acc:D6WJ12]	GO:0042302	structural constituent of cuticle	IPR000618	Insect cuticle protein	ChLG5:4773754-4776664	1.68452	3.92502	-0.777471	0.119751	-0.520112	5.38061	-0.298172	-0.0558802	0.66129	1.02147	-0.49336	0.604029	0.0571368	0.489277	0.0532862	1	1	0.489277	0.553124	1	1	1	0.253046	0.426958
TC013816	au2.g6849.t1		Putative uncharacterized protein [Source:UniProtKB/TrEMBL;Acc:D6WJ10]	GO:0042302	structural constituent of cuticle	IPR000618	Insect cuticle protein	ChLG5:4770288-4771454	-0.158203	0.0487506	-0.719652	0.15804	-2.85874	-0.670484	-1.66829	1.09082	-3.73614	-3.30815	-0.116822	-0.953153	0.885734	0.964789	0.0902668	0.834077	0.188707	0.389144	0.000441757	0.00649714	0.378335	0.0135295	0.853499	0.0666867
TC013817	au2.g6847.t1		Putative uncharacterized protein [Source:UniProtKB/TrEMBL;Acc:D6WJ08]	GO:0042302	structural constituent of cuticle	IPR000618	Insect cuticle protein	ChLG5:4764004-4764754	0.239484	3.95346	-1.59782	0.00507182	-6.65091	2.02642	-1.92034	-0.468262	-6.50893	-3.63559	-0.818811	-0.12964	0.569677	0.000441757	0.000441757	0.99336	0.00677321	0.000441757	0.000441757	0.139339	0.00191821	0.150762	0.000441757	0.770228
TC013818	au2.g6846.t1		Putative uncharacterized protein [Source:UniProtKB/TrEMBL;Acc:D6WJ07]	GO:0042302	structural constituent of cuticle	IPR000618	Insect cuticle protein	ChLG5:4759338-4760094	1.62543	inf	-1.69957	0.834665	#NAME?	inf	-1.37996	0.520151	#NAME?	0	-0.755143	0.889403	0.064851	0.000441757	0.000441757	0.326963	0.000441757	0.000441757	0.000441757	0.61099	0.000441757	1	0.0297467	0.237977
TC013819	au2.g6845.t1		Putative uncharacterized protein [Source:UniProtKB/TrEMBL;Acc:D6WJ06]	GO:0042302	structural constituent of cuticle	IPR000618	Insect cuticle protein	ChLG5:4756129-4756694	2.49221	inf	-1.34223	0.717412	-3.19539	inf	-0.596158	2.55227	-2.10761	inf	-1.04032	2.00789	0.0493656	0.000441757	0.000441757	1	1	0.000441757	0.023621	0.229656	1	1	0.000441757	0.283448
TC013820	au2.g6844.t1		Putative uncharacterized protein [Source:UniProtKB/TrEMBL;Acc:D6WJ05]	GO:0042302	structural constituent of cuticle	IPR000618	Insect cuticle protein	ChLG5:4749954-4753744	1.0561	6.88105	-1.51487	0.427201	-6.86068	8.21107	-0.988206	2.29584	-7.9177	-0.489768	-0.802615	0.844352	0.000441757	0.000441757	0.000441757	0.423485	0.0149666	0.000441757	0.000441757	0.000441757	0.0417578	1	0.000441757	0.0388895
TC013821	au2.g6843.t1		Putative uncharacterized protein [Source:UniProtKB/TrEMBL;Acc:D6WJ04]	GO:0042302	structural constituent of cuticle	IPR000618	Insect cuticle protein	ChLG5:4747261-4747944	0.562238	7.61163	-1.60208	0.360723	-7.37361	7.39437	-1.47017	2.04762	-9.66677	0.526391	-1.08407	0.777961	0.0916112	0.146398	0.000441757	0.565841	0.150643	0.146398	0.000441757	0.000441757	0.341045	1	0.000441757	0.084747
TC013822	au2.g6842.t1		Putative uncharacterized protein [Source:UniProtKB/TrEMBL;Acc:D6WJ03]	GO:0042302	structural constituent of cuticle	IPR000618	Insect cuticle protein	ChLG5:4744870-4745594	0.953417	8.56164	-1.62136	0.320447	-8.08606	8.88881	-1.23602	1.87813	-8.67304	0.569588	-0.931023	0.871043	0.00258743	0.235344	0.000441757	0.551375	0.398464	0.235344	0.000441757	0.000441757	0.47424	1	0.000441757	0.0212047
TC013823	au2.g6841.t1		Putative uncharacterized protein [Source:UniProtKB/TrEMBL;Acc:D6WJ01]	GO:0042302	structural constituent of cuticle	IPR000618	Insect cuticle protein	ChLG5:4741482-4742184	0.528803	6.69689	-1.55362	0.0629958	-7.47832	5.70911	-1.18148	0.00148567	#NAME?	-2.26211	-0.5275	0.317346	0.112892	0.00505915	0.000441757	0.924365	0.150643	0.00505915	0.000441757	0.998272	0.000441757	1	0.00787508	0.398259
TC013824	au2.g6840.t1		Putative uncharacterized protein [Source:UniProtKB/TrEMBL;Acc:D6WJ00]	GO:0042302	structural constituent of cuticle	IPR000618	Insect cuticle protein	ChLG5:4737998-4738704	0.341605	7.44584	-1.54132	-0.0142393	-7.5458	6.86713	-1.08417	-0.0320777	-8.07783	0.474094	-0.552142	0.403894	0.349963	0.146398	0.000441757	0.982982	0.0223112	0.146398	0.000441757	0.962033	0.150643	1	0.00446319	0.215671
TC013825	au2.g6839.t1		Putative uncharacterized protein [Source:UniProtKB/TrEMBL;Acc:D6WIZ9]	GO:0042302	structural constituent of cuticle	IPR000618	Insect cuticle protein	ChLG5:4734515-4735134	1.09597	7.16952	-1.50987	-0.084243	-7.14463	6.49859	-1.42323	0.0392252	-7.38365	-1.58472	-0.88898	0.257928	0.000441757	0.146398	0.000441757	0.890858	0.137521	0.146398	0.000441757	0.951425	0.0417578	1	0.000441757	0.499829
TC013826	au2.g6838.t1		Putative uncharacterized protein [Source:UniProtKB/TrEMBL;Acc:D6WIZ8]	GO:0042302	structural constituent of cuticle	IPR000618	Insect cuticle protein	ChLG5:4730947-4733374	0.748266	1.91455	-1.32354	0.278703	-4.43356	-3.15339	-1.64516	-0.267331	-8.90506	-7.13906	-0.850831	-1.14363	0.0367643	0.000441757	0.000441757	0.456082	0.000441757	0.000441757	0.000441757	0.455516	0.359019	0.00258743	0.000441757	0.000441757
TC013827	au2.g6837.t1		Putative uncharacterized protein [Source:UniProtKB/TrEMBL;Acc:D6WIZ7]	GO:0042302	structural constituent of cuticle	IPR000618	Insect cuticle protein	ChLG5:4729172-4729974	1.62139	0.478185	-0.294331	-0.145207	0.129878	-0.417459	-0.683839	-0.0360443	0.488331	-0.375013	-0.227745	-0.113764	0.000441757	0.0730524	0.202668	0.627411	0.739578	0.181495	0.000441757	0.927635	0.0497288	0.237048	0.362596	0.716805
TC013828	au2.g6836.t1		Putative uncharacterized protein [Source:UniProtKB/TrEMBL;Acc:D6WIZ6]	GO:0042302	structural constituent of cuticle	IPR000618	Insect cuticle protein	ChLG5:4724027-4726204	0.409327	2.88726	-0.408108	0.230605	#NAME?	1.35864	-1.05855	0.368288	#NAME?	#NAME?	-0.095461	-0.471467	1	1	0.574387	1	1	1	0.0875326	0.716887	1	1	0.91967	1
TC013987	au2.g6834.t1		Putative uncharacterized protein [Source:UniProtKB/TrEMBL;Acc:D6WIZ4]	GO:0042302	structural constituent of cuticle	IPR000618	Insect cuticle protein	ChLG5:4713435-4714171	-0.262127	2.28988	-0.653706	-0.492991	-1.60461	#NAME?	-1.53416	-0.314376	-1.14182	-0.429139	-0.346466	-1.36561	1	1	0.221867	0.445013	1	1	0.00476256	0.658298	1	1	0.583905	0.021426
TC013988	au2.g6835.t1		Putative uncharacterized protein [Source:UniProtKB/TrEMBL;Acc:D6WIZ5]	GO:0042302	structural constituent of cuticle	IPR000618	Insect cuticle protein	ChLG5:4717955-4718527	-0.75964	2.64253	-0.814917	0.571729	-0.811082	-2.29678	-3.20607	0.711597	0.654726	-3.02375	-0.0682264	-3.05722	1	0.00291304	0.294987	0.508126	1	1	0.0227456	0.335243	1	1	0.954779	0.0283057
TC014497	au2.g7636.t1		Putative uncharacterized protein [Source:UniProtKB/TrEMBL;Acc:D6WMB0]	GO:0042302	structural constituent of cuticle	IPR000618	Insect cuticle protein	ChLG5:14168585-14169099	-0.266898	1.68042	-0.981034	0.0727233	-1.97974	-1.9538	-1.5769	0.307345	-1.6505	-2.39199	-0.606639	-1.32767	0.274163	0.000441757	0.000441757	0.856045	0.000441757	0.000441757	0.000441757	0.205424	0.000441757	0.000441757	0.000441757	0.000441757
TC014498	au2.g7637.t1		Putative uncharacterized protein [Source:UniProtKB/TrEMBL;Acc:D6WMB1]	GO:0042302	structural constituent of cuticle	IPR000618	Insect cuticle protein	ChLG5:14172195-14175042	0.051176	0.282335	-0.133764	-0.180733	-1.4338	-2.46938	-0.86328	-0.269552	-1.02363	-2.04849	-0.134765	-0.59593	0.88717	0.2277	0.654835	0.496299	0.000441757	0.000441757	0.000441757	0.260897	0.000441757	0.000441757	0.644458	0.000441757
TC014499	au2.g7638.t1		Putative uncharacterized protein [Source:UniProtKB/TrEMBL;Acc:D6WMB2]	GO:0042302	structural constituent of cuticle	IPR000618	Insect cuticle protein	ChLG5:14178035-14178514	0.203636	0.342013	-0.232544	-0.0723994	-1.12973	-1.55672	-0.817667	-0.0890563	-0.925715	-1.35519	-0.149723	-0.604779	0.394738	0.0881451	0.311081	0.827962	0.000441757	0.000441757	0.000441757	0.780001	0.000441757	0.000441757	0.572112	0.00157174
TC014500	au2.g7639.t1		Putative uncharacterized protein [Source:UniProtKB/TrEMBL;Acc:D6WMB3]	GO:0042302	structural constituent of cuticle	IPR000618	Insect cuticle protein	ChLG5:14181205-14181719	0.173166	-0.0221361	0.211362	0.141917	-0.969275	-1.1864	-0.388843	-0.623905	-0.530569	-1.15372	-0.376898	-0.272419	0.540375	0.957995	0.412641	0.631221	0.000441757	0.000441757	0.0531042	0.000838716	0.00732683	0.000441757	0.0671849	0.253046
TC014501	au2.g7640.t1		Putative uncharacterized protein [Source:UniProtKB/TrEMBL;Acc:D6WMB4]	GO:0042302	structural constituent of cuticle	IPR000618	Insect cuticle protein	ChLG5:14185655-14202143	0.402879	0.121153	-0.238948	-0.141584	-0.362085	-0.486532	-0.417702	0.169275	-0.566195	-0.296212	-0.0689556	-0.26625	0.0363741	0.679338	0.290978	0.605026	0.0836757	0.0130357	0.0297467	0.509294	0.00157174	0.187789	0.828954	0.224786
TC014685	au2.g7865.t1		Putative uncharacterized protein [Source:UniProtKB/TrEMBL;Acc:D6WNU6]	GO:0042302	structural constituent of cuticle	IPR000618	Insect cuticle protein	ChLG5:16944910-16945503	-0.0282207	0.252292	0.191558	-0.0910631	-0.968926	-1.17898	-0.745943	-0.105656	-1.08834	-1.00055	-0.158527	-0.0280897	0.950698	0.50268	0.530915	0.821368	0.000441757	0.000441757	0.00225752	0.788333	0.000441757	0.000441757	0.633348	0.953961
TC014686	au2.g7866.t1		Putative uncharacterized protein [Source:UniProtKB/TrEMBL;Acc:D6WNU7]	GO:0042302	structural constituent of cuticle	IPR000618	Insect cuticle protein	ChLG5:16947560-16948147	0.148707	0.196276	-0.0632246	-0.070344	-1.27431	-2.10235	-0.844147	-0.157461	-0.998977	-1.7305	-0.158963	-0.332432	0.595432	0.475219	0.860624	0.840127	0.000441757	0.000441757	0.000441757	0.597257	0.000441757	0.000441757	0.569452	0.133851
TC014720	au2.g7919.t1		Putative uncharacterized protein [Source:UniProtKB/TrEMBL;Acc:D6WP14]	GO:0042302	structural constituent of cuticle	IPR000618	Insect cuticle protein	ChLG5:17392485-17393016	0.716287	0.0857728	0.198852	-0.0529626	-1.7142	-1.31661	-0.575532	0.0477522	-1.05411	-1.31642	0.171777	0.349942	0.000441757	0.802676	0.419644	0.883669	0.000441757	0.000441757	0.00191821	0.898634	0.000441757	0.000441757	0.508467	0.112475
TC014770	au2.g8004.t1		Putative uncharacterized protein [Source:UniProtKB/TrEMBL;Acc:D6WJM7]	GO:0042302	structural constituent of cuticle	IPR000618	Insect cuticle protein	ChLG5:18526099-18526878	0.951937	1.6166	-1.00057	0.210589	-1.8022	-0.382908	-1.22197	0.124351	-2.08338	-1.198	-0.647681	-0.128391	0.000441757	0.000441757	0.000441757	0.543346	0.000441757	0.272381	0.000441757	0.756731	0.000441757	0.000441757	0.00191821	0.745786
TC014771	au2.g8005.t1		Putative uncharacterized protein [Source:UniProtKB/TrEMBL;Acc:D6WJM8]	GO:0042302	structural constituent of cuticle	IPR000618	Insect cuticle protein	ChLG5:18529119-18529803	-0.00814472	0.0438872	0.0259859	-0.0205131	-0.910694	-2.32079	-0.662625	-0.577653	-0.996173	-1.50595	-0.431667	-0.526064	0.98492	0.903287	0.947965	0.959671	0.000441757	0.000441757	0.000441757	0.00225752	0.000441757	0.000441757	0.0270403	0.00505915
TC016307	au2.g6678.t1		Putative uncharacterized protein [Source:UniProtKB/TrEMBL;Acc:D6WMT2]	GO:0042302	structural constituent of cuticle	IPR000618	Insect cuticle protein	ChLG5:1259209-1260054	0.714438	1.15687	-1.11701	-1.10839	-0.812472	4.03128	0.787455	-0.168229	1.33508	-0.790779	0.803875	1.48742	0.24962	0.0280964	0.000441757	0.0274629	0.284368	0.000441757	0.00258743	0.823243	0.0229642	0.244178	0.00225752	0.000441757
TC016311	au2.g6671.t1		Putative uncharacterized protein [Source:UniProtKB/TrEMBL;Acc:D6WMS5]	GO:0042302	structural constituent of cuticle	IPR000618	Insect cuticle protein	ChLG5:1199112-1208344	0.08296	-0.0453262	0.0784977	-0.3005	-0.0949014	-0.682995	-0.241368	0.178901	-0.0584607	-0.447664	0.311852	-0.520757	0.835915	0.921118	0.834851	0.252155	0.81134	0.00564068	0.392265	0.553062	0.890742	0.084747	0.208256	0.0227456
TC013990	au2.g6848.t1	CUTI-4	Cuticular protein 4 [Source:UniProtKB/TrEMBL;Acc:D6WJ09]	GO:0042302	structural constituent of cuticle	IPR000618	Insect cuticle protein	ChLG5:4767465-4768231	0.625675	3.38571	-1.77718	0.0578529	-2.85913	0.911837	-1.81674	0.0794198	-6.97042	-3.41848	-0.8167	-0.467019	0.256069	0.000441757	0.000441757	0.933633	0.00157174	0.193461	0.000441757	0.901931	0.308728	0.378776	0.000441757	0.272851
TC015304	au2.g114.t1	GLEAN_15304	Putative uncharacterized protein GLEAN_15304 [Source:UniProtKB/TrEMBL;Acc:D2A4U4]	GO:0042302	structural constituent of cuticle	IPR000618	Insect cuticle protein	ChLG6:737336-738634	-0.305693	0.161267	-0.122884	0.104725	-0.196754	-0.516158	-0.259047	-0.0494648	-0.276793	-0.394432	-0.1529	-0.375098	0.148529	0.545343	0.679727	0.733774	0.426889	0.00732683	0.264791	0.89009	0.202239	0.0539931	0.583658	0.0653547
TC015720	au2.g607.t1	GLEAN_15720	Putative uncharacterized protein GLEAN_15720 [Source:UniProtKB/TrEMBL;Acc:D2A3N3]	GO:0042302	structural constituent of cuticle	IPR000618	Insect cuticle protein	ChLG6:8847180-8847834	-1.35785	-1.80675	0.333835	0.485925	0.112873	-0.605224	0.606414	1.79002	0.292257	0.185785	-0.102286	1.12015	0.000441757	0.000441757	0.558767	0.406558	0.769704	0.0161553	0.197916	0.000441757	0.286733	0.569562	0.898846	0.0173301
TC008767	au2.g9455.t1		Putative uncharacterized protein [Source:UniProtKB/TrEMBL;Acc:D6WS22]	GO:0042302	structural constituent of cuticle	IPR000618	Insect cuticle protein	ChLG7:16172482-16173384	-0.413782	inf	-0.831146	2.42091	#NAME?	inf	-1.50229	0.691339	-0.147499	0	-0.446631	2.47368	1	1	1	1	1	1	1	1	1	1	1	1
TC008768	au2.g9454.t1		Putative uncharacterized protein [Source:UniProtKB/TrEMBL;Acc:D6WS21]	GO:0042302	structural constituent of cuticle	IPR000618	Insect cuticle protein	ChLG7:16170490-16172384	0.571796	1.79707	-1.15075	0.107345	-0.787729	-0.936795	-1.01094	-0.642018	-1.02452	-1.7491	-0.581012	-0.79963	0.0062119	0.000441757	0.000441757	0.794358	0.000441757	0.000441757	0.000441757	0.00677321	0.000441757	0.000441757	0.00225752	0.000441757
TC008769	au2.g9453.t1		Putative uncharacterized protein [Source:UniProtKB/TrEMBL;Acc:D6WRT6]	GO:0042302	structural constituent of cuticle	IPR000618	Insect cuticle protein	ChLG7:16168386-16170044	0.0457454	2.42583	-0.967224	0.564383	-4.09462	-1.4552	-1.35569	0.456439	-7.349	-6.98415	-0.183574	-1.58385	0.934702	0.000441757	0.000441757	0.0567831	0.000441757	0.000441757	0.000441757	0.155792	0.000441757	0.000441757	0.4821	0.000441757
TC008770	au2.g9451.t1		Putative uncharacterized protein [Source:UniProtKB/TrEMBL;Acc:D6WRT4]	GO:0042302	structural constituent of cuticle	IPR000618	Insect cuticle protein	ChLG7:16164616-16165094	0.356552	1.6387	-0.791425	-0.765496	-2.55745	0.650053	-0.965876	-0.192165	-3.29429	-0.764243	-0.307757	-1.54517	0.442783	0.000441757	0.0120403	0.0762496	0.000441757	0.241592	0.0041614	0.727044	0.000441757	0.277005	0.426599	0.000441757
TC009873	au2.g9116.t1		Putative uncharacterized protein [Source:UniProtKB/TrEMBL;Acc:D6WQ50]	GO:0042302	structural constituent of cuticle	IPR000618	Insect cuticle protein	ChLG7:13024099-13037100	0.823853	0.384582	0.0749656	0.141664	-0.725067	-1.6473	-0.187084	-0.0433295	-0.447737	-1.14098	-0.2259	0.403129	0.000441757	0.169881	0.854486	0.684765	0.000441757	0.000441757	0.546452	0.921427	0.0499069	0.000441757	0.441836	0.0957881
TC010054	au2.g9449.t1		Putative uncharacterized protein [Source:UniProtKB/TrEMBL;Acc:D6WRT1]	GO:0042302	structural constituent of cuticle	IPR000618	Insect cuticle protein	ChLG7:16158055-16159077	0.571903	1.90838	-0.669527	-0.145931	-2.08081	-1.52103	-0.953334	-0.250612	-2.20875	-1.96505	-0.124043	-0.888825	0.00385561	0.000441757	0.000441757	0.638662	0.000441757	0.000441757	0.000441757	0.332714	0.000441757	0.000441757	0.675831	0.000441757
TC010057	au2.g9452.t1		Putative uncharacterized protein [Source:UniProtKB/TrEMBL;Acc:D6WRT5]	GO:0042302	structural constituent of cuticle	IPR000618	Insect cuticle protein	ChLG7:16166035-16166675	0.582611	0.264124	0.451291	-0.107694	-1.80958	-1.95497	-0.270043	-0.194596	-1.44088	-1.41315	0.65063	-0.136407	0.00157174	0.281526	0.0200804	0.722892	0.000441757	0.000441757	0.227606	0.47651	0.000441757	0.000441757	0.000441757	0.639947
TC015901	au2.g8714.t1		Putative uncharacterized protein [Source:UniProtKB/TrEMBL;Acc:D6WTZ4]	GO:0042302	structural constituent of cuticle	IPR000618	Insect cuticle protein	ChLG7:5860938-5863384	1.09284	4.37494	-1.26665	0.0341169	-1.26479	3.5922	-0.615065	-0.783266	0.233661	-0.566527	-0.180335	-0.11694	0.0342074	0.000441757	0.000441757	0.974558	0.034602	0.000441757	0.0340114	0.179505	0.782912	1	0.654199	0.883853
TC015908	au2.g8699.t1		Putative uncharacterized protein [Source:UniProtKB/TrEMBL;Acc:D6WTX1]	GO:0042302	structural constituent of cuticle	IPR000618	Insect cuticle protein	ChLG7:5769175-5775473	0.910964	3.70192	-1.63073	0.201544	-2.83124	2.46116	-1.62071	-0.39701	-1.81862	0.176142	-1.02025	-0.666527	0.744265	0.10967	0.00225752	0.955871	0.474848	0.229561	0.0117891	0.897613	0.559518	0.966912	0.0361774	0.78786
TC006262	au2.g11313.t1		Putative uncharacterized protein [Source:UniProtKB/TrEMBL;Acc:D6WVQ5]			IPR022727	Pupal cuticle protein C1	ChLG8:6793769-6794440	-0.506356	1.35718	-1.37041	-0.0180546	-0.272354	1.2775	-1.54996	0.830317	-4.16433	-3.95119	-0.0962306	-2.35822	0.40074	0.000441757	0.000441757	0.980584	0.728183	0.000441757	0.000441757	0.00947468	0.0149666	0.000441757	0.806736	0.000441757
TC012829	au2.g10842.t1		Putative uncharacterized protein [Source:UniProtKB/TrEMBL;Acc:D6X0Y0]	GO:0042302	structural constituent of cuticle	IPR000618	Insect cuticle protein	ChLG9:20800526-20801723	0.660952	-0.34138	0.158676	-0.200639	0.3689	-0.674696	-0.145255	-0.372156	0.0394557	-0.48402	0.155913	-0.0171508	0.000441757	0.104681	0.553003	0.410303	0.0633331	0.000441757	0.60102	0.0636712	0.913017	0.0142626	0.559906	0.966604
TC006981	au2.g9759.t1		Putative uncharacterized protein [Source:UniProtKB/TrEMBL;Acc:D7EJY7]	GO:0005199	structural constituent of cell wall	IPR000618	Insect cuticle protein	Unknown_group_58:166806-175434	0	0	0	0	0	0	0	0	0	0	0	0	1	1	1	1	1	1	1	1	1	1	1	1
TC008400	au2.g6349.t1	GLEAN_08400	Putative uncharacterized protein GLEAN_08400 [Source:UniProtKB/TrEMBL;Acc:D2A1K4]	GO:0042302	structural constituent of cuticle	IPR000618	Insect cuticle protein	ChLG4:11110535-11111007	0.142163	0.423748	0.695036	1.39331	0.149982	0.55481	#NAME?	0.636477	-1.04941	-0.782114	-0.10616	-0.0711159	1	1	1	1	1	1	1	1	1	1	1	1
TC008401	au2.g6351.t1	GLEAN_08401	Putative uncharacterized protein GLEAN_08401 [Source:UniProtKB/TrEMBL;Acc:D2A1K5]	GO:0042302	structural constituent of cuticle	IPR007999	Protein of unknown function DUF745	ChLG4:11123825-11124776	1.4845	0.84621	-0.0862314	-0.170772	0.988207	0.175964	0.765134	0.058584	-0.66466	0.288003	0.002838	-1.50699	1	1	1	1	1	1	1	1	1	1	1	1
