# Supplementary material for: Infection routes matter in population-specific responses of the red flour beetle to the entomopathogen Bacillus thuringiensis
Source: BMC Genomics. 2014 Jun 7;15(1):445. doi: 10.1186/1471-2164-15-445 (PMC4079954; doi:10.1186/1471-2164-15-445)
Supplement: Supplementary file 9 — Additional file 9: Table S6. Stress genes. The list contains all 51 stress related genes, i. e. all genes genes that contain the string “stress” or “heat shock” in at least one GO term based on the T. castaneum GO annotation downloaded from the EnsemblMetazoa database, release 17 [65]. It includes the official gene IDs (’TC######’), iBeetle IDs, annotation from the EnsemblMetazoa database, release 17 [65] (“Gene Name”, “Description”, “GO Term Accession”, “GO Term Name”, “InterPro ID” and “InterPro Description”), information from the Cufflinks differential expression analysis about the locus of the corresponding transcript (“locus”) and the log2(fold_change) values (abbreviated by L2FC) of all twelve pairwise comparisons against their respective naïve controls as well as the corresponding q-values (abbreviated by q). (XLSX 70 KB) [file 12864_2014_6181_MOESM9_ESM.xlsx]

## Sheet: Stress genes
TC ID	iBeetle ID	Gene Name	Description	GO Term Accession	GO Term Name	InterPro ID	InterPro Description	locus	L2FC:BttO_Cro1_6h	L2FC:BttO_Cro1_18h	L2FC:BttO_SB_6h	L2FC:BttO_SB_18h	L2FC:BttP_Cro1_6h	L2FC:BttP_Cro1_18h	L2FC:BttP_SB_6h	L2FC:BttP_SB_18h	L2FC:PC_Cro1_6h	L2FC:PC_Cro1_18h	L2FC:PC_SB_6h	L2FC:PC_SB_18h	q:BttO_Cro1_6h	q:BttO_Cro1_18h	q:BttO_SB_6h	q:BttO_SB_18h	q:BttP_Cro1_6h	q:BttP_Cro1_18h	q:BttP_SB_6h	q:BttP_SB_18h	q:PC_Cro1_6h	q:PC_Cro1_18h	q:PC_SB_6h	q:PC_SB_18h
TC011024	au2.g12635.t1		Putative uncharacterized protein [Source:UniProtKB/TrEMBL;Acc:D6X4W5]	GO:0005524	ATP binding	IPR003594	ATPase-like, ATP-binding domain	ChLG10:10295594-10308734	0.0623168	0.128428	0.0110517	0.0596768	0.0400632	0.0729763	0.00204754	0.0460009	-0.059469	0.0393917	0.0469743	-0.0243316	0.850486	0.644332	0.977738	0.858205	0.911469	0.820711	0.995587	0.897767	0.858584	0.911762	0.895208	0.950231
TC011165	au2.g12389.t1		Putative uncharacterized protein [Source:UniProtKB/TrEMBL;Acc:D6X3Z1]	GO:0006457	protein folding	IPR003095	Heat shock protein DnaJ	ChLG10:5536636-5549348	-0.333552	-0.293092	0.0937501	-0.1408	0.288114	-0.0416949	0.205739	-0.0195918	0.0508268	-0.114728	0.131736	-0.130176	0.0971158	0.1655	0.760298	0.593007	0.17164	0.904567	0.381016	0.959671	0.879864	0.687792	0.627231	0.632221
TC011090	au2.g12493.t1		Putative uncharacterized protein [Source:UniProtKB/TrEMBL;Acc:D6X4D1]	GO:0004096	catalase activity	IPR010582	Catalase immune-responsive domain	ChLG10:7286748-7290744	-0.344102	-0.117937	0.381652	-0.316822	-0.457315	0.938051	0.995639	0.0102139	0.86652	0.465809	1.3769	-0.343119	0.35526	0.813877	0.372552	0.427495	0.175233	0.000441757	0.00157174	0.987422	0.00191821	0.131377	0.000441757	0.37653
TC011222	au2.g12290.t1		Putative uncharacterized protein [Source:UniProtKB/TrEMBL;Acc:D6X3J6]	GO:0004601	peroxidase activity	IPR002007	Haem peroxidase, animal	ChLG10:1466212-1530892	0.563754	1.69184	-0.876427	-0.0340072	-1.94561	0.983662	-0.462985	0.414067	-1.73777	-0.928604	0.374615	-0.605401	0.0301557	0.000441757	0.000441757	0.940412	0.000441757	0.000441757	0.0166278	0.0828953	0.000441757	0.00505915	0.0557508	0.00385561
TC011385	au2.g12492.t1		Putative uncharacterized protein [Source:UniProtKB/TrEMBL;Acc:D6X4D0]	GO:0004096	catalase activity	IPR010582	Catalase immune-responsive domain	ChLG10:7281065-7285118	-0.536746	-0.550393	0.44939	-0.777596	0.446076	1.21125	1.11454	-0.169972	1.47294	1.19725	1.26271	-0.557085	0.321865	0.367673	0.471419	0.107551	0.358875	0.00535081	0.015206	0.81037	0.000441757	0.00592823	0.00564068	0.304209
TC000514	au2.g2864.t1		Putative uncharacterized protein [Source:UniProtKB/TrEMBL;Acc:D6W9W2]	GO:0006457	protein folding	IPR003095	Heat shock protein DnaJ	ChLG2:12687115-12688323	-0.270302	-0.0538032	-0.00334723	0.00662425	-0.124725	-0.109342	-0.0710919	-0.0679601	-0.178141	-0.0487998	-0.144555	-0.0132863	0.242892	0.881327	0.993068	0.987838	0.672647	0.724264	0.840363	0.848947	0.501582	0.89527	0.621918	0.975187
TC000590	au2.g2729.t1	DNAJ2	Chaperone protein DnaJ 2 [Source:UniProtKB/TrEMBL;Acc:D6W9F5]	GO:0005524	ATP binding	IPR008971	HSP40/DnaJ peptide-binding	ChLG2:11688675-11691737	0.0509088	-0.0599602	0.103221	-0.0238807	0.0422294	-0.0816587	-0.385283	-0.275047	-0.297647	0.049204	-0.486542	-0.0992371	0.883211	0.858465	0.724965	0.948274	0.9051	0.795967	0.0447615	0.197485	0.148659	0.886292	0.00677321	0.735361
TC001365	au2.g3409.t1		Putative uncharacterized protein [Source:UniProtKB/TrEMBL;Acc:D6WCL8]	GO:0006457	protein folding	IPR003095	Heat shock protein DnaJ	ChLG2:20023255-20024265	-0.361214	-0.521535	0.021656	0.147632	0.113446	-0.163515	0.0417755	0.393604	0.156926	0.292266	0.0147451	0.412782	0.224893	0.0491842	0.969189	0.747779	0.776258	0.651542	0.936994	0.228844	0.664632	0.304391	0.979468	0.202347
TC004918	au2.g2273.t1		Putative uncharacterized protein [Source:UniProtKB/TrEMBL;Acc:D6WCK9]	GO:0001671	ATPase activator activity	IPR013538	Activator of Hsp90 ATPase homologue 1-like	ChLG2:5815634-5817348	0.187491	-0.120895	0.0169209	0.164062	0.23217	0.0728362	-0.456338	-0.000516462	-0.145453	0.0659393	-0.266937	0.106925	0.514936	0.715261	0.971194	0.618322	0.37653	0.844488	0.0545244	0.998401	0.649376	0.861373	0.324596	0.772522
TC000175	au2.g3414.t1		Putative uncharacterized protein [Source:UniProtKB/TrEMBL;Acc:D6WCM3]	GO:0004601	peroxidase activity	IPR002007	Haem peroxidase, animal	ChLG2:20036354-20043454	1.34707	1.55246	-1.17252	-0.0727649	-0.996827	1.76243	-0.767504	0.431631	-1.20038	-0.587618	-0.338083	0.0449558	0.000441757	0.000441757	0.000441757	0.880541	0.000838716	0.000441757	0.000441757	0.129121	0.000441757	0.138824	0.136321	0.931063
TC000751	au2.g2438.t1		Putative uncharacterized protein [Source:UniProtKB/TrEMBL;Acc:D6W8I2]	GO:0004601	peroxidase activity	IPR002007	Haem peroxidase, animal	ChLG2:7992604-8000232	0.484267	0.366457	0.0163763	0.884738	0.0424388	0.531064	0.0366537	0.368754	0.98633	-0.184381	0.446715	0.137102	1	1	1	1	1	1	1	1	1	1	1	1
TC004551	au2.g2065.t1		Putative uncharacterized protein [Source:UniProtKB/TrEMBL;Acc:D6WB23]	GO:0004601	peroxidase activity	IPR002007	Haem peroxidase, animal	ChLG2:397995-407554	-0.336997	-0.247547	0.289119	0.269534	0.738711	-0.0281126	1.33373	0.547976	0.510874	0.293103	0.760036	0.391689	0.0957881	0.267831	0.176395	0.212796	0.000441757	0.940136	0.000441757	0.000838716	0.00535081	0.161793	0.000441757	0.0386952
TC002805	au2.g4414.t1		Putative uncharacterized protein [Source:UniProtKB/TrEMBL;Acc:D6WIK7]	GO:0006457	protein folding	IPR007829	TM2	ChLG3:12116897-12123824	0.0318795	-0.111955	-0.439497	0.138328	0.324038	0.38375	0.0744519	0.155873	0.0929268	0.140543	-0.0418505	0.167438	0.948734	0.778456	0.0911575	0.720108	0.247846	0.133589	0.856189	0.676977	0.828924	0.698974	0.9268	0.642207
TC002935	au2.g4221.t1		Putative uncharacterized protein [Source:UniProtKB/TrEMBL;Acc:D6WH30]	GO:0000166	nucleotide binding	IPR000504	RNA recognition motif domain	ChLG3:7971927-7972988	0.0348965	0.176286	-0.00550272	0.307354	-0.0639022	0.0261002	-0.236718	0.16032	-0.2119	0.0973817	-0.150138	0.276601	0.957103	0.731552	0.992188	0.481665	0.919426	0.969762	0.608693	0.765586	0.667588	0.870107	0.77592	0.546004
TC003996	au2.g5186.t1		Putative uncharacterized protein [Source:UniProtKB/TrEMBL;Acc:D6WIG8]	GO:0006457	protein folding	IPR003095	Heat shock protein DnaJ	ChLG3:35888414-35890572	-0.0042288	0.100488	0.00418172	-0.0221474	-0.0579267	-0.0265347	-0.0259162	-0.0781907	-0.141419	-0.155822	-0.05526	-0.0194219	0.991658	0.731503	0.991413	0.953298	0.863368	0.942649	0.944941	0.801795	0.599471	0.549875	0.870555	0.959075
TC001556	au2.g3982.t1	PXN	Peroxidasin [Source:UniProtKB/TrEMBL;Acc:D6WFS4]	GO:0004601	peroxidase activity	IPR007110	Immunoglobulin-like	ChLG3:4589011-4601423	-0.304754	-0.13515	0.0356997	0.137041	-0.0257571	-0.027854	-0.000981429	-0.0143827	0.11521	-0.127415	0.00136629	-0.28803	0.143683	0.617115	0.922599	0.613943	0.946921	0.940753	0.99774	0.971664	0.683371	0.645437	0.99665	0.168112
TC002498	au2.g5069.t1		Putative uncharacterized protein [Source:UniProtKB/TrEMBL;Acc:D6WH98]	GO:0004601	peroxidase activity	IPR002048	Calcium-binding EF-hand	ChLG3:31540234-31571778	0.177619	0.633539	-0.539101	-0.205207	-0.496219	0.402928	-0.337712	0.134205	-0.0974295	0.0295223	0.304713	-0.622817	0.612493	0.00732683	0.00732683	0.4923	0.0703159	0.1274	0.132692	0.696955	0.819183	0.952447	0.174549	0.0041614
TC010354	au2.g4921.t1		Glutathione peroxidase [Source:UniProtKB/TrEMBL;Acc:D6WGA0]	GO:0004601	peroxidase activity	IPR000889	Glutathione peroxidase	ChLG3:28040739-28041718	-0.149386	-0.250497	-0.0355809	0.100553	0.208168	-0.0665055	-0.142028	0.306318	0.201562	0.351082	-0.0133423	0.201055	0.723704	0.467492	0.951425	0.840159	0.555994	0.889602	0.756565	0.383484	0.576129	0.21849	0.983001	0.625015
TC010355	au2.g4920.t1		Glutathione peroxidase [Source:UniProtKB/TrEMBL;Acc:D6WG99]	GO:0004601	peroxidase activity	IPR000889	Glutathione peroxidase	ChLG3:28037516-28039008	0.577352	-0.0746256	0.554549	0.00519342	-0.247468	-0.160223	-0.802929	0.0830312	-0.0487913	0.0644116	-0.389456	0.265555	0.000441757	0.81384	0.00157174	0.989768	0.266723	0.532581	0.000441757	0.796736	0.887732	0.843772	0.0423199	0.232216
TC010362	au2.g4922.t1		Glutathione peroxidase [Source:UniProtKB/TrEMBL;Acc:D6WGA1]	GO:0004601	peroxidase activity	IPR000889	Glutathione peroxidase	ChLG3:28042189-28047526	-0.0604286	-0.128121	0.148022	0.0308416	0.160898	-0.149143	0.143833	-0.164945	0.0396014	-0.0717311	-0.145906	-0.00549318	0.855879	0.643663	0.572803	0.934613	0.531108	0.566835	0.588508	0.515221	0.912234	0.827716	0.579256	0.989369
TC008059	au2.g5835.t2	GLEAN_08059	Chaperone protein DnaJ 1 [Source:UniProtKB/TrEMBL;Acc:D1ZZJ9]	GO:0005524	ATP binding	IPR008971	HSP40/DnaJ peptide-binding	ChLG4:5235115-5237312	0.0137328	0.0350494	-0.0466129	0.0332638	0.169239	0.0927904	-0.0631691	0.0323238	-0.00802145	-0.00431744	-0.0374309	0.0837564	0.972078	0.925683	0.895651	0.928342	0.505395	0.760223	0.850431	0.930005	0.98347	0.991452	0.916805	0.787675
TC010456	au2.g7205.t1		Putative uncharacterized protein [Source:UniProtKB/TrEMBL;Acc:D6WKR2]	GO:0031072	heat shock protein binding	IPR001623	Heat shock protein DnaJ, N-terminal	ChLG5:9099745-9100374	0.0194856	0.215965	-0.0679359	0.170798	-0.397306	-0.12486	-0.438737	-0.00603931	-0.36111	-0.125563	-0.403959	0.16938	0.963496	0.401844	0.843588	0.536624	0.0655177	0.694649	0.0318021	0.988663	0.100769	0.692689	0.0531042	0.535011
TC013191	au2.g7760.t1		Putative uncharacterized protein [Source:UniProtKB/TrEMBL;Acc:D6WN02]	GO:0006457	protein folding	IPR008971	HSP40/DnaJ peptide-binding	ChLG5:16050039-16051354	-0.353008	-0.041479	0.0861117	0.1079	-1.00378	-0.490913	-0.574632	-0.139445	-0.326456	-0.420109	-0.4244	-0.223806	0.468366	0.952008	0.927829	0.897536	0.0147393	0.240001	0.362272	0.862802	0.506976	0.33255	0.537069	0.761728
TC013259	au2.g7660.t1		Putative uncharacterized protein [Source:UniProtKB/TrEMBL;Acc:D6WMD9]	GO:0003677	DNA binding	IPR009057	Homeodomain-like	ChLG5:14718606-14720784	0.1065	0.0944503	0.0908261	0.0368029	0.310021	0.222861	0.115028	0.0968907	0.042808	0.204711	0.0794142	0.199011	0.731739	0.768272	0.770967	0.919585	0.143683	0.353619	0.700023	0.750734	0.911323	0.410095	0.807067	0.40819
TC013491	au2.g7352.t1		Putative uncharacterized protein [Source:UniProtKB/TrEMBL;Acc:D6WL83]	GO:0006457	protein folding	IPR008971	HSP40/DnaJ peptide-binding	ChLG5:10802972-10804450	0.361458	0.235304	0.192699	0.0043233	0.346569	0.0434139	0.418191	-0.189587	0.0279738	0.0829395	0.101251	-0.0455902	0.0720942	0.306142	0.431055	0.99105	0.0881451	0.904957	0.0266151	0.445281	0.941404	0.793999	0.734366	0.89673
TC013913	au2.g6663.t1	DNAJ3	Chaperone protein DnaJ 3 [Source:UniProtKB/TrEMBL;Acc:D6WMR3]	GO:0005524	ATP binding	IPR008971	HSP40/DnaJ peptide-binding	ChLG5:646093-654001	0.00968525	-0.116618	0.0119981	-0.0503275	0.17579	-0.113027	0.0846387	-0.169836	-0.0363119	-0.0950349	8.65069e-05	-0.0495177	0.981233	0.678873	0.975987	0.881043	0.476216	0.691829	0.780882	0.502507	0.919654	0.750267	0.999436	0.88763
TC014247	au2.g7232.t2		Putative uncharacterized protein [Source:UniProtKB/TrEMBL;Acc:D6WKU6]	GO:0006457	protein folding	IPR003095	Heat shock protein DnaJ	ChLG5:9787153-9789900	0.16065	0.130268	-0.0926676	0.0543601	0.0821205	-0.0521607	-0.127365	0.014335	-0.111818	-0.10402	-0.0819087	0.11543	0.609934	0.688692	0.797787	0.889551	0.828817	0.897039	0.706046	0.974889	0.758315	0.769665	0.829251	0.728219
TC014273	au2.g7276.t1		Putative uncharacterized protein [Source:UniProtKB/TrEMBL;Acc:D6WKZ6]	GO:0006457	protein folding	IPR003095	Heat shock protein DnaJ	ChLG5:10124945-10128679	-0.0285203	0.00282445	-0.0493224	-0.0173042	0.0907063	0.090419	0.100066	0.0627385	0.0463521	0.0918904	0.0812804	0.110836	0.937603	0.994334	0.888103	0.965234	0.76606	0.769998	0.734954	0.849755	0.895241	0.763174	0.797316	0.70032
TC014606	au2.g7732.t1		Putative uncharacterized protein [Source:UniProtKB/TrEMBL;Acc:D6WMW9]	GO:0005524	ATP binding	IPR003594	ATPase-like, ATP-binding domain	ChLG5:15825545-15828375	0.165513	-0.168373	0.378901	0.213021	0.570714	0.0668142	-0.549355	-0.225161	0.0640256	0.379563	-0.586207	-0.387024	0.532843	0.526318	0.0623109	0.377282	0.00121298	0.844279	0.00191821	0.343567	0.852787	0.0643516	0.000441757	0.0513395
TC014647	au2.g7810.t1		Putative uncharacterized protein [Source:UniProtKB/TrEMBL;Acc:D6WNC7]	GO:0006457	protein folding	IPR004179	Sec63 domain	ChLG5:16304745-16307596	0.259581	0.0563615	-0.0413533	0.0626537	0.463272	0.146727	0.11278	-0.0254227	0.314459	0.107587	0.0797037	-0.0932146	0.227403	0.87179	0.909031	0.85129	0.0117891	0.586393	0.695935	0.947495	0.118827	0.717043	0.800273	0.759906
TC015301	au2.g119.t1	GLEAN_15301	Putative uncharacterized protein GLEAN_15301 [Source:UniProtKB/TrEMBL;Acc:D2A4V2]	GO:0006457	protein folding	IPR003095	Heat shock protein DnaJ	ChLG6:765192-769324	-0.0334721	-0.220831	0.0126519	-0.0449999	-0.106321	-0.0917561	0.00850701	-9.90087e-05	-0.147682	-0.146856	0.00992683	-0.0544399	0.926115	0.328032	0.974327	0.89661	0.709614	0.75726	0.982443	0.999508	0.569893	0.567956	0.97959	0.872123
TC015405	au2.g78.t1	GLEAN_15405	Putative uncharacterized protein GLEAN_15405 [Source:UniProtKB/TrEMBL;Acc:D2A4Q6]	GO:0005524	ATP binding	IPR000185	Protein translocase subunit SecA	ChLG6:446035-452330	0.716001	0.149228	0.453486	-0.798283	-0.0129044	1.33417	0.799816	0.329956	0.859602	0.494585	1.24318	0.104287	0.00535081	0.727316	0.240306	0.00649714	0.983225	0.000441757	0.015206	0.293878	0.00121298	0.0764054	0.000441757	0.827121
TC015709	au2.g599.t1	GLEAN_15709	Putative uncharacterized protein GLEAN_15709 [Source:UniProtKB/TrEMBL;Acc:D2A3L8]	GO:0006457	protein folding	IPR003095	Heat shock protein DnaJ	ChLG6:8790170-8791209	-0.100357	0.170536	-0.101135	0.0795875	-0.261662	9.2934e-05	-0.192886	0.0804706	-0.389485	-0.220935	-0.234651	0.20515	0.811641	0.646414	0.801795	0.857474	0.422212	0.997974	0.568617	0.856896	0.184237	0.542189	0.458997	0.543767
TC015234	au2.g202.t1	GLEAN_15234	Putative uncharacterized protein GLEAN_15234 [Source:UniProtKB/TrEMBL;Acc:D2A572]	GO:0004601	peroxidase activity	IPR002007	Haem peroxidase, animal	ChLG6:2003230-2010514	0.867851	1.74956	-0.3183	-0.277557	-0.864918	2.75279	0.311077	0.00836153	1.35006	0.166065	0.789292	-0.595443	0.000838716	0.000441757	0.226566	0.387789	0.00121298	0.000441757	0.16644	0.986844	0.000441757	0.699687	0.000441757	0.0102561
TC008827	au2.g9355.t1		Putative uncharacterized protein [Source:UniProtKB/TrEMBL;Acc:D6WR71]	GO:0005634	nucleus	IPR004038	Ribosomal protein L7Ae/L30e/S12e/Gadd45	ChLG7:15335178-15336234	0.81528	-0.0962933	1.77635	0.12289	0.397802	-0.278932	0.33525	0.342858	0.0843772	0.495372	0.320056	0.188179	0.000838716	0.842016	0.000441757	0.811927	0.171296	0.445013	0.34785	0.350512	0.857354	0.07943	0.375079	0.683608
TC008934	au2.g9170.t1		Putative uncharacterized protein [Source:UniProtKB/TrEMBL;Acc:D6WQC2]	GO:0031072	heat shock protein binding	IPR001623	Heat shock protein DnaJ, N-terminal	ChLG7:13628777-13640542	0.102483	-0.0253869	0.0541127	0.0252834	0.326687	0.181981	0.206193	0.0795748	0.26782	0.165124	0.142741	0.0413861	0.731176	0.946302	0.874171	0.948717	0.110238	0.464448	0.387493	0.800058	0.223623	0.522716	0.599215	0.90728
TC009874	au2.g9117.t1		Putative uncharacterized protein [Source:UniProtKB/TrEMBL;Acc:D6WQ52]	GO:0003676	nucleic acid binding	IPR007087	Zinc finger, C2H2	ChLG7:13037191-13038783	-0.0477872	-0.0805504	0.0350324	0.0928087	0.0890204	0.0138567	-0.0957464	0.0788647	-0.0725311	0.0933783	-0.0540915	0.20706	0.922339	0.857166	0.940918	0.82276	0.838502	0.979433	0.817742	0.855987	0.875757	0.826472	0.903996	0.53183
TC030769	au2.g9647.t1		Putative uncharacterized protein [Source:UniProtKB/TrEMBL;Acc:D6WT93]	GO:0003677	DNA binding	IPR009057	Homeodomain-like	ChLG7:18798659-18800524	0.0461444	0.0877558	0.0727185	0.0798444	0.347132	0.0701469	0.0063208	0.0570064	0.205253	0.029096	-0.0126435	-0.0187249	0.906638	0.795929	0.840827	0.818655	0.104257	0.845598	0.987752	0.879487	0.428059	0.942286	0.976153	0.965852
TC005774	au2.g11485.t1		Putative uncharacterized protein [Source:UniProtKB/TrEMBL;Acc:D6WWC0]	GO:0006457	protein folding	IPR003095	Heat shock protein DnaJ	ChLG8:9562573-9564888	-0.0620366	0.0957434	0.0700952	0.245955	-0.166532	0.06669	-0.238546	0.0232664	-0.197982	-0.0348414	-0.233789	0.0863182	0.874901	0.792147	0.855126	0.365555	0.594042	0.864187	0.392986	0.958332	0.491567	0.936783	0.400973	0.818718
TC015984	au2.g11006.t1		Putative uncharacterized protein [Source:UniProtKB/TrEMBL;Acc:D6WYB0]	GO:0005524	ATP binding	IPR000185	Protein translocase subunit SecA	ChLG8:1323957-1329264	-1.11532	-0.00534364	-1.3457	-0.609938	1.70234	1.55151	1.12933	0.476028	0.774567	0.353882	1.16977	0.366334	0.00157174	0.995465	0.000441757	0.062996	0.000441757	0.000441757	0.000441757	0.113454	0.00535081	0.391096	0.000441757	0.265275
TC005493	au2.g11906.t1		Putative uncharacterized protein [Source:UniProtKB/TrEMBL;Acc:D6WXZ9]	GO:0004601	peroxidase activity	IPR002007	Haem peroxidase, animal	ChLG8:14963172-14973882	0.484715	0.219156	0.0322061	0.0797388	-0.208006	-0.335639	0.133409	-0.116281	-0.111673	-0.711005	0.492599	-0.0377206	0.0117891	0.394116	0.934085	0.81037	0.43275	0.138567	0.631673	0.701129	0.728906	0.000441757	0.0112831	0.920472
TC012067	au2.g10142.t1		Putative uncharacterized protein [Source:UniProtKB/TrEMBL;Acc:D6X251]	GO:0000166	nucleotide binding	IPR008973	C2 calcium/lipid-binding domain, CaLB	ChLG9:9816407-9825823	0.0523198	-0.200656	-0.0643177	0.0182442	0.151042	-0.116044	-0.00783546	-0.155013	-0.0443189	0.0230181	-0.0373856	-0.206627	0.888425	0.435733	0.848093	0.961247	0.592964	0.703408	0.986002	0.554633	0.909766	0.954665	0.919632	0.389144
TC012185	au2.g9856.t1		Putative uncharacterized protein [Source:UniProtKB/TrEMBL;Acc:D6X0J9]	GO:0005524	ATP binding	IPR003594	ATPase-like, ATP-binding domain	ChLG9:2156249-2161954	0.848285	0.0794756	0.712003	0.147961	0.756704	0.19132	0.760664	0.0592245	0.296982	0.369694	0.129922	-0.102385	0.000441757	0.799568	0.000441757	0.567223	0.000441757	0.427289	0.000441757	0.858939	0.156898	0.0590557	0.636205	0.723473
TC012214	au2.g9821.t1		Putative uncharacterized protein [Source:UniProtKB/TrEMBL;Acc:D6X059]	GO:0006457	protein folding	IPR003095	Heat shock protein DnaJ	ChLG9:827063-831267	0.161428	-0.109018	0.106151	-0.0445398	0.0617168	0.0172621	0.0589081	0.0732887	0.065009	-0.00896141	0.0799035	-0.0533257	0.544465	0.719196	0.725375	0.904721	0.857379	0.965829	0.870194	0.830409	0.848444	0.983001	0.81091	0.884066
TC012507	au2.g10315.t2		Putative uncharacterized protein [Source:UniProtKB/TrEMBL;Acc:D6X2T9]	GO:0006457	protein folding	IPR003095	Heat shock protein DnaJ	ChLG9:13491634-13500213	-0.235057	-0.120463	-0.129213	-0.0643495	-0.221885	-0.0978304	-0.2368	-0.0651777	-0.101442	-0.0484796	-0.111883	-0.0542649	0.290353	0.665762	0.632993	0.844925	0.328114	0.73679	0.28512	0.84182	0.724594	0.887609	0.69196	0.875005
TC004799	au2.g1424.t1		Putative uncharacterized protein [Source:UniProtKB/TrEMBL;Acc:D6W862]	GO:0006457	protein folding	IPR008971	HSP40/DnaJ peptide-binding	ChLGX:9299835-9301639	-0.0671508	-0.0329623	-0.145481	-0.216083	-0.367965	-0.283536	-0.509689	-0.259389	-0.406812	-0.283977	-0.378162	-0.423405	0.84762	0.933984	0.608153	0.374686	0.0795826	0.216928	0.00760056	0.258015	0.0456906	0.218274	0.0675177	0.031395
TC004579	au2.g1425.t1		Putative uncharacterized protein [Source:UniProtKB/TrEMBL;Acc:D6W863]	GO:0004601	peroxidase activity	IPR002007	Haem peroxidase, animal	ChLGX:9302165-9307824	-0.396625	0.489714	-0.150662	0.161684	-0.381584	-0.0320016	-0.419798	0.123093	-0.396283	-0.100172	-0.142917	0.176568	0.265275	0.101058	0.708914	0.664429	0.288733	0.958029	0.174773	0.759551	0.26175	0.839353	0.730284	0.627789
TC004592	au2.g1389.t1		Putative uncharacterized protein [Source:UniProtKB/TrEMBL;Acc:D6W832]	GO:0004601	peroxidase activity	IPR002007	Haem peroxidase, animal	ChLGX:8927913-8956453	-0.70299	-0.125193	-0.317155	-0.0948315	1.92197	1.64715	1.71595	0.498718	1.31803	1.18208	1.03031	0.199032	0.000441757	0.709749	0.263374	0.797486	0.000441757	0.000441757	0.000441757	0.0173301	0.000441757	0.000441757	0.000441757	0.494447
TC004661	au2.g880.t1		Putative uncharacterized protein [Source:UniProtKB/TrEMBL;Acc:D6W6G2]	GO:0004601	peroxidase activity	IPR002007	Haem peroxidase, animal	ChLGX:1088151-1090464	-0.936043	0.673235	-0.955447	-0.0568585	-1.47015	-0.29711	-0.725633	0.297043	-0.905034	-0.587533	-0.372498	-0.0433456	0.000441757	0.000441757	0.000441757	0.873746	0.000441757	0.163247	0.000441757	0.163963	0.000441757	0.000838716	0.0607743	0.90349
TC002258	au2.g1597.t1		Putative uncharacterized protein [Source:UniProtKB/TrEMBL;Acc:D7EHU9]	GO:0006457	protein folding	IPR003095	Heat shock protein DnaJ	Unknown_group_1:795607-814654	0	0	0	0	0	0	0	0	0	0	0	0	1	1	1	1	1	1	1	1	1	1	1	1
TC002097	au2.g1784.t1		Putative uncharacterized protein [Source:UniProtKB/TrEMBL;Acc:D7EL36]	GO:0006457	protein folding	IPR003095	Heat shock protein DnaJ	Unknown_group_137:4899-7004	0	0	0	0	0	0	0	0	0	0	0	0	1	1	1	1	1	1	1	1	1	1	1	1
