# Supplementary material for: Infection routes matter in population-specific responses of the red flour beetle to the entomopathogen Bacillus thuringiensis
Source: BMC Genomics. 2014 Jun 7;15(1):445. doi: 10.1186/1471-2164-15-445 (PMC4079954; doi:10.1186/1471-2164-15-445)
Supplement: Supplementary file 10 — Additional file 10: Table S7. P450 genes. The list contains all 89 cytochrome P450 genes, i. e. all genes with the term “P450” in the corresponding EnsemblMetazoa gene’s description [65]. It includes the official gene IDs (’TC######’), iBeetle IDs, annotation from the EnsemblMetazoa database, release 17 [65] (“Gene Name”, “Description”, “GO Term Accession”, “GO Term Name”, “InterPro ID” and “InterPro Description”), information from the Cufflinks differential expression analysis about the locus of the corresponding transcript (“locus”) and the log2(fold_change) values (abbreviated by L2FC) of all twelve pairwise comparisons against their respective naïve controls as well as the corresponding q-values (abbreviated by q). (XLSX 84 KB) [file 12864_2014_6181_MOESM10_ESM.xlsx]

## Sheet: P450 genes
TC ID	iBeetle ID	Gene Name	Description	GO Term Accession	GO Term Name	InterPro ID	InterPro Description	locus	L2FC:BttO_Cro1_6h	L2FC:BttO_Cro1_18h	L2FC:BttO_SB_6h	L2FC:BttO_SB_18h	L2FC:BttP_Cro1_6h	L2FC:BttP_Cro1_18h	L2FC:BttP_SB_6h	L2FC:BttP_SB_18h	L2FC:PC_Cro1_6h	L2FC:PC_Cro1_18h	L2FC:PC_SB_6h	L2FC:PC_SB_18h	q:BttO_Cro1_6h	q:BttO_Cro1_18h	q:BttO_SB_6h	q:BttO_SB_18h	q:BttP_Cro1_6h	q:BttP_Cro1_18h	q:BttP_SB_6h	q:BttP_SB_18h	q:PC_Cro1_6h	q:PC_Cro1_18h	q:PC_SB_6h	q:PC_SB_18h
TC011180	au2.g12373.t1		Cytochrome P450-like protein [Source:UniProtKB/TrEMBL;Acc:D6X3W8]	GO:0004497	monooxygenase activity	IPR002401	Cytochrome P450, E-class, group I	ChLG10:5296665-5304624	-1.08825	-1.24347	0.6323	0.338037	-0.442328	-0.74502	0.614991	0.824767	0.0515779	0.130695	-0.332961	0.304871	0.000441757	0.000441757	0.151986	0.516564	0.120898	0.015206	0.17825	0.0305691	0.915664	0.768767	0.58889	0.574797
TC011231	au2.g12277.t1	CYP314A1	Cytochrome P450 314A1 [Source:UniProtKB/TrEMBL;Acc:D6X3I1]	GO:0004497	monooxygenase activity	IPR002401	Cytochrome P450, E-class, group I	ChLG10:1057102-1068428	0.0604284	-0.424221	0.298944	0.110379	0.495448	-0.188397	0.440297	-0.300134	0.251777	-0.211524	-0.0969752	-0.380257	0.866211	0.0436376	0.200141	0.740602	0.00787508	0.481098	0.0340114	0.23273	0.290711	0.414572	0.778023	0.102078
TC000282	au2.g3228.t1	CYP9AD1	Cytochrome P450 9AD1 [Source:UniProtKB/TrEMBL;Acc:D6WBD3]	GO:0004497	monooxygenase activity	IPR002401	Cytochrome P450, E-class, group I	ChLG2:16936506-16941314	0.238053	0.250553	0.0102979	-0.00128873	-0.663772	-0.125873	-0.633926	0.116629	-0.2505	-0.186785	-0.250463	0.156181	0.314169	0.269275	0.980489	0.996767	0.000441757	0.656527	0.000441757	0.683233	0.273416	0.459135	0.271911	0.548547
TC000411	au2.g3035.t1	CYP304E1	Cytochrome P450 304E1 [Source:UniProtKB/TrEMBL;Acc:D6WAF0]	GO:0004497	monooxygenase activity	IPR002401	Cytochrome P450, E-class, group I	ChLG2:14428905-14430804	0.238795	-0.25289	0.404897	0.0395437	-0.150898	0.507633	-0.163083	0.14388	0.164017	0.155968	0.146197	-0.0330739	0.283267	0.246868	0.0413817	0.910871	0.559149	0.00535081	0.524496	0.591005	0.518017	0.541747	0.583246	0.930601
TC000856	au2.g2524.t1	CYP6BS1	Cytochrome P450 6BS1 [Source:UniProtKB/TrEMBL;Acc:D6W8S6]	GO:0004497	monooxygenase activity	IPR002401	Cytochrome P450, E-class, group I	ChLG2:8858952-8866282	0.388629	1.71616	-0.983006	-0.107699	-0.225455	2.34069	0.541243	-0.192423	1.64159	0.704321	0.750429	0.562056	1	0.00385561	0.0062119	0.908549	1	0.000441757	0.0824323	0.811735	0.00446319	1	0.0107721	0.295352
TC004818	au2.g2097.t1	CYP6BQ13	Cytochrome P450 6BQ13 [Source:UniProtKB/TrEMBL;Acc:D6WB59]	GO:0004497	monooxygenase activity	IPR002401	Cytochrome P450, E-class, group I	ChLG2:732781-735331	-0.47377	0.148048	-0.520406	-0.100839	-0.594501	0.0478754	-0.2877	0.43504	-0.335068	0.0736427	0.116424	0.524468	0.0102561	0.575114	0.00323227	0.733583	0.00121298	0.893308	0.169417	0.0220905	0.0935535	0.816078	0.682209	0.00564068
TC004973	au2.g2372.t1		Cytochrome P450-like protein [Source:UniProtKB/TrEMBL;Acc:D6WD10]	GO:0004497	monooxygenase activity	IPR002401	Cytochrome P450, E-class, group I	ChLG2:6892189-6902088	0.85792	2.30857	-0.135753	0.588819	-1.79037	2.36929	-2.06804	1.61994	-0.887323	1.33083	0.988775	#NAME?	1	1	1	1	1	1	1	1	1	1	1	1
TC001546	au2.g3990.t2	CYP9AC1	Cytochrome P450 9AC1 [Source:UniProtKB/TrEMBL;Acc:D6WFT7]	GO:0004497	monooxygenase activity	IPR002401	Cytochrome P450, E-class, group I	ChLG3:4945710-4978749	-0.372026	0.350837	-0.624202	-0.0325739	-0.425043	0.0243328	-0.074454	0.0577299	-0.173787	0.0539317	-0.0874446	0.205016	0.171176	0.259071	0.00787508	0.94939	0.10179	0.96317	0.864629	0.901638	0.613187	0.912332	0.837737	0.555994
TC002542	au2.g4909.t1	CYP303A1	Cytochrome P450 303A1 [Source:UniProtKB/TrEMBL;Acc:D6WG03]	GO:0004497	monooxygenase activity	IPR002401	Cytochrome P450, E-class, group I	ChLG3:27569922-27582878	0.103467	-0.583202	-0.530597	-0.547869	-0.236354	0.854962	0.215485	-0.0549027	-0.609218	-0.283264	0.178603	0.230151	0.778078	0.0209818	0.0209818	0.0475437	0.414715	0.000441757	0.459468	0.907521	0.00868175	0.340492	0.563414	0.477884
TC002551	au2.g4898.t1	CYP15A1	Cytochrome P450 15A1 [Source:UniProtKB/TrEMBL;Acc:D6WFY6]	GO:0004497	monooxygenase activity	IPR002401	Cytochrome P450, E-class, group I	ChLG3:26848088-26860294	-0.664093	-0.954216	-0.415728	0.0406232	-0.0408792	-1.35471	-1.35594	-0.555299	0.54324	0.804891	-0.345865	-0.943644	0.191061	0.0527555	1	1	0.964076	0.00814476	1	1	0.241693	0.0509798	1	1
TC002552	au2.g4897.t1	CYP305A1	Cytochrome P450 305A1 [Source:UniProtKB/TrEMBL;Acc:D6WFY5]	GO:0004497	monooxygenase activity	IPR002401	Cytochrome P450, E-class, group I	ChLG3:26831727-26839574	0.0333811	0.496803	0.0665461	0.334606	-0.236228	0.231066	-0.00054842	-0.0969314	-0.466836	-0.120324	-0.00288703	0.272126	0.946254	0.0410015	0.890468	0.233246	0.483536	0.47071	0.997833	0.825149	0.0950358	0.767306	0.994691	0.371206
TC002721	au2.g4618.t1		Cytochrome P450-like protein [Source:UniProtKB/TrEMBL;Acc:D6WDS4]	GO:0004497	monooxygenase activity	IPR002401	Cytochrome P450, E-class, group I	ChLG3:16433071-16438926	-0.0871114	0.368479	-0.179847	-0.105748	-0.768108	0.316432	-1.02672	-0.131966	-0.263029	-0.163114	-0.6754	-0.0541724	0.775476	0.0585412	0.473567	0.715438	0.000441757	0.12349	0.000441757	0.627362	0.218599	0.527111	0.000838716	0.871851
TC003368	au2.g3945.t1	CYP4H10	Cytochrome P450-like protein [Source:UniProtKB/TrEMBL;Acc:D6WFN7]	GO:0004497	monooxygenase activity	IPR002401	Cytochrome P450, E-class, group I	ChLG3:3808795-3811207	0.0447131	-0.0555963	-0.255705	0.0745134	-0.41361	-0.330824	-0.459939	-0.293236	-0.307611	-0.617786	-0.109479	0.0454352	0.903386	0.873965	0.261844	0.82041	0.0400421	0.110796	0.0182503	0.159103	0.163851	0.000441757	0.715529	0.898879
TC003369	au2.g3946.t1	CYP4BR3	Cytochrome P450 4BR3 [Source:UniProtKB/TrEMBL;Acc:D6WFN8]	GO:0004497	monooxygenase activity	IPR002401	Cytochrome P450, E-class, group I	ChLG3:3813255-3815594	-0.32831	0.281101	-0.366134	-0.0692144	-1.32004	-0.953972	-0.851016	-0.872717	-0.647713	-0.731805	-0.447481	-0.197723	0.104827	0.187099	0.0653547	0.834225	0.000441757	0.000441757	0.000441757	0.000441757	0.000441757	0.000441757	0.0156796	0.404468
TC003478	au2.g4171.t1		Cytochrome P450-like protein [Source:UniProtKB/TrEMBL;Acc:D6WGX9]	GO:0004497	monooxygenase activity	IPR002403	Cytochrome P450, E-class, group IV	ChLG3:7637894-7641261	-0.206577	-0.429295	0.161781	-0.135825	-0.536063	-0.512119	-0.137379	-0.247076	-0.248824	-0.425552	0.162569	-0.130703	0.413267	0.0531042	0.549978	0.64265	0.00592823	0.0184802	0.638338	0.31954	0.298923	0.0546971	0.555359	0.661999
TC003480	au2.g4179.t1	CYP353A1	Cytochrome P450 353A1 [Source:UniProtKB/TrEMBL;Acc:D6WGY7]	GO:0004497	monooxygenase activity	IPR002401	Cytochrome P450, E-class, group I	ChLG3:7743924-7746157	-0.805379	-0.764294	-0.00841222	-0.234555	-0.00176002	-0.166641	0.168617	0.430173	0.184612	0.276252	-0.188998	0.26494	0.0161553	0.0320036	0.993848	0.714551	0.997226	0.751987	0.802301	0.383711	0.68238	0.533998	0.781401	0.656527
TC010423	au2.g7160.t1	CYP4H11	Cytochrome P450-like protein [Source:UniProtKB/TrEMBL;Acc:D6WKN7]	GO:0004497	monooxygenase activity	IPR002401	Cytochrome P450, E-class, group I	ChLG5:8958542-8960414	1.13223	1.83397	1.67817	0.439736	1.82712	0.0740599	1.6196	0.865797	0.837616	0.491053	3.07318	0.655377	0.000441757	0.000441757	0.000441757	0.0628279	0.000441757	0.86102	0.000441757	0.000441757	0.000441757	0.0621435	0.000441757	0.000838716
TC010955	au2.g6737.t1	CYP347A1	Cytochrome P450 347A1 [Source:UniProtKB/TrEMBL;Acc:D6WN91]	GO:0004497	monooxygenase activity	IPR002401	Cytochrome P450, E-class, group I	ChLG5:2507760-2520082	-0.221855	-0.0706282	-0.291617	-0.0814683	-0.549724	-0.171764	-0.428438	-0.00931068	-0.128718	-0.142948	-0.304353	-0.11925	0.329149	0.827899	0.190837	0.811735	0.00385561	0.490171	0.0330071	0.982321	0.633299	0.587691	0.167399	0.698496
TC013433	au2.g7431.t1	CYP346A2	Cytochrome P450 346A2 [Source:UniProtKB/TrEMBL;Acc:D6WLJ3]	GO:0004497	monooxygenase activity	IPR002401	Cytochrome P450, E-class, group I	ChLG5:11856969-11858609	0.453262	0.370057	-0.18862	0.0849301	-0.00601542	-0.0762588	0.0140944	-0.0226166	0.163025	-0.255265	0.0250605	0.168225	0.0173301	0.0581965	0.43519	0.779348	0.987527	0.813779	0.970452	0.950817	0.52962	0.253825	0.94671	0.499574
TC013679	au2.g7074.t1		Cytochrome P450-like protein [Source:UniProtKB/TrEMBL;Acc:D6WKD6]	GO:0004497	monooxygenase activity	IPR002401	Cytochrome P450, E-class, group I	ChLG5:7526600-7528700	-0.269985	-0.155114	-0.049898	0.113071	0.296436	0.419447	0.272898	0.216118	0.451849	-0.136736	0.140441	0.339824	0.213125	0.558658	0.891214	0.704369	0.155298	0.0293399	0.202769	0.376976	0.0161553	0.613809	0.600909	0.104974
TC013680	au2.g7073.t1		Cytochrome P450-like protein [Source:UniProtKB/TrEMBL;Acc:D6WKD5]	GO:0004497	monooxygenase activity	IPR002401	Cytochrome P450, E-class, group I	ChLG5:7524026-7526140	-0.703289	-0.207882	-0.421532	-0.0873757	-0.199023	-0.615013	-0.125776	-0.15343	-0.198994	-0.567715	-0.164235	-0.208093	0.000441757	0.381684	0.0274629	0.779825	0.407334	0.000441757	0.655374	0.562712	0.40983	0.00225752	0.518359	0.383868
TC013681	au2.g7072.t1		Cytochrome P450-like protein [Source:UniProtKB/TrEMBL;Acc:D6WKD4]	GO:0004497	monooxygenase activity	IPR002401	Cytochrome P450, E-class, group I	ChLG5:7517930-7523530	0.247325	-0.107589	-0.199828	-0.179475	-0.159473	-0.119354	-0.283275	0.162521	0.380856	-0.400384	-0.189542	0.50945	0.617599	0.866829	0.75899	0.79865	0.782876	0.85066	0.640879	0.818013	0.369807	0.394356	0.775713	0.297954
TC013772	au2.g6921.t1		Cytochrome P450-like protein [Source:UniProtKB/TrEMBL;Acc:D6WJI0]	GO:0004497	monooxygenase activity	IPR002401	Cytochrome P450, E-class, group I	ChLG5:5626368-5635605	0.332305	0.189619	0.310229	0.045327	-1.32652	-0.951749	-0.5766	-0.0966587	-0.755597	-0.980081	0.103985	0.0698443	0.150522	0.516378	0.160586	0.90441	0.000441757	0.000441757	0.00225752	0.773109	0.000441757	0.000441757	0.742399	0.844093
TC013773	au2.g6918.t1		Cytochrome P450-like protein [Source:UniProtKB/TrEMBL;Acc:D6WJH9]	GO:0004497	monooxygenase activity	IPR002401	Cytochrome P450, E-class, group I	ChLG5:5614455-5617365	-0.548949	-0.217476	-0.30197	-0.0207093	-0.368785	0.0611702	-0.203408	0.125832	-0.0765082	-0.0884312	-0.0390166	0.159253	0.00323227	0.34856	0.175932	0.95973	0.0635047	0.857379	0.413405	0.657008	0.813538	0.776521	0.915528	0.549545
TC014125	au2.g7071.t1		Cytochrome P450-like protein [Source:UniProtKB/TrEMBL;Acc:D6WKD3]	GO:0004497	monooxygenase activity	IPR002401	Cytochrome P450, E-class, group I	ChLG5:7504191-7506256	-0.346042	-0.649569	-0.0979947	0.0356138	-0.254309	-0.138798	-0.793487	-0.107577	0.00515195	-0.327218	-0.746203	0.251586	0.0858363	0.000441757	0.744995	0.922266	0.260802	0.604565	0.000441757	0.711568	0.989804	0.115794	0.000441757	0.250676
TC014274	au2.g7279.t1	CYP315A1	Cytochrome P450 315A1 [Source:UniProtKB/TrEMBL;Acc:D6WKZ9]	GO:0004497	monooxygenase activity	IPR002401	Cytochrome P450, E-class, group I	ChLG5:10128740-10159204	-0.282061	-0.207677	-0.517443	0.00604301	0.0132569	0.198484	0.0830605	0.0583598	0.0713376	0.140935	-0.0329469	0.150085	0.624564	0.771938	0.360257	0.993607	0.986979	0.77291	0.897301	0.937236	0.920989	0.851408	0.9644	0.803817
TC014359	au2.g7429.t1	CYP346B1	Cytochrome P450 346B1 [Source:UniProtKB/TrEMBL;Acc:D6WLJ0]	GO:0004497	monooxygenase activity	IPR002401	Cytochrome P450, E-class, group I	ChLG5:11851100-11854698	-0.0802437	0.698119	-0.634179	0.0624516	-0.629745	-0.292073	-0.544528	0.129297	-0.0481307	-0.471148	-0.582337	0.341012	0.800273	0.000441757	0.000441757	0.85427	0.000441757	0.166217	0.00191821	0.644631	0.891062	0.0120403	0.00121298	0.0911575
TC014361	au2.g7430.t1	CYP346B3	Cytochrome P450 346B3 [Source:UniProtKB/TrEMBL;Acc:D6WLJ2]	GO:0004497	monooxygenase activity	IPR002401	Cytochrome P450, E-class, group I	ChLG5:11855000-11856663	0.0560765	0.627454	-0.371224	0.0802811	-0.409717	0.29015	-0.483296	0.459611	0.0483235	-0.317649	-0.151502	0.153604	0.876077	0.000441757	0.062996	0.815278	0.0417578	0.183444	0.0110292	0.0234037	0.89309	0.144567	0.572848	0.591317
TC014641	au2.g7796.t1		Cytochrome P450-like protein [Source:UniProtKB/TrEMBL;Acc:D6WN38]	GO:0004497	monooxygenase activity	IPR002401	Cytochrome P450, E-class, group I	ChLG5:16219985-16221804	-0.55047	0.0514355	0.503192	0.503575	-0.0535757	0.330039	-0.0254178	0.0360974	-0.176744	-0.0395974	-0.414401	0.112954	0.0394688	0.919445	0.110511	0.0902668	0.911506	0.273217	0.967289	0.952651	0.634878	0.939247	0.271343	0.823474
TC014691	au2.g7878.t1	CYP302A1	Cytochrome P450 302A1 [Source:UniProtKB/TrEMBL;Acc:D6WNV9]	GO:0004497	monooxygenase activity	IPR002401	Cytochrome P450, E-class, group I	ChLG5:16976040-16980424	-0.0474355	-0.120678	-0.12046	-0.0484043	-0.0542806	0.0793961	-0.0728606	0.0593381	-0.0257364	-0.0153044	-0.132467	0.0608316	0.897742	0.685611	0.682932	0.889709	0.878642	0.810615	0.827441	0.863693	0.94681	0.969867	0.644237	0.860077
TC015030	au2.g516.t1	CYP307B1	Cytochrome P450 307B1 [Source:UniProtKB/TrEMBL;Acc:D2A689]	GO:0004497	monooxygenase activity	IPR002401	Cytochrome P450, E-class, group I	ChLG6:6905512-6907414	0.21074	-0.541837	-1.2224	-0.878802	-0.483472	-0.552358	0.729041	-0.952014	-0.975541	-0.960985	0.265189	-0.573447	1	1	1	1	1	1	0.216729	1	1	1	1	1
TC015102	au2.g398.t1	CYP6BK11	Cytochrome P450 6BK11 [Source:UniProtKB/TrEMBL;Acc:D2A5V4]	GO:0004497	monooxygenase activity	IPR002401	Cytochrome P450, E-class, group I	ChLG6:5526771-5535924	0.178994	0.412303	0.27322	0.185013	-0.0500867	0.267028	-0.212991	0.205297	0.144747	0.0406456	-0.225446	0.183054	0.529285	0.0776678	0.236629	0.548318	0.900032	0.325103	0.412986	0.48693	0.63585	0.927696	0.375477	0.553062
TC015160	au2.g310.t1	CYP6BK13	Cytochrome P450 6BK13 [Source:UniProtKB/TrEMBL;Acc:D2A5J7]	GO:0004497	monooxygenase activity	IPR002401	Cytochrome P450, E-class, group I	ChLG6:3526901-3529763	0.408692	-0.0286699	0.119737	-0.0692241	0.113331	0.109178	0.13516	0.179435	-0.016887	0.150129	0.0861571	0.329857	0.0309811	0.939751	0.671034	0.827636	0.689201	0.701545	0.618734	0.464829	0.964093	0.560766	0.782697	0.0962351
TC015292	au2.g137.t2	GLEAN_15292	Cytochrome P450-like protein [Source:UniProtKB/TrEMBL;Acc:D2A4X0]	GO:0004497	monooxygenase activity	IPR002401	Cytochrome P450, E-class, group I	ChLG6:911123-916821	-1.05405	-2.285	-0.390015	-1.16524	0.63395	-0.0711444	0.524273	0.418344	0.298446	0.64127	0.495979	-0.0609785	0.0251203	0.000441757	0.594689	1	0.106975	0.897742	0.38332	0.527334	0.560599	0.0203054	0.435867	1
TC015296	au2.g129.t1	CYP349A1	Cytochrome P450 349A1 [Source:UniProtKB/TrEMBL;Acc:D2A4W1]	GO:0004497	monooxygenase activity	IPR002401	Cytochrome P450, E-class, group I	ChLG6:793306-803984	0.0688505	0.109735	-0.0630867	0.130768	0.881408	0.777736	0.967109	0.183012	0.649351	0.285993	0.6997	-0.143536	0.832609	0.699938	0.847697	0.632789	0.000441757	0.000441757	0.000441757	0.45097	0.000441757	0.175349	0.000441757	0.58634
TC015320	au2.g87.t1	CYP345D1	Cytochrome P450 345D1 [Source:UniProtKB/TrEMBL;Acc:D2A4R6]	GO:0004497	monooxygenase activity	IPR002401	Cytochrome P450, E-class, group I	ChLG6:533136-534954	0.414029	0.193263	0.12515	0.0459	0.0998552	0.135025	-0.0711604	-0.125447	0.221073	-0.100377	-0.0830115	0.0981397	0.0326056	0.427859	0.659026	0.892846	0.73672	0.625451	0.824857	0.64419	0.339588	0.742399	0.793249	0.741163
TC015343	au2.g45.t1	GLEAN_15343	Cytochrome P450-like protein [Source:UniProtKB/TrEMBL;Acc:D2A4L6]	GO:0004497	monooxygenase activity	IPR002401	Cytochrome P450, E-class, group I	ChLG6:198210-200824	0.181815	0.487708	-0.267888	-0.0812625	-0.531401	-1.59388	-0.874421	0.486328	-0.270182	-1.72538	-0.328417	-0.766343	0.696613	0.104257	0.407334	0.870899	0.147263	0.000441757	0.000838716	0.0805528	0.536579	0.000441757	0.273796	0.00921111
TC015546	au2.g303.t1	CYP6BN1	Cytochrome P450 6BN1 [Source:UniProtKB/TrEMBL;Acc:D2A5J0]	GO:0004497	monooxygenase activity	IPR002403	Cytochrome P450, E-class, group IV	ChLG6:3477004-3478611	-0.032684	0.0703479	0.408164	-0.0508974	-0.0953048	-0.123295	0.307126	-0.0188782	-0.319411	-0.195571	0.194811	0.0602787	0.937944	0.849977	0.110649	0.909262	0.785043	0.718608	0.280105	0.970557	0.195026	0.5061	0.561705	0.890113
TC015551	au2.g311.t1	CYP6BK14	Cytochrome P450 6BK14 [Source:UniProtKB/TrEMBL;Acc:D2A5J8]	GO:0004497	monooxygenase activity	IPR002401	Cytochrome P450, E-class, group I	ChLG6:3532074-3538837	-0.47951	-0.176049	0.12067	0.184218	-0.308988	-0.45283	-0.265603	-0.401348	-0.475415	-0.220137	-0.872945	-0.24703	0.0449504	0.593514	0.720689	0.521072	0.247646	0.0636712	0.335589	0.0904088	0.0460626	0.470336	0.000441757	0.355974
TC015553	au2.g314.t1	CYP6BT1	Cytochrome P450 6BT1 [Source:UniProtKB/TrEMBL;Acc:D2A5K1]	GO:0004497	monooxygenase activity	IPR008072	Cytochrome P450, E-class, CYP3A	ChLG6:3547934-3551313	-0.0784223	0.163734	-0.006762	inf	-0.651855	-0.163717	#NAME?	inf	-0.179814	0.41475	-0.0762721	0	0.938395	0.851698	1	1	0.328032	0.85285	1	1	0.847802	0.560813	1	1
TC009412	au2.g8197.t1		Cytochrome P450-like protein [Source:UniProtKB/TrEMBL;Acc:D6WQU7]	GO:0004497	monooxygenase activity	IPR002401	Cytochrome P450, E-class, group I	ChLG7:442468-472254	-0.99096	-0.160331	-1.32178	-0.239345	-0.403938	-0.492053	-0.214907	-0.468575	-0.670715	-0.313324	-0.646269	0.229081	0.000441757	0.538328	0.000441757	0.29814	0.0353858	0.00814476	0.352509	0.0161553	0.000441757	0.128203	0.000441757	0.324677
TC009877	au2.g9123.t1	CYP49A1	Cytochrome P450 49A1 [Source:UniProtKB/TrEMBL;Acc:D6WQ58]	GO:0004497	monooxygenase activity	IPR002401	Cytochrome P450, E-class, group I	ChLG7:13046321-13050562	-1.10665	3.28939	-1.54131	-0.240754	-3.45477	4.92606	-0.442385	1.07669	-4.66926	-3.44226	-0.82472	-0.513309	0.101495	0.000441757	0.000441757	0.759503	0.0203054	0.000441757	0.0767247	0.0249067	0.271722	1	0.000838716	0.441961
TC015916	au2.g8679.t1		Cytochrome P450-like protein [Source:UniProtKB/TrEMBL;Acc:D6WTV4]	GO:0005506	iron ion binding	IPR001128	Cytochrome P450	ChLG7:5714354-5716254	-0.137717	0.125753	-0.0703369	0.0411316	-0.200263	0.213211	-0.1405	0.174784	-0.345902	-0.200732	-0.0368237	0.170708	0.642951	0.684987	0.837938	0.916327	0.449773	0.413337	0.623031	0.522007	0.12296	0.467087	0.924557	0.535169
TC016365	au2.g8893.t1	CYP12H1	Cytochrome P450 12H1 [Source:UniProtKB/TrEMBL;Acc:D6WP99]	GO:0004497	monooxygenase activity	IPR002401	Cytochrome P450, E-class, group I	ChLG7:9305168-9307684	-0.463695	0.194506	-0.697575	-0.100456	-0.78251	-0.128444	-0.454187	0.242357	-0.642772	-0.164232	-0.161821	0.382067	0.0125415	0.421019	0.000441757	0.731899	0.000441757	0.643241	0.0154439	0.280392	0.000441757	0.521882	0.536746	0.0484534
TC005384	au2.g12101.t1	CYP9AB1	Cytochrome P450 9AB1 [Source:UniProtKB/TrEMBL;Acc:D6WUP6]	GO:0004497	monooxygenase activity	IPR002401	Cytochrome P450, E-class, group I	ChLG8:17298706-17302274	-0.699829	-0.125718	0.285853	0.239464	-0.70603	-0.183486	0.0478592	-0.810714	-0.386812	-0.0788128	-0.626495	-0.19851	0.166796	0.872325	1	0.770542	0.161914	0.799639	1	1	0.5061	0.92631	1	1
TC005385	au2.g12100.t1	CYP9AF1	Cytochrome P450 9AF1 [Source:UniProtKB/TrEMBL;Acc:D6WUP5]	GO:0004497	monooxygenase activity	IPR002401	Cytochrome P450, E-class, group I	ChLG8:17295718-17297394	-0.496914	1.03704	-0.015381	0.181116	-1.0015	0.518206	-0.693514	-0.0690151	-0.421067	0.163046	-0.164056	0.302146	0.277583	0.00592823	0.984013	0.754978	0.0140213	0.258119	0.0893574	0.920121	0.381092	0.812615	0.782621	0.525716
TC005386	au2.g12099.t1	CYP9X1	Cytochrome P450 9X1 [Source:UniProtKB/TrEMBL;Acc:D6WUP4]	GO:0004497	monooxygenase activity	IPR002401	Cytochrome P450, E-class, group I	ChLG8:17290779-17293994	-0.444616	0.280638	-0.17739	-0.0918919	-0.564818	-0.234439	-0.210358	-0.0897282	-0.448567	-0.112379	-0.240562	0.341321	0.0272513	0.218274	0.517186	0.783029	0.00446319	0.343409	0.423485	0.790344	0.0223112	0.722976	0.335995	0.104681
TC005387	au2.g12098.t1	CYP9W1	Cytochrome P450 9W1 [Source:UniProtKB/TrEMBL;Acc:D6WUP3]	GO:0004497	monooxygenase activity	IPR002401	Cytochrome P450, E-class, group I	ChLG8:17287830-17290714	-0.525249	0.0159974	-0.659241	-0.133667	-0.638677	0.0696305	-0.387536	-0.220013	-0.403206	-0.113465	-0.355681	-0.152174	0.00258743	0.968335	0.000441757	0.617787	0.000441757	0.82949	0.0451372	0.338535	0.0349883	0.693463	0.0778287	0.554854
TC006441	au2.g11618.t1	CYP9Z1	Cytochrome P450 9Z1 [Source:UniProtKB/TrEMBL;Acc:D6WWU1]	GO:0004497	monooxygenase activity	IPR002401	Cytochrome P450, E-class, group I	ChLG8:10995420-10997161	0.115719	0.57722	0.23069	0.266727	0.266369	1.06038	0.239935	0.445762	0.531193	0.603195	0.238477	0.508081	0.720338	0.00760056	0.404188	0.294623	0.268487	0.000441757	0.384843	0.0357836	0.00535081	0.00476256	0.381989	0.0105157
TC006444	au2.g11619.t1	CYP9Z4	Cytochrome P450 9Z4 [Source:UniProtKB/TrEMBL;Acc:D6WWU4]	GO:0004497	monooxygenase activity	IPR002401	Cytochrome P450, E-class, group I	ChLG8:10997330-11003847	0.0998396	0.0630384	0.201181	0.0425788	0.178962	0.381727	0.337131	0.345493	0.309286	0.17758	0.286652	0.343632	0.738666	0.848894	0.404608	0.905913	0.474301	0.0525826	0.0998946	0.0884513	0.139976	0.475595	0.186541	0.0828953
TC006445	au2.g11620.t1	CYP9Z5	Cytochrome P450 9Z5 [Source:UniProtKB/TrEMBL;Acc:D6WWU5]	GO:0004497	monooxygenase activity	IPR002401	Cytochrome P450, E-class, group I	ChLG8:11005425-11007146	-0.612847	-0.184077	-0.671193	0.065165	-0.693246	-0.355775	-0.244771	-0.11489	-0.576146	-0.446102	-0.197531	-0.0690367	0.0041614	0.577536	0.000441757	0.886177	0.000441757	0.172106	0.372928	0.775585	0.00868175	0.0675177	0.503707	0.877166
TC015218	au2.g11632.t1	CYP9Z6	Cytochrome P450 9Z6 [Source:UniProtKB/TrEMBL;Acc:D6WWW1]	GO:0004497	monooxygenase activity	IPR002401	Cytochrome P450, E-class, group I	ChLG8:11369849-11371764	-0.585349	-0.0898104	-0.66266	0.0226877	-0.595104	-0.407432	-0.325448	-0.152029	-0.403602	-0.448658	-0.460741	0.0281228	0.000838716	0.777714	0.000441757	0.952973	0.000838716	0.0328025	0.124564	0.569243	0.031395	0.0161553	0.0149666	0.940632
TC015219	au2.g11631.t1	CYP9AA1	Cytochrome P450 9AA1 [Source:UniProtKB/TrEMBL;Acc:D6WWW0]	GO:0004497	monooxygenase activity	IPR002401	Cytochrome P450, E-class, group I	ChLG8:11367537-11369494	-0.362985	0.404355	-0.56665	0.0249153	-0.198039	0.138865	-0.498882	0.0969156	-0.297745	0.138263	-0.473695	0.127875	0.18972	0.118139	0.0560937	0.966254	0.553175	0.71952	0.0991649	0.837063	0.313315	0.720108	0.125244	0.771135
TC015487	au2.g11633.t1	CYP9Z7	Cytochrome P450 9Z7 [Source:UniProtKB/TrEMBL;Acc:D6WWW2]	GO:0004497	monooxygenase activity	IPR002401	Cytochrome P450, E-class, group I	ChLG8:11373395-11375319	-0.139191	0.192828	-0.00604774	0.0798642	-0.422409	-0.0866757	-0.235593	-0.247548	-0.380836	-0.554168	-0.436273	0.0848071	0.661349	0.507346	0.991779	0.849035	0.0673525	0.814846	0.460422	0.417736	0.107839	0.013776	0.106832	0.836685
TC015992	au2.g11017.t1		Cytochrome P450-like protein [Source:UniProtKB/TrEMBL;Acc:D6WYC3]	GO:0004497	monooxygenase activity	IPR002401	Cytochrome P450, E-class, group I	ChLG8:1467824-1471657	0.804734	-0.196067	-0.349288	0.0854108	0.151694	0.535784	-0.0549029	0.468988	0.959223	1.0864	0.518696	-0.380791	0.00446319	0.66773	0.217773	0.885519	0.748514	0.0760918	0.903762	0.194674	0.000838716	0.000441757	0.0257585	0.372017
TC012437	au2.g10188.t3		Putative uncharacterized protein [Source:UniProtKB/TrEMBL;Acc:D6X2B0],NADPH--cytochrome P450 reductase [Source:UniProtKB/TrEMBL;Acc:D6X2B1]	GO:0000166,GO:0003958	nucleotide binding,NADPH-hemoprotein reductase activity	IPR001806,IPR008254	Small GTPase superfamily,Flavodoxin/nitric oxide synthase	ChLG9:10422455-10432939	-0.0379515	-0.181505	-0.0433904	0.029284	-0.0102822	-0.335902	0.132562	-0.197987	-0.0336968	-0.348657	0.0365699	-0.0202184	0.920517	0.495399	0.905515	0.938764	0.980209	0.122004	0.644843	0.435124	0.929353	0.101643	0.922419	0.959411
TC012639	au2.g10528.t1		Nitric oxide synthase [Source:UniProtKB/TrEMBL;Acc:D6WZB5]	GO:0004517	nitric-oxide synthase activity	IPR008254	Flavodoxin/nitric oxide synthase	ChLG9:17122935-17140516	0.159472	0.47358	0.517375	0.773874	1.33744	0.312097	0.329553	0.423965	0.51217	0.704394	0.270294	0.455257	0.675864	0.124972	0.0959321	0.0198525	0.000441757	0.384618	0.367049	0.276285	0.0455043	0.00973504	0.480382	0.22906
TC001916	au2.g9957.t1	CYP306A1	Cytochrome P450 306A1 [Source:UniProtKB/TrEMBL;Acc:D6X1E7]	GO:0004497	monooxygenase activity	IPR002401	Cytochrome P450, E-class, group I	ChLG9:4137814-4236684	0.0823951	-0.424576	0.196711	-0.0070382	0.660917	0.295656	0.542692	0.233067	0.644767	0.212177	0.1898	0.0342266	0.88763	0.244678	0.681024	0.99202	0.032206	0.429589	0.0982895	0.588508	0.0324047	0.615472	0.690738	0.957669
TC001947	au2.g9956.t1	CYP18A1	Cytochrome P450 18A1 [Source:UniProtKB/TrEMBL;Acc:D6X1E6]	GO:0004497	monooxygenase activity	IPR008067	Cytochrome P450, E-class, group I, CYP2A-like	ChLG9:4119695-4134177	0.368159	-0.141748	0.929152	-0.39877	0.425974	-0.367342	0.372349	0.0710529	0.131479	0.497026	0.649323	0.0745214	0.0618046	0.603687	0.000441757	0.0379303	0.0242694	0.0675177	0.0585412	0.824825	0.635158	0.00732683	0.000441757	0.816805
TC012495	au2.g10303.t1		Cytochrome P450-like protein [Source:UniProtKB/TrEMBL;Acc:D6X2S4]	GO:0004497	monooxygenase activity	IPR002401	Cytochrome P450, E-class, group I	ChLG9:13410315-13412170	-0.190643	-0.349844	0.304397	-0.131526	-0.572728	0.469677	-0.530868	-0.0617208	-0.115917	0.0471014	0.405891	-0.081328	0.427561	0.1169	0.194119	0.681024	0.00121298	0.0184802	0.0112831	0.871147	0.684306	0.897868	0.0529328	0.815934
TC012498	au2.g10305.t1	CYP4Q9	Cytochrome P450-like protein [Source:UniProtKB/TrEMBL;Acc:D6X2S7]	GO:0004497	monooxygenase activity	IPR002401	Cytochrome P450, E-class, group I	ChLG9:13427645-13429371	0.073553	0.0734389	-0.11214	-0.239965	0.321456	-0.0359067	0.0928389	-0.347171	0.173372	-0.396984	0.409989	0.10174	0.825672	0.81995	0.718172	0.303049	0.125108	0.922655	0.775585	0.100475	0.50741	0.0404264	0.0379303	0.739922
TC012500	au2.g10306.t1	CYP4Q2	Cytochrome P450-like protein [Source:UniProtKB/TrEMBL;Acc:D6X2S9]	GO:0004497	monooxygenase activity	IPR002401	Cytochrome P450, E-class, group I	ChLG9:13431085-13434689	-0.282358	-0.407813	-0.298698	0.0786456	-0.542572	-0.0387336	-0.277626	0.155022	0.0471791	-0.0585399	-0.150758	0.0622216	0.203766	0.037736	0.165983	0.804566	0.00258743	0.919018	0.209568	0.554911	0.897144	0.864836	0.577884	0.854707
TC012501	au2.g10307.t1	CYP4Q1	Cytochrome P450-like protein [Source:UniProtKB/TrEMBL;Acc:D6X2T0]	GO:0004497	monooxygenase activity	IPR002401	Cytochrome P450, E-class, group I	ChLG9:13435265-13437399	-0.307867	0.0212466	-0.82378	0.0823201	-0.337094	0.819076	-0.395878	0.185474	0.349344	0.584134	-0.0656296	0.30529	0.141521	0.955254	0.000441757	0.793558	0.0944429	0.000441757	0.0392753	0.455704	0.0850574	0.000838716	0.840386	0.142529
TC012502	au2.g10308.t1	CYP4Q7	Cytochrome P450 monooxigenase CYP4Q7; Cytochrome P450-like protein [Source:UniProtKB/TrEMBL;Acc:Q9NGC2]	GO:0004497	monooxygenase activity	IPR002401	Cytochrome P450, E-class, group I	ChLG9:13439955-13442023	-0.794311	-0.686964	-0.321266	0.154931	0.347632	-0.255845	0.312314	-0.349247	0.464901	-0.106552	-0.304645	-0.295337	0.000441757	0.000441757	0.135283	0.565207	0.104112	0.277863	0.158379	0.0849018	0.0216474	0.733774	0.168112	0.170479
TC012503	au2.g10309.t1	CYP4Q4	Cytochrome P450-like protein [Source:UniProtKB/TrEMBL;Acc:D6X2T2]	GO:0004497	monooxygenase activity	IPR002401	Cytochrome P450, E-class, group I	ChLG9:13442165-13445866	-0.959489	-0.130858	-0.873598	-0.0273695	-0.971985	-0.190598	-0.684129	-0.287781	-0.245807	-0.443586	-0.708674	-0.0869328	0.000441757	0.65496	0.000441757	0.943692	0.000441757	0.451096	0.000441757	0.166923	0.298748	0.0266151	0.000441757	0.780054
TC012662	au2.g10562.t1	CYP4Q6	Cytochrome P450-like protein [Source:UniProtKB/TrEMBL;Acc:D6WZG1]	GO:0004497	monooxygenase activity	IPR002401	Cytochrome P450, E-class, group I	ChLG9:17386475-17389156	-0.398631	0.266553	-0.324887	0.0334405	-0.0614015	0.794103	0.0674393	0.124114	0.165753	0.199673	0.208207	0.127847	0.0438234	0.251765	0.121862	0.928006	0.85374	0.000441757	0.836394	0.656134	0.523506	0.434936	0.381092	0.642905
TC004159	au2.g961.t1	CYP307A1	Cytochrome P450 307A1 [Source:UniProtKB/TrEMBL;Acc:D6W6R3]	GO:0004497	monooxygenase activity	IPR002401	Cytochrome P450, E-class, group I	ChLGX:2592146-2595204	0.967259	0.420529	-0.632877	-0.79258	1.53993	1.93794	0.56493	1.16094	0.870241	1.70703	0.41301	0.741317	0.0229642	1	0.129518	1	0.000441757	0.000441757	0.114562	0.0145065	0.037736	0.000441757	0.305614	0.169655
TC010245	au2.g6552.t1	CYP6BR3	Cytochrome P450 6BR3 [Source:UniProtKB/TrEMBL;Acc:D7EJ97]	GO:0004497	monooxygenase activity	IPR002401	Cytochrome P450, E-class, group I	Unknown_group_34:60723-67984	0	0	0	0	0	0	0	0	0	0	0	0	1	1	1	1	1	1	1	1	1	1	1	1
TC010244	au2.g6553.t1	CYP6BR2	Cytochrome P450 6BR2 [Source:UniProtKB/TrEMBL;Acc:D7EJ98]	GO:0004497	monooxygenase activity	IPR002403	Cytochrome P450, E-class, group IV	Unknown_group_34:68346-76424	0	0	0	0	0	0	0	0	0	0	0	0	1	1	1	1	1	1	1	1	1	1	1	1
TC010251	au2.g6554.t1	CYP6BR1	Cytochrome P450 6BR1 [Source:UniProtKB/TrEMBL;Acc:D7EJ99]	GO:0004497	monooxygenase activity	IPR002401	Cytochrome P450, E-class, group I	Unknown_group_34:76655-78263	0	0	0	0	0	0	0	0	0	0	0	0	1	1	1	1	1	1	1	1	1	1	1	1
TC010243	au2.g6555.t1	CYP6BK10	Cytochrome P450 6BK10 [Source:UniProtKB/TrEMBL;Acc:D7EJA0]	GO:0004497	monooxygenase activity	IPR002401	Cytochrome P450, E-class, group I	Unknown_group_34:81466-104054	0	0	0	0	0	0	0	0	0	0	0	0	1	1	1	1	1	1	1	1	1	1	1	1
TC010239	au2.g6556.t1	CYP6BK7	Cytochrome P450 6BK7 [Source:UniProtKB/TrEMBL;Acc:D7EJA2]	GO:0004497	monooxygenase activity	IPR002401	Cytochrome P450, E-class, group I	Unknown_group_34:105041-111874	0	0	0	0	0	0	0	0	0	0	0	0	1	1	1	1	1	1	1	1	1	1	1	1
TC010238	au2.g6557.t1	CYP6BK6	Cytochrome P450 6BK6 [Source:UniProtKB/TrEMBL;Acc:D7EJA3]	GO:0004497	monooxygenase activity	IPR002401	Cytochrome P450, E-class, group I	Unknown_group_34:114108-118734	0	0	0	0	0	0	0	0	0	0	0	0	1	1	1	1	1	1	1	1	1	1	1	1
TC010254	au2.g6559.t1	CYP6BK3	Cytochrome P450 6BK3 [Source:UniProtKB/TrEMBL;Acc:D7EJA6]	GO:0004497	monooxygenase activity	IPR002401	Cytochrome P450, E-class, group I	Unknown_group_34:132565-142409	0	0	0	0	0	0	0	0	0	0	0	0	1	1	1	1	1	1	1	1	1	1	1	1
TC010256	au2.g6560.t1	CYP6BK1	Cytochrome P450 6BK1 [Source:UniProtKB/TrEMBL;Acc:D7EJA8]	GO:0004497	monooxygenase activity	IPR002401	Cytochrome P450, E-class, group I	Unknown_group_34:149035-173505	0	0	0	0	0	0	0	0	0	0	0	0	1	1	1	1	1	1	1	1	1	1	1	1
TC010236	au2.g6561.t1	CYP6BM1	Cytochrome P450 6BM1 [Source:UniProtKB/TrEMBL;Acc:D7EJB2]	GO:0004497	monooxygenase activity	IPR002401	Cytochrome P450, E-class, group I	Unknown_group_34:173522-192998	0	0	0	0	0	0	0	0	0	0	0	0	1	1	1	1	1	1	1	1	1	1	1	1
TC000148	au2.g9704.t1	CYP345C1	Cytochrome P450 345C1 [Source:UniProtKB/TrEMBL;Acc:D7EJS8]	GO:0004497	monooxygenase activity	IPR002401	Cytochrome P450, E-class, group I	Unknown_group_51:78132-80254	0	0	0	0	0	0	0	0	0	0	0	0	1	1	1	1	1	1	1	1	1	1	1	1
TC000151	au2.g9705.t1	CYP345B1	Cytochrome P450 345B1 [Source:UniProtKB/TrEMBL;Acc:D7EJS9]	GO:0004497	monooxygenase activity	IPR002401	Cytochrome P450, E-class, group I	Unknown_group_51:85285-90432	0	0	0	0	0	0	0	0	0	0	0	0	1	1	1	1	1	1	1	1	1	1	1	1
TC000153	au2.g9706.t1		Cytochrome P450-like protein [Source:UniProtKB/TrEMBL;Acc:D7EJT1]	GO:0004497	monooxygenase activity	IPR002401	Cytochrome P450, E-class, group I	Unknown_group_51:94935-109103	0	0	0	0	0	0	0	0	0	0	0	0	1	1	1	1	1	1	1	1	1	1	1	1
TC007061	au2.g6406.t1	GLEAN_07061	Cytochrome P450-like protein [Source:UniProtKB/TrEMBL;Acc:D2A203]	GO:0004497	monooxygenase activity	IPR002401	Cytochrome P450, E-class, group I	ChLG4:11571924-11573843	-0.676376	-0.614289	0.115602	-0.029753	0.408023	-0.502276	0.450466	-0.181829	0.12847	-0.133845	0.112706	-0.0756642	0.000441757	0.00121298	0.682759	0.935949	0.0347964	0.00705203	0.0140213	0.4739	0.647935	0.636396	0.694146	0.818218
TC007167	au2.g6234.t1	CYP301B1	Cytochrome P450 301B1 [Source:UniProtKB/TrEMBL;Acc:D2A103]	GO:0004497	monooxygenase activity	IPR002401	Cytochrome P450, E-class, group I	ChLG4:9201135-9203534	0.106621	0.762551	-0.228867	-0.835331	-0.495465	-0.493695	-0.817848	-0.561667	-0.610092	-1.07538	0.268637	-1.29591	0.884967	0.0786336	0.657345	0.0159196	0.355025	0.398113	0.0295403	0.138824	0.229762	0.026827	0.563838	0.000441757
TC007311	au2.g6004.t1	CYP6BQ2	Cytochrome P450 6BQ2 [Source:UniProtKB/TrEMBL;Acc:D2A0A3]	GO:0004497	monooxygenase activity	IPR002401	Cytochrome P450, E-class, group I	ChLG4:7049027-7054844	-0.426129	0.446158	-0.260196	-0.144133	-0.885455	-0.309324	-0.203309	-0.182241	-0.239823	-0.543989	-0.103678	-0.128947	0.0673525	0.0458786	0.317616	0.623871	0.000441757	0.210101	0.474301	0.50984	0.379806	0.0140213	0.761337	0.667698
TC007313	au2.g6003.t1	CYP6BQ4	Cytochrome P450 6BQ4 [Source:UniProtKB/TrEMBL;Acc:D2A0A2]	GO:0004497	monooxygenase activity	IPR002401	Cytochrome P450, E-class, group I	ChLG4:7037645-7046554	-1.04191	-0.100611	-0.853555	0.366213	-1.25685	-0.818279	-0.769724	0.39557	-0.54824	-0.827152	-0.552216	0.535082	0.000441757	0.755858	0.000441757	0.0628279	0.000441757	0.000441757	0.000441757	0.0369586	0.00121298	0.000441757	0.00157174	0.00385561
TC007317	au2.g6002.t1	CYP6BQ8	Cytochrome P450 6BQ8 [Source:UniProtKB/TrEMBL;Acc:D2A098]	GO:0004497	monooxygenase activity	IPR002401	Cytochrome P450, E-class, group I	ChLG4:7035329-7037554	-0.681542	-0.0744847	-0.106201	-0.128845	-0.711167	-0.392096	-0.932891	0.176014	-0.637552	-0.157378	-0.770827	0.0643301	0.00841463	0.885957	0.853012	0.820845	0.0107721	0.242986	0.00814476	0.731739	0.0177908	0.725796	0.0246942	0.920178
TC007322	au2.g6001.t1	CYP6BQ12	Cytochrome P450 6BQ12 [Source:UniProtKB/TrEMBL;Acc:D2A095]	GO:0004497	monooxygenase activity	IPR002401	Cytochrome P450, E-class, group I	ChLG4:7024578-7034294	-0.457281	-0.0496895	-0.776965	0.0571521	-0.643201	-0.521065	-0.60665	-0.161606	-0.424639	-0.379508	-0.551585	0.0783133	0.0209818	0.892966	0.000441757	0.870899	0.000441757	0.00446319	0.00191821	0.545885	0.0353858	0.0587133	0.00291304	0.815623
TC007770	au2.g5385.t1	CYP334B1	Cytochrome P450 334B1 [Source:UniProtKB/TrEMBL;Acc:D2A1T3]	GO:0004497	monooxygenase activity	IPR002401	Cytochrome P450, E-class, group I	ChLG4:273035-275201	0.994584	-0.153661	-0.0786507	0.0774768	0.196126	-0.361264	0.184978	0.169281	0.685102	-0.239035	0.689099	-0.669924	1	1	1	1	1	1	1	1	1	1	0.23036	1
TC008058	au2.g5834.t1	GLEAN_08058	Cytochrome P450-like protein [Source:UniProtKB/TrEMBL;Acc:D1ZZJ8]	GO:0004497	monooxygenase activity	IPR002401	Cytochrome P450, E-class, group I	ChLG4:5232625-5234723	-0.222641	-0.272684	0.161807	0.0589233	-0.109764	-0.253057	0.179658	-0.178564	-0.264235	-0.160123	-0.0388699	-0.0815939	0.429953	0.318208	0.605349	0.892618	0.75429	0.360575	0.556652	0.579976	0.315253	0.62318	0.929532	0.838883
TC008302	au2.g6233.t1	CYP301A1	Cytochrome P450 301A1 [Source:UniProtKB/TrEMBL;Acc:D2A102]	GO:0004497	monooxygenase activity	IPR002401	Cytochrome P450, E-class, group I	ChLG4:9198225-9200375	0.327944	2.14296	-1.02999	0.00555131	-0.802634	0.744918	-1.11698	0.190225	-0.594153	-0.249172	-0.400569	-0.842022	0.402951	0.000441757	0.000441757	0.992476	0.0234037	0.0257585	0.000441757	0.610619	0.103232	0.628323	0.0861514	0.00191821
TC008523	au2.g6514.t1	GLEAN_08523	Cytochrome P450-like protein [Source:UniProtKB/TrEMBL;Acc:D2A332]	GO:0004497	monooxygenase activity	IPR002401	Cytochrome P450, E-class, group I	ChLG4:13772269-13787980	0.71714	0.0181469	0.328065	-0.164445	-0.473141	0.218856	-0.540235	0.194293	-0.197812	-0.335397	-0.316614	-0.0283725	0.00121298	0.971783	0.451034	0.776402	0.0807109	0.501274	0.195026	0.718648	0.562293	0.257537	0.513409	0.968618
