# Supplementary material for: Infection routes matter in population-specific responses of the red flour beetle to the entomopathogen Bacillus thuringiensis
Source: BMC Genomics. 2014 Jun 7;15(1):445. doi: 10.1186/1471-2164-15-445 (PMC4079954; doi:10.1186/1471-2164-15-445)
Supplement: Supplementary file 11 — Additional file 11: Table S8. Differential expression results. The table contains twelve sheets, each with a list of differentially expressed genes for a treatment against its naïve control based on Cufflinks analyses with a default q-value cutoff of 0.05 [60]. The first column gives the Cufflinks Test ID followed by the iBeetle ID, the corresponding official gene ID (’TC######’) based on a best reciprocal Blast hits based association table [58, 59], annotation from the EnsemblMetazoa database, release 17 [65] (“Gene Name”, “Description”, “GO Term Accession”, “GO Term Name”, “InterPro ID” and “InterPro Description”), information from the Cufflinks differential expression analysis about the locus (“locus”), the sample names, the FPKM values of each sample (“value_1” and “value_2”), the log2(fold_change) value, the value of the test statistic, the p-value and the FDR-adjusted q-value of the test statistic. (XLSX 2 MB) [file 12864_2014_6181_MOESM11_ESM.xlsx]

## Sheet: Cro1_BttO_6h
test_id	iBeetle ID	TC ID	Gene Name	Description	GO Term Accession	GO Term Name	InterPro ID	InterPro Description	Blast2GO description	Blast2GO GO Term Accession	Blast2GO GO Term Name	locus	sample_1	sample_2	status	value_1	value_2	log2(fold_change)	test_stat	p_value	q_value	significant
XLOC_000006	au2.g12256	TC011244		Putative uncharacterized protein [Source:UniProtKB/TrEMBL;Acc:D6X3G0]	GO:0005215	transporter activity	IPR001251	CRAL-TRIO domain	alpha-tocopherol transfer	GO:0005622,GO:0006810,GO:0005215	C:intracellular,P:transport,F:transporter activity	ChLG10:429765-431230	Cro1:NC:6h	Cro1:BttO:6h	OK	66.0453	108.408	0.714947	3.17563	5e-05	0.000441757	yes
XLOC_000007	au2.g12258	N/A										ChLG10:491996-492495	Cro1:NC:6h	Cro1:BttO:6h	OK	572.185	372.866	-0.617824	-3.9285	5e-05	0.000441757	yes
XLOC_000019	au2.g12281	TC011257		Putative uncharacterized protein [Source:UniProtKB/TrEMBL;Acc:D6X3I5]	GO:0005215	transporter activity	IPR000425	Major intrinsic protein	aquaporin	GO:0055085,GO:0016021,GO:0006833,GO:0005215	P:transmembrane transport,C:integral to membrane,P:water transport,F:transporter activity	ChLG10:1145275-1180435	Cro1:NC:6h	Cro1:BttO:6h	OK	73.1851	52.4907	-0.479488	-2.12972	0.0019	0.0112831	yes
XLOC_000026	au2.g12301	N/A							cg14205 cg14205-pa	GO:0016747	F:transferase activity, transferring acyl groups other than amino-acyl groups	ChLG10:2093755-2097708	Cro1:NC:6h	Cro1:BttO:6h	OK	76.9618	113.976	0.566513	2.40436	0.00015	0.00121298	yes
XLOC_000027	au2.g12302	TC016089		Putative uncharacterized protein [Source:UniProtKB/TrEMBL;Acc:D6X3K8]	GO:0016747	transferase activity, transferring acyl groups other than amino-acyl groups	IPR006621	Nose resistant-to-fluoxetine protein, N-terminal	cg14205 cg14205-pa	GO:0016747	F:transferase activity, transferring acyl groups other than amino-acyl groups	ChLG10:2100035-2132535	Cro1:NC:6h	Cro1:BttO:6h	OK	14.6521	43.7449	1.57801	6.27909	5e-05	0.000441757	yes
XLOC_000033	au2.g12314	TC011284		Transporter [Source:UniProtKB/TrEMBL;Acc:D6X3Q2]	GO:0005328	neurotransmitter:sodium symporter activity	IPR000175	Sodium:neurotransmitter symporter	sodium- and chloride-dependent glycine transporter 2-like	GO:0016021,GO:0005328,GO:0006836	C:integral to membrane,F:neurotransmitter:sodium symporter activity,P:neurotransmitter transport	ChLG10:3291475-3301900	Cro1:NC:6h	Cro1:BttO:6h	OK	7.43883	4.59967	-0.693547	-2.03293	0.00275	0.0154439	yes
XLOC_000075	au2.g12405	N/A										ChLG10:5668909-5670832	Cro1:NC:6h	Cro1:BttO:6h	OK	8.67472	3.13909	-1.46647	-3.42824	5e-05	0.000441757	yes
XLOC_000076	au2.g12408	TC011332		Putative uncharacterized protein [Source:UniProtKB/TrEMBL;Acc:D6X407]								ChLG10:5775879-5776755	Cro1:NC:6h	Cro1:BttO:6h	OK	0.640254	2.09477	1.71007	2.32189	0.00615	0.0303646	yes
XLOC_000081	au2.g12418	TC011338		Putative uncharacterized protein [Source:UniProtKB/TrEMBL;Acc:D6X420]	GO:0042302	structural constituent of cuticle	IPR000618	Insect cuticle protein	adult cuticle	GO:0042302	F:structural constituent of cuticle	ChLG10:6007508-6009400	Cro1:NC:6h	Cro1:BttO:6h	OK	0.275718	0.807464	1.55021	1.79255	0.002	0.0117891	yes
XLOC_000105	au2.g12475	TC011376		Putative uncharacterized protein [Source:UniProtKB/TrEMBL;Acc:D6X4B2]	GO:0016787	hydrolase activity	IPR002018	Carboxylesterase, type B	pheromone-degrading enzyme	GO:0005737,GO:0016787,GO:0005524,GO:0006434,GO:0004828	C:cytoplasm,F:hydrolase activity,F:ATP binding,P:seryl-tRNA aminoacylation,F:serine-tRNA ligase activity	ChLG10:7138045-7142684	Cro1:NC:6h	Cro1:BttO:6h	OK	18.1262	12.7025	-0.512969	-1.93892	0.0013	0.00814476	yes
XLOC_000106	au2.g12477	TC011379		Tartan/capricious-like protein [Source:UniProtKB/TrEMBL;Acc:D6X4B6]	GO:0005515	protein binding	IPR000483	Cysteine-rich flanking region, C-terminal	tartan capricious-like protein	GO:0005515	F:protein binding	ChLG10:7211915-7225011	Cro1:NC:6h	Cro1:BttO:6h	OK	8.93754	14.6998	0.717842	2.67969	5e-05	0.000441757	yes
XLOC_000117	au2.g12500	TC011390		Putative uncharacterized protein [Source:UniProtKB/TrEMBL;Acc:D6X4E0]	GO:0003824	catalytic activity	IPR005814	Aminotransferase class-III	alanine--glyoxylate aminotransferase 2-like	GO:0008152,GO:0030170,GO:0008453,GO:0035094,GO:0004587,GO:0005739,GO:0019544	P:metabolic process,F:pyridoxal phosphate binding,F:alanine-glyoxylate transaminase activity,P:response to nicotine,F:ornithine-oxo-acid transaminase activity,C:mitochondrion,P:arginine catabolic process to glutamate	ChLG10:7370715-7379101	Cro1:NC:6h	Cro1:BttO:6h	OK	537.349	194.695	-1.46464	-5.48434	5e-05	0.000441757	yes
XLOC_000134	au2.g12529	TC011410	OBP-C11	Odorant binding protein C11 [Source:UniProtKB/TrEMBL;Acc:D6X4H4]	GO:0005549	odorant binding	IPR006625	Insect pheromone/odorant binding protein PhBP	13 kda hemolymph protein a	GO:0005549	F:odorant binding	ChLG10:8131165-8131991	Cro1:NC:6h	Cro1:BttO:6h	OK	25.1649	45.08	0.841074	2.97891	0.0002	0.00157174	yes
XLOC_000135	au2.g12530	TC011411	OBP-C12	Odorant binding protein C12 [Source:UniProtKB/TrEMBL;Acc:D6X4H5]	GO:0005549	odorant binding	IPR006625	Insect pheromone/odorant binding protein PhBP	13 kda hemolymph protein a	GO:0005549	F:odorant binding	ChLG10:8134525-8135190	Cro1:NC:6h	Cro1:BttO:6h	OK	5820.65	9708.4	0.738054	2.93977	5e-05	0.000441757	yes
XLOC_000155	au2.g12573	TC016218		Putative uncharacterized protein [Source:UniProtKB/TrEMBL;Acc:D6X4P3]	GO:0003824	catalytic activity	IPR000322	Glycoside hydrolase, family 31	neutral alpha-glucosidase ab	GO:0004553,GO:0005975,GO:0005875,GO:0030246	F:hydrolase activity, hydrolyzing O-glycosyl compounds,P:carbohydrate metabolic process,C:microtubule associated complex,F:carbohydrate binding	ChLG10:9232635-9245965	Cro1:NC:6h	Cro1:BttO:6h	OK	143.096	85.0031	-0.751398	-3.06123	5e-05	0.000441757	yes
XLOC_000160	au2.g12583	N/A										ChLG10:9293455-9294288	Cro1:NC:6h	Cro1:BttO:6h	OK	22.3134	59.847	1.42337	5.31026	5e-05	0.000441757	yes
XLOC_000170	au2.g12603	TC016232		Putative uncharacterized protein [Source:UniProtKB/TrEMBL;Acc:D6X4S4]			IPR010562	Haemolymph juvenile hormone binding				ChLG10:9496434-9512510	Cro1:NC:6h	Cro1:BttO:6h	OK	32.7385	9.23794	-1.82535	-3.544	5e-05	0.000441757	yes
XLOC_000173	au2.g12609	N/A							cytochrome p450	GO:0020037,GO:0016705,GO:0004497,GO:0009055,GO:0055114	F:heme binding,F:oxidoreductase activity, acting on paired donors, with incorporation or reduction of molecular oxygen,F:monooxygenase activity,F:electron carrier activity,P:oxidation-reduction process	ChLG10:9730071-9733471	Cro1:NC:6h	Cro1:BttO:6h	OK	75.013	47.1771	-0.669054	-2.77012	5e-05	0.000441757	yes
XLOC_000203	au2.g12684	TC004381		Putative uncharacterized protein [Source:UniProtKB/TrEMBL;Acc:D6X530]	GO:0003824	catalytic activity	IPR001736	Phospholipase D/Transphosphatidylase	phospholipase d3	GO:0003824,GO:0008152	F:catalytic activity,P:metabolic process	ChLG10:11135885-11142277	Cro1:NC:6h	Cro1:BttO:6h	OK	39.1034	29.7859	-0.392665	-1.48836	0.01005	0.0455043	yes
XLOC_000247	au2.g12290	TC011222		Putative uncharacterized protein [Source:UniProtKB/TrEMBL;Acc:D6X3J6]	GO:0004601	peroxidase activity	IPR002007	Haem peroxidase, animal	chorion peroxidase	GO:0020037,GO:0004601,GO:0055114,GO:0006979	F:heme binding,F:peroxidase activity,P:oxidation-reduction process,P:response to oxidative stress	ChLG10:1466212-1530892	Cro1:NC:6h	Cro1:BttO:6h	OK	7.26067	10.7321	0.563754	1.73534	0.0061	0.0301557	yes
XLOC_000274	au2.g12342	TC011197		Putative uncharacterized protein [Source:UniProtKB/TrEMBL;Acc:D6X3T5]	GO:0004222	metalloendopeptidase activity	IPR006026	Peptidase, metallopeptidase	bone morphogenetic protein	GO:0004222,GO:0005622,GO:0006508,GO:0005509,GO:0008270,GO:0016874,GO:0005515	F:metalloendopeptidase activity,C:intracellular,P:proteolysis,F:calcium ion binding,F:zinc ion binding,F:ligase activity,F:protein binding	ChLG10:4657972-4682384	Cro1:NC:6h	Cro1:BttO:6h	OK	39.4202	55.3594	0.489891	1.92082	0.0012	0.00760056	yes
XLOC_000291	au2.g12373	TC011180		Cytochrome P450-like protein [Source:UniProtKB/TrEMBL;Acc:D6X3W8]	GO:0004497	monooxygenase activity	IPR002401	Cytochrome P450, E-class, group I	cytochrome p450-like protein	GO:0009055,GO:0004497,GO:0020037,GO:0016705,GO:0042073,GO:0055114	F:electron carrier activity,F:monooxygenase activity,F:heme binding,F:oxidoreductase activity, acting on paired donors, with incorporation or reduction of molecular oxygen,P:intraflagellar transport,P:oxidation-reduction process	ChLG10:5296665-5304624	Cro1:NC:6h	Cro1:BttO:6h	OK	5.86899	2.76037	-1.08825	-2.88467	5e-05	0.000441757	yes
XLOC_000298	au2.g12386	TC011169		Putative uncharacterized protein [Source:UniProtKB/TrEMBL;Acc:D6X3Y5]			IPR006823	Neutral/alkaline nonlysosomal ceramidase				ChLG10:5503896-5510838	Cro1:NC:6h	Cro1:BttO:6h	OK	12.289	4.8604	-1.33822	-4.73915	5e-05	0.000441757	yes
XLOC_000301	au2.g12392	TC011162		Putative uncharacterized protein [Source:UniProtKB/TrEMBL;Acc:D6X3Z4]	GO:0005576	extracellular region	IPR008197	Whey acidic protein, 4-disulphide core	salivary cysteine-rich peptide	GO:0010466,GO:0005576,GO:0030414	P:negative regulation of peptidase activity,C:extracellular region,F:peptidase inhibitor activity	ChLG10:5592902-5594588	Cro1:NC:6h	Cro1:BttO:6h	OK	209.911	151.081	-0.474455	-2.36314	0.00145	0.00894816	yes
XLOC_000308	au2.g12404	N/A										ChLG10:5660369-5660798	Cro1:NC:6h	Cro1:BttO:6h	OK	8.83778	1.58272	-2.48127	-4.75648	0.0003	0.00225752	yes
XLOC_000320	au2.g12427	TC011142	CPAP3-D1	Cuticular protein analogous to peritrophins 3-D1 [Source:UniProtKB/TrEMBL;Acc:D1MAI6]	GO:0005576	extracellular region	IPR002557	Chitin binding domain	peritrophin a	GO:0005615,GO:0008061,GO:0032504,GO:0016490,GO:0006030	C:extracellular space,F:chitin binding,P:multicellular organism reproduction,F:structural constituent of peritrophic membrane,P:chitin metabolic process	ChLG10:6146915-6151164	Cro1:NC:6h	Cro1:BttO:6h	OK	52.8849	82.0115	0.63297	2.78116	5e-05	0.000441757	yes
XLOC_000321	au2.g12428	TC011141	CPAP3-A2	Cuticular protein analogous to peritrophins 3-A2 [Source:UniProtKB/TrEMBL;Acc:D1MAI5]	GO:0005576	extracellular region	IPR002557	Chitin binding domain	cuticular protein analogous to peritrophins 3-a2 precursor	GO:0005576,GO:0008061,GO:0006030	C:extracellular region,F:chitin binding,P:chitin metabolic process	ChLG10:6153367-6157004	Cro1:NC:6h	Cro1:BttO:6h	OK	6.40154	14.0867	1.13784	2.75288	0.00015	0.00121298	yes
XLOC_000332	au2.g12443	TC011127		Putative uncharacterized protein [Source:UniProtKB/TrEMBL;Acc:D6X453]	GO:0005634	nucleus	IPR007728	Pre-SET domain	histone-lysine n-methyltransferase ehmt1-like isoform 2	GO:0034968,GO:0018024,GO:0005694,GO:0005634,GO:0008270,GO:0005515	P:histone lysine methylation,F:histone-lysine N-methyltransferase activity,C:chromosome,C:nucleus,F:zinc ion binding,F:protein binding	ChLG10:6383382-6387054	Cro1:NC:6h	Cro1:BttO:6h	OK	18.2372	13.7769	-0.404635	-1.54087	0.0111	0.0493656	yes
XLOC_000342	au2.g12463	TC011118		Putative uncharacterized protein [Source:UniProtKB/TrEMBL;Acc:D6X472]	GO:0003677	DNA binding	IPR004827	Basic-leucine zipper domain	cyclic amp-dependent transcription factor atf-6	GO:0042981,GO:0003700,GO:0043565,GO:0046983,GO:0005634,GO:0006355	P:regulation of apoptotic process,F:sequence-specific DNA binding transcription factor activity,F:sequence-specific DNA binding,F:protein dimerization activity,C:nucleus,P:regulation of transcription, DNA-dependent	ChLG10:6757221-6768174	Cro1:NC:6h	Cro1:BttO:6h	OK	33.2744	52.8895	0.668566	2.69555	5e-05	0.000441757	yes
XLOC_000345	au2.g12468	TC011114		Putative uncharacterized protein [Source:UniProtKB/TrEMBL;Acc:D6X479]	GO:0003676	nucleic acid binding	IPR009057	Homeodomain-like	zinc finger,phenylalanyl-trna synthetase alpha	GO:0008270,GO:0008354,GO:0006355,GO:0048468,GO:0050896,GO:0048513,GO:0043565,GO:0002376,GO:0003700,GO:0007399,GO:0005634,GO:0009328,GO:0006432,GO:0005524,GO:0004826,GO:0000049	F:zinc ion binding,P:germ cell migration,P:regulation of transcription, DNA-dependent,P:cell development,P:response to stimulus,P:organ development,F:sequence-specific DNA binding,P:immune system process,F:sequence-specific DNA binding transcription factor activity,P:nervous system development,C:nucleus,C:phenylalanine-tRNA ligase complex,P:phenylalanyl-tRNA aminoacylation,F:ATP binding,F:phenyla…	ChLG10:6799909-6996422	Cro1:NC:6h	Cro1:BttO:6h	OK	14.0346	19.044	0.440353	1.69509	0.00285	0.0159196	yes
XLOC_000349	au2.g12476	TC011099		Putative uncharacterized protein [Source:UniProtKB/TrEMBL;Acc:D6X4B4]			IPR000082	SEA				ChLG10:7142775-7173354	Cro1:NC:6h	Cro1:BttO:6h	OK	14.7611	21.0807	0.514122	1.98947	0.00065	0.00446319	yes
XLOC_000363	au2.g12507	TC011082		Putative uncharacterized protein [Source:UniProtKB/TrEMBL;Acc:D6X4E7]	GO:0000166	nucleotide binding	IPR002133	S-adenosylmethionine synthetase	s-adenosylmethionine synthase-like isoform 1,s-adenosylmethionine synthetase	GO:0022416,GO:0035220,GO:0004478,GO:0046872,GO:0006556,GO:0006730,GO:0005524	P:chaeta development,P:wing disc development,F:methionine adenosyltransferase activity,F:metal ion binding,P:S-adenosylmethionine biosynthetic process,P:one-carbon metabolic process,F:ATP binding	ChLG10:7547078-7556530	Cro1:NC:6h	Cro1:BttO:6h	OK	536.556	380.429	-0.496102	-1.80537	0.0022	0.0127897	yes
XLOC_000370	au2.g12522	TC011075		Putative uncharacterized protein [Source:UniProtKB/TrEMBL;Acc:D6X4G5]	GO:0005515	protein binding	IPR001611	Leucine-rich repeat	leucine-rich repeat-containing protein 20-like isoform 1	GO:0005515	F:protein binding	ChLG10:8040014-8044306	Cro1:NC:6h	Cro1:BttO:6h	OK	72.9519	104.277	0.515404	2.23069	0.0005	0.00354762	yes
XLOC_000372	au2.g12527	TC011071		Putative uncharacterized protein [Source:UniProtKB/TrEMBL;Acc:D6X4H0]	GO:0008152	metabolic process	IPR013094	Alpha/beta hydrolase fold-3	kynurenine formamidase	GO:0008152,GO:0016787	P:metabolic process,F:hydrolase activity	ChLG10:8081714-8084776	Cro1:NC:6h	Cro1:BttO:6h	OK	30.0711	47.2477	0.651865	2.65096	5e-05	0.000441757	yes
XLOC_000383	au2.g12544	TC011058		Putative uncharacterized protein [Source:UniProtKB/TrEMBL;Acc:D6X4J4]	GO:0000166	nucleotide binding	IPR000375	Dynamin central domain	dynamin-like isoform 1	GO:0005525,GO:0005543,GO:0006184,GO:0003924,GO:0005515	F:GTP binding,F:phospholipid binding,P:GTP catabolic process,F:GTPase activity,F:protein binding	ChLG10:8349304-8364744	Cro1:NC:6h	Cro1:BttO:6h	OK	34.1523	48.8483	0.516327	1.97383	0.0006	0.0041614	yes
XLOC_000397	au2.g12574	TC016211		Putative uncharacterized protein [Source:UniProtKB/TrEMBL;Acc:D6X4P5]	GO:0003824	catalytic activity	IPR000322	Glycoside hydrolase, family 31	neutral alpha-glucosidase ab	GO:0030246,GO:0005975,GO:0004553	F:carbohydrate binding,P:carbohydrate metabolic process,F:hydrolase activity, hydrolyzing O-glycosyl compounds	ChLG10:9248547-9265434	Cro1:NC:6h	Cro1:BttO:6h	OK	82.3775	26.0574	-1.66056	-6.77154	5e-05	0.000441757	yes
XLOC_000405	au2.g12592	TC016200		Putative uncharacterized protein [Source:UniProtKB/TrEMBL;Acc:D6X4R5]	GO:0003841	1-acylglycerol-3-phosphate O-acyltransferase activity	IPR004552	1-acyl-sn-glycerol-3-phosphate acyltransferase	1-acyl-sn-glycerol-3-phosphate acyltransferase alpha-like	GO:0003841,GO:0016020,GO:0000502,GO:0008654	F:1-acylglycerol-3-phosphate O-acyltransferase activity,C:membrane,C:proteasome complex,P:phospholipid biosynthetic process	ChLG10:9400868-9406714	Cro1:NC:6h	Cro1:BttO:6h	OK	4.15344	8.12068	0.967295	2.66587	5e-05	0.000441757	yes
XLOC_000442	au2.g12653	TC011010		Putative uncharacterized protein [Source:UniProtKB/TrEMBL;Acc:D6X4Z7]	GO:0003676	nucleic acid binding	IPR007087	Zinc finger, C2H2	oocyte zinc finger protein 6-like	GO:0003676,GO:0005634,GO:0008270	F:nucleic acid binding,C:nucleus,F:zinc ion binding	ChLG10:10669348-10670970	Cro1:NC:6h	Cro1:BttO:6h	OK	10.4451	6.25843	-0.738952	-2.1605	0.00095	0.0062119	yes
XLOC_000449	au2.g12669	TC011002		Cathepsin L [Source:UniProtKB/TrEMBL;Acc:D6X518]	GO:0006508	proteolysis	IPR000668	Peptidase C1A, papain C-terminal	cathepsin l-like proteinase	GO:0008234,GO:0006508	F:cysteine-type peptidase activity,P:proteolysis	ChLG10:10780122-10781640	Cro1:NC:6h	Cro1:BttO:6h	OK	77.1729	106.899	0.470087	2.01655	0.0015	0.00921111	yes
XLOC_000450	au2.g12670	TC011001-GA							cathepsin l precursor	GO:0008234,GO:0006508	F:cysteine-type peptidase activity,P:proteolysis	ChLG10:10783895-10788250	Cro1:NC:6h	Cro1:BttO:6h	OK	9597.48	5508.14	-0.801091	-2.18832	0.0006	0.0041614	yes
XLOC_000451	au2.g12671	TC011000		Cathepsin L [Source:UniProtKB/TrEMBL;Acc:D6X520]	GO:0006508	proteolysis	IPR000668	Peptidase C1A, papain C-terminal	cathepsin l precursor	GO:0008234,GO:0006508	F:cysteine-type peptidase activity,P:proteolysis	ChLG10:10788546-10791660	Cro1:NC:6h	Cro1:BttO:6h	OK	2089.98	880.076	-1.24779	-4.69583	5e-05	0.000441757	yes
XLOC_000457	au2.g12683	TC004373		Putative uncharacterized protein [Source:UniProtKB/TrEMBL;Acc:D6X529]	GO:0006662	glycerol ether metabolic process	IPR005746	Thioredoxin	disulfide-isomerase a5	GO:0045454,GO:0009055,GO:0015035,GO:0006662,GO:0003756	P:cell redox homeostasis,F:electron carrier activity,F:protein disulfide oxidoreductase activity,P:glycerol ether metabolic process,F:protein disulfide isomerase activity	ChLG10:11127795-11131384	Cro1:NC:6h	Cro1:BttO:6h	OK	27.2982	18.7827	-0.539403	-2.0693	0.00075	0.00505915	yes
XLOC_000481	au2.g2049	TC004538		Putative uncharacterized protein [Source:UniProtKB/TrEMBL;Acc:D6WB04]	GO:0005515	protein binding	IPR001611	Leucine-rich repeat	variable lymphocyte receptor a	GO:0005515	F:protein binding	ChLG2:155275-156412	Cro1:NC:6h	Cro1:BttO:6h	OK	44.4189	87.0797	0.971165	4.11784	5e-05	0.000441757	yes
XLOC_000482	au2.g2050	TC004539		Putative uncharacterized protein [Source:UniProtKB/TrEMBL;Acc:D6WB05]			IPR003591	Leucine-rich repeat, typical subtype				ChLG2:158965-160209	Cro1:NC:6h	Cro1:BttO:6h	OK	278.015	1272.96	2.19495	8.89867	5e-05	0.000441757	yes
XLOC_000483	au2.g2051	N/A										ChLG2:160265-161282	Cro1:NC:6h	Cro1:BttO:6h	OK	5.08157	17.1674	1.75632	4.83513	5e-05	0.000441757	yes
XLOC_000484	au2.g2052	TC004540		Putative uncharacterized protein [Source:UniProtKB/TrEMBL;Acc:D6WB06]			IPR003591	Leucine-rich repeat, typical subtype				ChLG2:161665-162718	Cro1:NC:6h	Cro1:BttO:6h	OK	2.20712	9.2722	2.07075	4.73592	5e-05	0.000441757	yes
XLOC_000485	au2.g2053	TC004541		Putative uncharacterized protein [Source:UniProtKB/TrEMBL;Acc:D6WB07]			IPR026906	Leucine rich repeat 5				ChLG2:163085-164196	Cro1:NC:6h	Cro1:BttO:6h	OK	140.399	274.064	0.964977	4.21856	5e-05	0.000441757	yes
XLOC_000490	au2.g2059	TC004548		Putative uncharacterized protein [Source:UniProtKB/TrEMBL;Acc:D6WB17]	GO:0042302	structural constituent of cuticle	IPR000618	Insect cuticle protein	cuticular protein 49aa cg30045-pb	GO:0042302	F:structural constituent of cuticle	ChLG2:322165-339706	Cro1:NC:6h	Cro1:BttO:6h	OK	9.96436	22.3365	1.16455	3.65335	5e-05	0.000441757	yes
XLOC_000497	au2.g2075	TC004557		Aminopeptidase N-like protein [Source:UniProtKB/TrEMBL;Acc:D6WB37]	GO:0004177	aminopeptidase activity	IPR001930	Peptidase M1, alanine aminopeptidase/leukotriene A4 hydrolase	protease m1 zinc metalloprotease	GO:0008237,GO:0046331,GO:0006508,GO:0008270,GO:0004177	F:metallopeptidase activity,P:lateral inhibition,P:proteolysis,F:zinc ion binding,F:aminopeptidase activity	ChLG2:521512-536166	Cro1:NC:6h	Cro1:BttO:6h	OK	15.2736	25.6311	0.74686	2.84936	5e-05	0.000441757	yes
XLOC_000500	au2.g2083	TC004559		Putative uncharacterized protein [Source:UniProtKB/TrEMBL;Acc:D6WB44]	GO:0003824	catalytic activity	IPR000845	Nucleoside phosphorylase domain	uridine phosphorylase 1-like	GO:0005737,GO:0004850,GO:0009166,GO:0009116	C:cytoplasm,F:uridine phosphorylase activity,P:nucleotide catabolic process,P:nucleoside metabolic process	ChLG2:585232-595835	Cro1:NC:6h	Cro1:BttO:6h	OK	36.3578	26.1328	-0.476406	-1.80284	0.0025	0.0142626	yes
XLOC_000501	au2.g2084	TC004560		Putative uncharacterized protein [Source:UniProtKB/TrEMBL;Acc:D6WB45]	GO:0003824	catalytic activity	IPR000845	Nucleoside phosphorylase domain	uridine phosphorylase	GO:0005737,GO:0004850,GO:0009166,GO:0009116	C:cytoplasm,F:uridine phosphorylase activity,P:nucleotide catabolic process,P:nucleoside metabolic process	ChLG2:598832-600339	Cro1:NC:6h	Cro1:BttO:6h	OK	131.901	78.9874	-0.739766	-3.16542	5e-05	0.000441757	yes
XLOC_000510	au2.g2104	TC004573		Putative uncharacterized protein [Source:UniProtKB/TrEMBL;Acc:D6WB73]	GO:0016021	integral to membrane	IPR005828	General substrate transporter	organic cation transporter	GO:0055085,GO:0016021,GO:0022857	P:transmembrane transport,C:integral to membrane,F:transmembrane transporter activity	ChLG2:937926-940125	Cro1:NC:6h	Cro1:BttO:6h	OK	0.332377	0.992045	1.57758	1.98057	0.0064	0.031395	yes
XLOC_000515	au2.g2113	N/A										ChLG2:1406495-1412938	Cro1:NC:6h	Cro1:BttO:6h	OK	2.03996	0.87521	-1.22084	-1.65482	0.0068	0.0330071	yes
XLOC_000538	au2.g2161	TC004878		Putative uncharacterized protein [Source:UniProtKB/TrEMBL;Acc:D6WBY1]	GO:0016491	oxidoreductase activity	IPR001395	Aldo/keto reductase	aldo-keto reductase	GO:0055114,GO:0016491	P:oxidation-reduction process,F:oxidoreductase activity	ChLG2:2512054-2513352	Cro1:NC:6h	Cro1:BttO:6h	OK	235.171	162.944	-0.529331	-2.21871	0.00035	0.00258743	yes
XLOC_000560	au2.g2209	TC005233		Malic enzyme [Source:UniProtKB/TrEMBL;Acc:D6WC31]	GO:0000166	nucleotide binding	IPR001891	Malic oxidoreductase	malate dehydrogenase	GO:0051287,GO:0046872,GO:0016619,GO:0006108,GO:0055114	F:NAD binding,F:metal ion binding,F:malate dehydrogenase (oxaloacetate-decarboxylating) activity,P:malate metabolic process,P:oxidation-reduction process	ChLG2:4255135-4286016	Cro1:NC:6h	Cro1:BttO:6h	OK	110.316	78.7063	-0.487092	-1.86936	0.0011	0.00705203	yes
XLOC_000562	au2.g2213	N/A										ChLG2:4395455-4396084	Cro1:NC:6h	Cro1:BttO:6h	OK	25.7159	14.0475	-0.872351	-2.63598	0.0003	0.00225752	yes
XLOC_000597	au2.g2291	TC004928		Putative uncharacterized protein [Source:UniProtKB/TrEMBL;Acc:D6WCS5]	GO:0003676	nucleic acid binding	IPR007087	Zinc finger, C2H2	histone-lysine n-methyltransferase prdm9-like	GO:0008270,GO:0003676,GO:0005622	F:zinc ion binding,F:nucleic acid binding,C:intracellular	ChLG2:5949708-5952915	Cro1:NC:6h	Cro1:BttO:6h	OK	9.2263	5.08513	-0.859466	-2.73293	0.0001	0.000838716	yes
XLOC_000605	au2.g2306	N/A							serine protease	GO:0004252,GO:0006508	F:serine-type endopeptidase activity,P:proteolysis	ChLG2:6006728-6008314	Cro1:NC:6h	Cro1:BttO:6h	OK	51.8969	69.0134	0.411229	1.5843	0.00705	0.0340114	yes
XLOC_000609	au2.g2322	TC004942		Putative uncharacterized protein [Source:UniProtKB/TrEMBL;Acc:D6WCV4]	GO:0005515	protein binding	IPR004046	Glutathione S-transferase, C-terminal	glutathione s-transferase 6a	GO:0004364,GO:0005515	F:glutathione transferase activity,F:protein binding	ChLG2:6379105-6382335	Cro1:NC:6h	Cro1:BttO:6h	OK	100.11	73.2336	-0.451002	-1.83905	0.00295	0.0163916	yes
XLOC_000615	au2.g2340	TC004948		Putative uncharacterized protein [Source:UniProtKB/TrEMBL;Acc:D6WCX5]	GO:0016209	antioxidant activity	IPR000866	Alkyl hydroperoxide reductase subunit C/ Thiol specific antioxidant	1-cys peroxiredoxin	GO:0055114,GO:0016209,GO:0051920	P:oxidation-reduction process,F:antioxidant activity,F:peroxiredoxin activity	ChLG2:6471924-6477521	Cro1:NC:6h	Cro1:BttO:6h	OK	1177.37	777.943	-0.597827	-2.68168	5e-05	0.000441757	yes
XLOC_000618	au2.g2345	TC004951		Putative uncharacterized protein [Source:UniProtKB/TrEMBL;Acc:D6WCX9]	GO:0016491	oxidoreductase activity	IPR001395	Aldo/keto reductase	aldo-keto reductase	GO:0016491,GO:0055114	F:oxidoreductase activity,P:oxidation-reduction process	ChLG2:6496054-6497324	Cro1:NC:6h	Cro1:BttO:6h	OK	62.4347	46.2248	-0.43368	-1.81203	0.00535	0.0270403	yes
XLOC_000620	au2.g2348	TC004953		Putative uncharacterized protein [Source:UniProtKB/TrEMBL;Acc:D6WCY2]	GO:0003824	catalytic activity	IPR000519	P-type trefoil	neutral alpha-glucosidase ab	GO:0030246,GO:0005975,GO:0004553	F:carbohydrate binding,P:carbohydrate metabolic process,F:hydrolase activity, hydrolyzing O-glycosyl compounds	ChLG2:6508994-6511669	Cro1:NC:6h	Cro1:BttO:6h	OK	40.617	30.6291	-0.40718	-1.67622	0.0069	0.0334097	yes
XLOC_000651	au2.g2400	TC000791		Putative uncharacterized protein [Source:UniProtKB/TrEMBL;Acc:D6WD48]								ChLG2:7519459-7519854	Cro1:NC:6h	Cro1:BttO:6h	OK	2875.98	1178.3	-1.28734	-7.21536	5e-05	0.000441757	yes
XLOC_000661	au2.g2419	TC000803		Putative uncharacterized protein [Source:UniProtKB/TrEMBL;Acc:D6WD73]	GO:0016787	hydrolase activity	IPR002018	Carboxylesterase, type B	juvenile hormone esterase isoform a	GO:0016787	F:hydrolase activity	ChLG2:7681679-7689014	Cro1:NC:6h	Cro1:BttO:6h	OK	286.326	210.132	-0.446366	-1.69272	0.00585	0.0291325	yes
XLOC_000672	au2.g2442,au2.g2443,au2.g2456	TC000817		Putative uncharacterized protein [Source:UniProtKB/TrEMBL;Acc:D6W8I6]	GO:0016021	integral to membrane	IPR005828	General substrate transporter				ChLG2:8018595-8028325	Cro1:NC:6h	Cro1:BttO:6h	OK	12.0009	7.85577	-0.611321	-1.77843	0.0037	0.0198525	yes
XLOC_000674	au2.g2445	N/A							cg31272 cg31272-pa	GO:0016021,GO:0022857,GO:0055085	C:integral to membrane,F:transmembrane transporter activity,P:transmembrane transport	ChLG2:8039193-8048007	Cro1:NC:6h	Cro1:BttO:6h	OK	21.7624	13.7575	-0.661624	-2.58551	5e-05	0.000441757	yes
XLOC_000684	au2.g2473	TC000828		Putative uncharacterized protein [Source:UniProtKB/TrEMBL;Acc:D6W8K2]			IPR013083	Zinc finger, RING/FYVE/PHD-type				ChLG2:8159925-8163581	Cro1:NC:6h	Cro1:BttO:6h	OK	6.23777	0.575997	-3.4369	-6.33121	5e-05	0.000441757	yes
XLOC_000685	au2.g2475	TC000829	H18	Serine protease H18 [Source:UniProtKB/TrEMBL;Acc:D6W8K4]	GO:0003824	catalytic activity	IPR009003	Peptidase cysteine/serine, trypsin-like	hemolymph proteinase 19	GO:0004252,GO:0006508	F:serine-type endopeptidase activity,P:proteolysis	ChLG2:8166955-8177869	Cro1:NC:6h	Cro1:BttO:6h	OK	80.7886	47.7601	-0.758348	-3.19869	5e-05	0.000441757	yes
XLOC_000691	au2.g2484	TC000836		Putative uncharacterized protein [Source:UniProtKB/TrEMBL;Acc:D6W8L8]	GO:0005201	extracellular matrix structural constituent	IPR009030	Growth factor, receptor	fibrillin-2	GO:0005201,GO:0004872,GO:0005578,GO:0005509,GO:0005515	F:extracellular matrix structural constituent,F:receptor activity,C:proteinaceous extracellular matrix,F:calcium ion binding,F:protein binding	ChLG2:8299205-8336087	Cro1:NC:6h	Cro1:BttO:6h	OK	2.46414	4.07924	0.727214	2.47514	5e-05	0.000441757	yes
XLOC_000694	au2.g2490	N/A							kal-1 protein	GO:0005515,GO:0005576,GO:0030414	F:protein binding,C:extracellular region,F:peptidase inhibitor activity	ChLG2:8414625-8425832	Cro1:NC:6h	Cro1:BttO:6h	OK	10.8326	3.17472	-1.77068	-4.64111	5e-05	0.000441757	yes
XLOC_000696	au2.g2494	N/A							carbonic anhydrase	GO:0004089,GO:0006730,GO:0008270	F:carbonate dehydratase activity,P:one-carbon metabolic process,F:zinc ion binding	ChLG2:8473055-8477536	Cro1:NC:6h	Cro1:BttO:6h	OK	3.90085	7.98954	1.03432	2.66373	0.00015	0.00121298	yes
XLOC_000704	au2.g2509	TC000851		Putative uncharacterized protein [Source:UniProtKB/TrEMBL;Acc:D6W8Q7]	GO:0042302	structural constituent of cuticle	IPR000618	Insect cuticle protein	cuticular protein 70	GO:0042302	F:structural constituent of cuticle	ChLG2:8671352-8672163	Cro1:NC:6h	Cro1:BttO:6h	OK	296.037	575.358	0.958682	4.47376	5e-05	0.000441757	yes
XLOC_000728	au2.g2571	TC000881		Putative uncharacterized protein [Source:UniProtKB/TrEMBL;Acc:D6W8Y9]	GO:0003824	catalytic activity	IPR004245	Protein of unknown function DUF229	cg7120 cg7120-pa	GO:0003824,GO:0008152	F:catalytic activity,P:metabolic process	ChLG2:9569500-9572000	Cro1:NC:6h	Cro1:BttO:6h	OK	20.685	40.9299	0.984573	3.92744	5e-05	0.000441757	yes
XLOC_000737	au2.g2589	TC000894	ABD-A	Homeobox protein abdominal-A homolog [Source:UniProtKB/Swiss-Prot;Acc:Q07961]	GO:0003677	DNA binding	IPR009057	Homeodomain-like	homeobox protein abdominal-a homolog	GO:0003700,GO:0043565,GO:0007275,GO:0005634,GO:0006355	F:sequence-specific DNA binding transcription factor activity,F:sequence-specific DNA binding,P:multicellular organismal development,C:nucleus,P:regulation of transcription, DNA-dependent	ChLG2:9808090-9845703	Cro1:NC:6h	Cro1:BttO:6h	OK	8.13191	5.76407	-0.496504	-1.60777	0.007	0.0338116	yes
XLOC_000755	au2.g2617	TC000931		Histone H2A [Source:UniProtKB/TrEMBL;Acc:D6W951]	GO:0000786	nucleosome	IPR009072	Histone-fold	histone -like	GO:0000786,GO:0003677,GO:0006334,GO:0005634,GO:0046982	C:nucleosome,F:DNA binding,P:nucleosome assembly,C:nucleus,F:protein heterodimerization activity	ChLG2:10432195-10433831	Cro1:NC:6h	Cro1:BttO:6h	OK	64.2386	48.566	-0.403493	-1.73464	0.01075	0.0480885	yes
XLOC_000758	au2.g2622	TC000934		Insulin-like peptide [Source:UniProtKB/TrEMBL;Acc:D6W956]	GO:0005179	hormone activity	IPR016179	Insulin-like	insulin-like peptide 6	GO:0005576,GO:0005179	C:extracellular region,F:hormone activity	ChLG2:10453285-10454862	Cro1:NC:6h	Cro1:BttO:6h	OK	5.55069	2.93224	-0.920661	-1.87807	0.00155	0.00947468	yes
XLOC_000760	au2.g2625	N/A							alpha-amylase precursor	GO:0005615,GO:0031404,GO:0004556,GO:0016052,GO:0005509	C:extracellular space,F:chloride ion binding,F:alpha-amylase activity,P:carbohydrate catabolic process,F:calcium ion binding	ChLG2:10463612-10464198	Cro1:NC:6h	Cro1:BttO:6h	OK	479.419	139.156	-1.78459	-9.0728	5e-05	0.000441757	yes
XLOC_000761	au2.g2626	TC000937,TC000941		Alpha-amylase [Source:UniProtKB/Swiss-Prot;Acc:P09107],Putative uncharacterized protein [Source:UniProtKB/TrEMBL;Acc:D6W964]	GO:0003824	catalytic activity	IPR006589	Glycosyl hydrolase, family 13, subfamily, catalytic domain	alpha amylase isoform 1	GO:0005975,GO:0046872,GO:0004556	P:carbohydrate metabolic process,F:metal ion binding,F:alpha-amylase activity	ChLG2:10468902-10482107	Cro1:NC:6h	Cro1:BttO:6h	OK	543.866	213.056	-1.35202	-4.77236	5e-05	0.000441757	yes
XLOC_000767	au2.g2634	TC000948		Putative uncharacterized protein [Source:UniProtKB/TrEMBL;Acc:D6W974]	GO:0007155	cell adhesion	IPR002159	CD36 antigen	scavenger receptor class b member 1-like	GO:0007155,GO:0016021	P:cell adhesion,C:integral to membrane	ChLG2:10545462-10548810	Cro1:NC:6h	Cro1:BttO:6h	OK	9.54352	15.8577	0.732594	2.57847	5e-05	0.000441757	yes
XLOC_000771	au2.g2647	TC000956		Putative uncharacterized protein [Source:UniProtKB/TrEMBL;Acc:D6W990]	GO:0004649	poly(ADP-ribose) glycohydrolase activity	IPR007724	Poly(ADP-ribose) glycohydrolase	poly(adp-ribose) glycohydrolase	GO:0005737,GO:0005856,GO:0005975,GO:0004649,GO:0019898,GO:0030054,GO:0008092	C:cytoplasm,C:cytoskeleton,P:carbohydrate metabolic process,F:poly(ADP-ribose) glycohydrolase activity,C:extrinsic to membrane,C:cell junction,F:cytoskeletal protein binding	ChLG2:10935901-10941216	Cro1:NC:6h	Cro1:BttO:6h	OK	25.6687	33.5524	0.386403	1.47397	0.0089	0.0411913	yes
XLOC_000778	au2.g2687	TC000964		Putative uncharacterized protein [Source:UniProtKB/TrEMBL;Acc:D6W9B3]	GO:0005515	protein binding	IPR006149	EB domain				ChLG2:11059285-11060723	Cro1:NC:6h	Cro1:BttO:6h	OK	73.7965	45.3825	-0.701415	-2.58206	5e-05	0.000441757	yes
XLOC_000793	au2.g2717	TC000980		Putative uncharacterized protein [Source:UniProtKB/TrEMBL;Acc:D6W9E1]								ChLG2:11510628-11511335	Cro1:NC:6h	Cro1:BttO:6h	OK	1.65065	4.06435	1.29999	2.4307	0.00175	0.0105157	yes
XLOC_000800	au2.g2740	TC030062	P21	Serine protease P21 [Source:UniProtKB/TrEMBL;Acc:D6W9G8]	GO:0003824	catalytic activity	IPR009003	Peptidase cysteine/serine, trypsin-like	transmembrane protease serine 9-like	GO:0004252,GO:0006508	F:serine-type endopeptidase activity,P:proteolysis	ChLG2:11760208-11762584	Cro1:NC:6h	Cro1:BttO:6h	OK	27.7398	67.5473	1.28394	4.82968	5e-05	0.000441757	yes
XLOC_000832	au2.g2803	TC001030		Putative uncharacterized protein [Source:UniProtKB/TrEMBL;Acc:D6W9Q0]	GO:0005515	protein binding	IPR002350	Proteinase inhibitor I1, Kazal	kaz1-type serine protease inhibitor-like protein type gamma	GO:0006508,GO:0005515	P:proteolysis,F:protein binding	ChLG2:12331015-12331784	Cro1:NC:6h	Cro1:BttO:6h	OK	167.914	287.426	0.77547	3.75619	5e-05	0.000441757	yes
XLOC_000834	au2.g2805	TC001032		Putative uncharacterized protein [Source:UniProtKB/TrEMBL;Acc:D6W9Q2]	GO:0000166	nucleotide binding	IPR008266	Tyrosine-protein kinase, active site	serine threonine protein kinase	GO:0006468,GO:0007052,GO:0046599,GO:0004713,GO:0005524,GO:0005814,GO:0007288,GO:0005515	P:protein phosphorylation,P:mitotic spindle organization,P:regulation of centriole replication,F:protein tyrosine kinase activity,F:ATP binding,C:centriole,P:sperm axoneme assembly,F:protein binding	ChLG2:12333215-12335968	Cro1:NC:6h	Cro1:BttO:6h	OK	5.81279	3.772	-0.6239	-1.76243	0.00475	0.0244838	yes
XLOC_000854	au2.g2854,au2.g2856	TC001056,TC001057		Putative uncharacterized protein [Source:UniProtKB/TrEMBL;Acc:D6W9V2],Putative uncharacterized protein [Source:UniProtKB/TrEMBL;Acc:D6W9V3]	GO:0004983,GO:0005515	neuropeptide Y receptor activity,protein binding	IPR000611,IPR001611	Neuropeptide Y receptor,Leucine-rich repeat				ChLG2:12603964-12640176	Cro1:NC:6h	Cro1:BttO:6h	OK	75.0392	56.8569	-0.40031	-1.48357	0.0105	0.0471753	yes
XLOC_000875	au2.g2922	TC001089		Putative uncharacterized protein [Source:UniProtKB/TrEMBL;Acc:D6WA24]	GO:0003676	nucleic acid binding	IPR001650	Helicase, C-terminal	probable atp-dependent rna helicase ddx56-like	GO:0003676,GO:0005524,GO:0008026	F:nucleic acid binding,F:ATP binding,F:ATP-dependent helicase activity	ChLG2:13421385-13423430	Cro1:NC:6h	Cro1:BttO:6h	OK	11.0637	16.3578	0.56415	1.91876	0.002	0.0117891	yes
XLOC_000896	au2.g2971	TC001114		Putative uncharacterized protein [Source:UniProtKB/TrEMBL;Acc:D6WA85]								ChLG2:13813318-13815338	Cro1:NC:6h	Cro1:BttO:6h	OK	1.47698	4.17504	1.49914	2.70626	0.0003	0.00225752	yes
XLOC_000897	au2.g2973	TC001115		Putative uncharacterized protein [Source:UniProtKB/TrEMBL;Acc:D6WA87]	GO:0042302	structural constituent of cuticle	IPR000618	Insect cuticle protein	endocuticle structural glycoprotein bd-4	GO:0042302	F:structural constituent of cuticle	ChLG2:13822478-13824531	Cro1:NC:6h	Cro1:BttO:6h	OK	39.5496	60.892	0.62259	2.53357	0.00025	0.00191821	yes
XLOC_000899	au2.g2977	TC001118		Putative uncharacterized protein [Source:UniProtKB/TrEMBL;Acc:D6WA92]	GO:0042302	structural constituent of cuticle	IPR000618	Insect cuticle protein	cuticular protein 97eb	GO:0005214	F:structural constituent of chitin-based cuticle	ChLG2:13870048-13872884	Cro1:NC:6h	Cro1:BttO:6h	OK	110.11	171.311	0.637678	2.81721	5e-05	0.000441757	yes
XLOC_000900	au2.g2978	TC001119		Putative uncharacterized protein [Source:UniProtKB/TrEMBL;Acc:D6WA93]	GO:0042302	structural constituent of cuticle	IPR000618	Insect cuticle protein	cuticular protein precursor	GO:0042302	F:structural constituent of cuticle	ChLG2:13875258-13878868	Cro1:NC:6h	Cro1:BttO:6h	OK	95.1597	125.382	0.397914	1.67258	0.0098	0.0445749	yes
XLOC_000901	au2.g2979	TC001120		Putative uncharacterized protein [Source:UniProtKB/TrEMBL;Acc:D6WA94]	GO:0042302	structural constituent of cuticle	IPR000618	Insect cuticle protein	aael015534- partial	GO:0042302	F:structural constituent of cuticle	ChLG2:13887485-13893797	Cro1:NC:6h	Cro1:BttO:6h	OK	51.6429	79.5861	0.623947	2.48275	5e-05	0.000441757	yes
XLOC_000913	au2.g3009	TC001136		Putative uncharacterized protein [Source:UniProtKB/TrEMBL;Acc:D6WAB7]	GO:0000166	nucleotide binding	IPR002328	Alcohol dehydrogenase, zinc-type, conserved site	sorbitol dehydrogenase	GO:0016491,GO:0000166,GO:0055114,GO:0008270	F:oxidoreductase activity,F:nucleotide binding,P:oxidation-reduction process,F:zinc ion binding	ChLG2:14093595-14095164	Cro1:NC:6h	Cro1:BttO:6h	OK	256.386	170.929	-0.584918	-2.56309	0.0001	0.000838716	yes
XLOC_000930	au2.g3055	TC001157	P23	Serine protease P23 [Source:UniProtKB/TrEMBL;Acc:D6WAH4]	GO:0003824	catalytic activity	IPR009003	Peptidase cysteine/serine, trypsin-like	mpa3 allergen	GO:0006508,GO:0004252	P:proteolysis,F:serine-type endopeptidase activity	ChLG2:14708977-14711283	Cro1:NC:6h	Cro1:BttO:6h	OK	30.6505	21.9391	-0.482405	-1.8566	0.00395	0.0209818	yes
XLOC_000933	au2.g3059	TC001161		Putative uncharacterized protein [Source:UniProtKB/TrEMBL;Acc:D6WAI1]	GO:0003993	acid phosphatase activity	IPR000560	Histidine phosphatase superfamily, clade-2	acid phosphatase 1	GO:0003993	F:acid phosphatase activity	ChLG2:14721637-14725724	Cro1:NC:6h	Cro1:BttO:6h	OK	107.448	47.8988	-1.16558	-4.70848	5e-05	0.000441757	yes
XLOC_000950	au2.g3096	TC001182		Putative uncharacterized protein [Source:UniProtKB/TrEMBL;Acc:D6WAM9]			IPR010562	Haemolymph juvenile hormone binding				ChLG2:14921611-14922636	Cro1:NC:6h	Cro1:BttO:6h	OK	6.15713	1.06382	-2.533	-4.73523	5e-05	0.000441757	yes
XLOC_000951	au2.g3097	TC001183		Putative uncharacterized protein [Source:UniProtKB/TrEMBL;Acc:D6WAN0]			IPR010562	Haemolymph juvenile hormone binding				ChLG2:14923171-14924192	Cro1:NC:6h	Cro1:BttO:6h	OK	1067.39	586.831	-0.863076	-3.15019	5e-05	0.000441757	yes
XLOC_000956	au2.g3106,au2.g3116	TC001192		Putative uncharacterized protein [Source:UniProtKB/TrEMBL;Acc:D6WAP2]	GO:0005622	intracellular	IPR001841	Zinc finger, RING-type				ChLG2:14999671-15002421	Cro1:NC:6h	Cro1:BttO:6h	OK	128.024	184.166	0.52459	1.9708	0.0006	0.0041614	yes
XLOC_000966	au2.g3136	TC001207	MEX-3	Putative uncharacterized protein Mex-3 [Source:UniProtKB/TrEMBL;Acc:D6WAR8]	GO:0003723	RNA binding	IPR004088	K Homology domain, type 1	rna-binding protein mex3b-like	GO:0003723,GO:0005737,GO:0043229,GO:0008270,GO:0005515	F:RNA binding,C:cytoplasm,C:intracellular organelle,F:zinc ion binding,F:protein binding	ChLG2:15523190-15544548	Cro1:NC:6h	Cro1:BttO:6h	OK	6.78144	4.63348	-0.549496	-1.79612	0.004	0.0212047	yes
XLOC_000978	au2.g3156	TC001228		Putative uncharacterized protein [Source:UniProtKB/TrEMBL;Acc:D6WAV9]	GO:0016021	integral to membrane	IPR011701	Major facilitator superfamily	monocarboxylate transporter 10	GO:0055085,GO:0016021	P:transmembrane transport,C:integral to membrane	ChLG2:16145685-16151328	Cro1:NC:6h	Cro1:BttO:6h	OK	17.638	28.5148	0.693019	2.64761	0.0001	0.000838716	yes
XLOC_000981	au2.g3165	TC001232		Putative uncharacterized protein [Source:UniProtKB/TrEMBL;Acc:D6WAX1]	GO:0003677	DNA binding	IPR001766	Transcription factor, fork head	forkhead transcription factor hcm1	GO:0003700,GO:0043565,GO:0005634,GO:0006355	F:sequence-specific DNA binding transcription factor activity,F:sequence-specific DNA binding,C:nucleus,P:regulation of transcription, DNA-dependent	ChLG2:16185395-16189051	Cro1:NC:6h	Cro1:BttO:6h	OK	6.41387	15.5497	1.27762	3.3932	5e-05	0.000441757	yes
XLOC_001003	au2.g3210	TC001259		Aminopeptidase N-like protein [Source:UniProtKB/TrEMBL;Acc:D6WBA8]	GO:0004177	aminopeptidase activity	IPR001930	Peptidase M1, alanine aminopeptidase/leukotriene A4 hydrolase	aminopeptidase n	GO:0008237,GO:0006508,GO:0008270,GO:0004177	F:metallopeptidase activity,P:proteolysis,F:zinc ion binding,F:aminopeptidase activity	ChLG2:16766635-16775924	Cro1:NC:6h	Cro1:BttO:6h	OK	58.7829	40.1915	-0.548507	-2.10729	0.00035	0.00258743	yes
XLOC_001006	au2.g3223,au2.g3224	TC001264		Putative uncharacterized protein [Source:UniProtKB/TrEMBL;Acc:D6WBC7]								ChLG2:16867265-16894441	Cro1:NC:6h	Cro1:BttO:6h	OK	7.01136	14.0058	0.998254	2.40535	5e-05	0.000441757	yes
XLOC_001007	au2.g3225	TC001265		Putative uncharacterized protein [Source:UniProtKB/TrEMBL;Acc:D6WBC8]								ChLG2:16910845-16917670	Cro1:NC:6h	Cro1:BttO:6h	OK	1.79921	3.72594	1.05024	1.76836	0.0022	0.0127897	yes
XLOC_001008	au2.g3226	TC001266		Putative uncharacterized protein [Source:UniProtKB/TrEMBL;Acc:D6WBD0]								ChLG2:16920425-16928854	Cro1:NC:6h	Cro1:BttO:6h	OK	1.69933	3.12858	0.880541	1.74613	0.0069	0.0334097	yes
XLOC_001027	au2.g3274	TC001293		Putative uncharacterized protein [Source:UniProtKB/TrEMBL;Acc:D6WBR5]	GO:0005576	extracellular region	IPR001283	Allergen V5/Tpx-1-related	golgi-associated plant pathogenesis-related protein 1	GO:0005576	C:extracellular region	ChLG2:18073085-18087513	Cro1:NC:6h	Cro1:BttO:6h	OK	25.123	67.3471	1.42261	5.4633	5e-05	0.000441757	yes
XLOC_001030	au2.g3279	N/A										ChLG2:18180785-18181517	Cro1:NC:6h	Cro1:BttO:6h	OK	9.92683	23.1938	1.22434	3.67844	5e-05	0.000441757	yes
XLOC_001031	au2.g3282	TC001301	H29	Serine protease H29 [Source:UniProtKB/TrEMBL;Acc:D6WBS7]	GO:0003824	catalytic activity	IPR009003	Peptidase cysteine/serine, trypsin-like	prophenoloxidase activating factor	GO:0004252,GO:0006508	F:serine-type endopeptidase activity,P:proteolysis	ChLG2:18223475-18228320	Cro1:NC:6h	Cro1:BttO:6h	OK	43.4371	30.8886	-0.491853	-2.00016	0.001	0.00649714	yes
XLOC_001036	au2.g3300	TC001310		Cellular FABP-like protein [Source:UniProtKB/TrEMBL;Acc:D6WBV4]			IPR011038	Calycin-like				ChLG2:18728649-18729290	Cro1:NC:6h	Cro1:BttO:6h	OK	1661.33	1101.65	-0.592681	-2.98165	0.00025	0.00191821	yes
XLOC_001041	au2.g3313	TC001316		Putative uncharacterized protein [Source:UniProtKB/TrEMBL;Acc:D6WBW8]	GO:0016491	oxidoreductase activity	IPR013027	FAD-dependent pyridine nucleotide-disulphide oxidoreductase	sulfide quinone reductase	GO:0055114,GO:0016491	P:oxidation-reduction process,F:oxidoreductase activity	ChLG2:18788709-18790907	Cro1:NC:6h	Cro1:BttO:6h	OK	36.0472	65.3395	0.858071	3.62316	5e-05	0.000441757	yes
XLOC_001047	au2.g3324	TC001323		Putative uncharacterized protein [Source:UniProtKB/TrEMBL;Acc:D6WC46]	GO:0016020	membrane	IPR007603	Choline transporter-like	choline transporter-like protein 2,isoform a	GO:0016021	C:integral to membrane	ChLG2:19126135-19131327	Cro1:NC:6h	Cro1:BttO:6h	OK	58.1362	81.0191	0.478825	1.87441	0.00165	0.0099966	yes
XLOC_001048	au2.g3327	TC001324		Putative uncharacterized protein [Source:UniProtKB/TrEMBL;Acc:D6WC49]			IPR004279	Perilipin	lipid storage droplet- isoform c	GO:0010883,GO:0022008,GO:0034389,GO:0010898,GO:0005811,GO:0032994	P:regulation of lipid storage,P:neurogenesis,P:lipid particle organization,P:positive regulation of triglyceride catabolic process,C:lipid particle,C:protein-lipid complex	ChLG2:19141255-19143896	Cro1:NC:6h	Cro1:BttO:6h	OK	219.126	150.221	-0.544673	-2.27088	0.0003	0.00225752	yes
XLOC_001055	au2.g3347	TC001338		Putative uncharacterized protein [Source:UniProtKB/TrEMBL;Acc:D6WC81]	GO:0005216	ion channel activity	IPR005821	Ion transport domain	sodium leak channel non-selective	GO:0055085,GO:0008344,GO:0072347,GO:0042752,GO:0016021,GO:0042626,GO:0022008,GO:0005245,GO:0006200,GO:0006811,GO:0005524,GO:0043025,GO:0043679,GO:0048512,GO:0003993	P:transmembrane transport,P:adult locomotory behavior,P:response to anesthetic,P:regulation of circadian rhythm,C:integral to membrane,F:ATPase activity, coupled to transmembrane movement of substances,P:neurogenesis,F:voltage-gated calcium channel activity,P:ATP catabolic process,P:ion transport,F:ATP binding,C:neuronal cell body,C:axon terminus,P:circadian behavior,F:acid phosphatase activity	ChLG2:19421335-19429705	Cro1:NC:6h	Cro1:BttO:6h	OK	31.8636	23.2555	-0.454338	-1.76117	0.003	0.0166278	yes
XLOC_001057	au2.g3351	TC030249	TCGR161	Gustatory receptor 161 [Source:UniProtKB/TrEMBL;Acc:D6WC87]	GO:0004871	signal transducer activity	IPR013604	7TM chemoreceptor	gustatory receptor 161	GO:0016021,GO:0007186,GO:0050909,GO:0005886,GO:0004930	C:integral to membrane,P:G-protein coupled receptor signaling pathway,P:sensory perception of taste,C:plasma membrane,F:G-protein coupled receptor activity	ChLG2:19437155-19468189	Cro1:NC:6h	Cro1:BttO:6h	OK	18.8438	11.6199	-0.69749	-2.58873	5e-05	0.000441757	yes
XLOC_001063	au2.g3368	TC001352		Putative uncharacterized protein [Source:UniProtKB/TrEMBL;Acc:D6WCB4]	GO:0005515	protein binding	IPR001680	WD40 repeat	polyadenylation factor	GO:0005515	F:protein binding	ChLG2:19598264-19599857	Cro1:NC:6h	Cro1:BttO:6h	OK	297.66	112.515	-1.40355	-6.10192	5e-05	0.000441757	yes
XLOC_001066	au2.g3374	TC001357		Putative uncharacterized protein [Source:UniProtKB/TrEMBL;Acc:D6WCC3]	GO:0042302	structural constituent of cuticle	IPR000618	Insect cuticle protein	cg8927 cg8927-pa	GO:0042302,GO:0006810,GO:0016020,GO:0005215	F:structural constituent of cuticle,P:transport,C:membrane,F:transporter activity	ChLG2:19672474-19673919	Cro1:NC:6h	Cro1:BttO:6h	OK	27.4165	41.9869	0.614894	2.30623	0.0005	0.00354762	yes
XLOC_001069	au2.g3379	TC001360		Putative uncharacterized protein [Source:UniProtKB/TrEMBL;Acc:D6WCC8]	GO:0005198	structural molecule activity	IPR006077	Vinculin/alpha-catenin	catenin alpha	GO:0007155,GO:0005198,GO:0045296,GO:0015629	P:cell adhesion,F:structural molecule activity,F:cadherin binding,C:actin cytoskeleton	ChLG2:19683524-19686932	Cro1:NC:6h	Cro1:BttO:6h	OK	54.7892	114.983	1.06946	4.15181	5e-05	0.000441757	yes
XLOC_001072	au2.g3408	TC001364	HH	Hedgehog [Source:UniProtKB/TrEMBL;Acc:D6WCL7]	GO:0005576	extracellular region	IPR009045	Hedgehog signalling/DD-peptidase zinc-binding domain	tiggy-winkle hedgehog	GO:0016539,GO:0008233,GO:0001649,GO:0005886,GO:0007267,GO:0005576,GO:0006508,GO:0048795	P:intein-mediated protein splicing,F:peptidase activity,P:osteoblast differentiation,C:plasma membrane,P:cell-cell signaling,C:extracellular region,P:proteolysis,P:swim bladder morphogenesis	ChLG2:20000033-20022466	Cro1:NC:6h	Cro1:BttO:6h	OK	9.33617	15.5754	0.738366	2.21811	0.0002	0.00157174	yes
XLOC_001076	au2.g3400	N/A							beta 1-like 2	GO:0004565,GO:0005975,GO:0043169	F:beta-galactosidase activity,P:carbohydrate metabolic process,F:cation binding	ChLG2:20058584-20060564	Cro1:NC:6h	Cro1:BttO:6h	OK	7.83341	4.86501	-0.687198	-1.85176	0.00225	0.0130357	yes
XLOC_001080	au2.g3406,au2.g3428	TC001372		Putative uncharacterized protein [Source:UniProtKB/TrEMBL;Acc:D6WCN7]	GO:0000166	nucleotide binding	IPR008936	Rho GTPase activation protein				ChLG2:20091904-20102383	Cro1:NC:6h	Cro1:BttO:6h	OK	18.0411	26.3677	0.547489	2.07562	0.0003	0.00225752	yes
XLOC_001091	au2.g2042	TC004850		Putative uncharacterized protein [Source:UniProtKB/TrEMBL;Acc:D6WAZ2]	GO:0004872	receptor activity	IPR001508	NMDA receptor	ionotropic receptor isoform c	GO:0045211,GO:0030054,GO:0005886,GO:0005234,GO:0006811,GO:0004970,GO:0016021,GO:0035235	C:postsynaptic membrane,C:cell junction,C:plasma membrane,F:extracellular-glutamate-gated ion channel activity,P:ion transport,F:ionotropic glutamate receptor activity,C:integral to membrane,P:ionotropic glutamate receptor signaling pathway	ChLG2:10048-20784	Cro1:NC:6h	Cro1:BttO:6h	OK	8.87212	6.09739	-0.541089	-1.74406	0.0037	0.0198525	yes
XLOC_001107	au2.g2082	TC004827		Putative uncharacterized protein [Source:UniProtKB/TrEMBL;Acc:D6WB43]								ChLG2:579934-581161	Cro1:NC:6h	Cro1:BttO:6h	OK	85.4149	267.268	1.64573	6.99952	5e-05	0.000441757	yes
XLOC_001116	au2.g2097	TC004818	CYP6BQ13	Cytochrome P450 6BQ13 [Source:UniProtKB/TrEMBL;Acc:D6WB59]	GO:0004497	monooxygenase activity	IPR002401	Cytochrome P450, E-class, group I	cytochrome p450	GO:0020037,GO:0016705,GO:0004497,GO:0009055,GO:0055114	F:heme binding,F:oxidoreductase activity, acting on paired donors, with incorporation or reduction of molecular oxygen,F:monooxygenase activity,F:electron carrier activity,P:oxidation-reduction process	ChLG2:732781-735331	Cro1:NC:6h	Cro1:BttO:6h	OK	94.2067	67.8364	-0.47377	-1.9799	0.0017	0.0102561	yes
XLOC_001129	au2.g2123	TC004530		Putative uncharacterized protein [Source:UniProtKB/TrEMBL;Acc:D6WBJ3]	GO:0005737	cytoplasm	IPR009638	Fez1	leucine zipper tumor suppressor 2 homolog,leucine zipper tumor suppressor 2	GO:0005737,GO:0016020	C:cytoplasm,C:membrane	ChLG2:1978053-2021495	Cro1:NC:6h	Cro1:BttO:6h	OK	8.63568	5.18573	-0.735764	-1.99837	0.0009	0.00592823	yes
XLOC_001133	au2.g2136	TC004523	P46	Serine protease P46 [Source:UniProtKB/TrEMBL;Acc:D6WBK5]	GO:0003824	catalytic activity	IPR009003	Peptidase cysteine/serine, trypsin-like	pattern recognition serine proteinase precursor	GO:0004252,GO:0006508,GO:0005515	F:serine-type endopeptidase activity,P:proteolysis,F:protein binding	ChLG2:2133002-2145714	Cro1:NC:6h	Cro1:BttO:6h	OK	31.2488	41.9037	0.423277	1.64727	0.00445	0.0231859	yes
XLOC_001134	au2.g2141	TC004522		Tubulin alpha 1-like protein [Source:UniProtKB/TrEMBL;Acc:D6WBL0]	GO:0000166	nucleotide binding	IPR008280	Tubulin/FtsZ, C-terminal	tubulin alpha-1a chain	GO:0051084,GO:0005829,GO:0000086,GO:0051301,GO:0051258,GO:0000226,GO:0005881,GO:0006184,GO:0007018,GO:0030705,GO:0019904,GO:0003924,GO:0005200,GO:0046982,GO:0005525	P:'de novo' posttranslational protein folding,C:cytosol,P:G2/M transition of mitotic cell cycle,P:cell division,P:protein polymerization,P:microtubule cytoskeleton organization,C:cytoplasmic microtubule,P:GTP catabolic process,P:microtubule-based movement,P:cytoskeleton-dependent intracellular transport,F:protein domain specific binding,F:GTPase activity,F:structural constituent of cytoskeleton,F…	ChLG2:2175347-2183624	Cro1:NC:6h	Cro1:BttO:6h	OK	81.4061	43.4811	-0.904749	-3.74218	5e-05	0.000441757	yes
XLOC_001142	au2.g2160	TC004510		Putative uncharacterized protein [Source:UniProtKB/TrEMBL;Acc:D6WBY0]	GO:0016491	oxidoreductase activity	IPR001395	Aldo/keto reductase	aldo-keto reductase	GO:0055114,GO:0016491	P:oxidation-reduction process,F:oxidoreductase activity	ChLG2:2507916-2509553	Cro1:NC:6h	Cro1:BttO:6h	OK	95.6186	71.4548	-0.420261	-1.80843	0.0053	0.026827	yes
XLOC_001159	au2.g2214	TC005225		Putative uncharacterized protein [Source:UniProtKB/TrEMBL;Acc:D6WC36]								ChLG2:4399438-4400264	Cro1:NC:6h	Cro1:BttO:6h	OK	9.62457	0.766998	-3.64943	-6.01662	5e-05	0.000441757	yes
XLOC_001164	au2.g2224	TC004500		Putative uncharacterized protein [Source:UniProtKB/TrEMBL;Acc:D6WCE4]	GO:0042302	structural constituent of cuticle	IPR000618	Insect cuticle protein	cuticular protein rr-1 motif 48	GO:0042302	F:structural constituent of cuticle	ChLG2:4905334-4906705	Cro1:NC:6h	Cro1:BttO:6h	OK	1.82634	0.696889	-1.38995	-1.94492	0.00585	0.0291325	yes
XLOC_001176	au2.g2260	TC004478		Putative uncharacterized protein [Source:UniProtKB/TrEMBL;Acc:D6WCI5]	GO:0005576	extracellular region	IPR002557	Chitin binding domain	PREDICTED: hypothetical protein	GO:0005576,GO:0008061,GO:0006030	C:extracellular region,F:chitin binding,P:chitin metabolic process	ChLG2:5520436-5521573	Cro1:NC:6h	Cro1:BttO:6h	OK	511.501	365.93	-0.48317	-2.10229	0.00175	0.0105157	yes
XLOC_001198	au2.g2319	TC004450		Putative uncharacterized protein [Source:UniProtKB/TrEMBL;Acc:D6WCU8]	GO:0005515	protein binding	IPR004046	Glutathione S-transferase, C-terminal	glutathione s-transferase gst2	GO:0005515	F:protein binding	ChLG2:6358343-6369054	Cro1:NC:6h	Cro1:BttO:6h	OK	21.8854	13.0374	-0.747319	-2.56781	0.0001	0.000838716	yes
XLOC_001201	au2.g2324	TC004444		Putative uncharacterized protein [Source:UniProtKB/TrEMBL;Acc:D6WCV7]	GO:0005515	protein binding	IPR004046	Glutathione S-transferase, C-terminal	glutathione s-transferase 6a	GO:0005515	F:protein binding	ChLG2:6383400-6384284	Cro1:NC:6h	Cro1:BttO:6h	OK	87.0711	63.0155	-0.466487	-2.08819	0.0036	0.0193986	yes
XLOC_001203	au2.g2326	TC004442		Putative uncharacterized protein [Source:UniProtKB/TrEMBL;Acc:D6WCV9]	GO:0005515	protein binding	IPR004046	Glutathione S-transferase, C-terminal	glutathione s-transferase 6a	GO:0005515	F:protein binding	ChLG2:6385982-6387024	Cro1:NC:6h	Cro1:BttO:6h	OK	27.1134	16.7433	-0.695421	-2.46379	0.00055	0.00385561	yes
XLOC_001206	au2.g2331	TC004439		Toll-like protein [Source:UniProtKB/TrEMBL;Acc:D6WCW6]	GO:0004888	transmembrane signaling receptor activity	IPR000483	Cysteine-rich flanking region, C-terminal	protein toll	GO:0045087,GO:0004888,GO:0005622,GO:0007165,GO:0016021,GO:0005515	P:innate immune response,F:transmembrane signaling receptor activity,C:intracellular,P:signal transduction,C:integral to membrane,F:protein binding	ChLG2:6442571-6446123	Cro1:NC:6h	Cro1:BttO:6h	OK	8.38048	19.8504	1.24406	4.60616	5e-05	0.000441757	yes
XLOC_001207	au2.g2332	TC004438		Toll-like protein [Source:UniProtKB/TrEMBL;Acc:D6WCW7]	GO:0004888	transmembrane signaling receptor activity	IPR000483	Cysteine-rich flanking region, C-terminal	protein toll-like	GO:0005515,GO:0019732,GO:0042742,GO:0016021,GO:0048513,GO:0005622,GO:0043234,GO:0007165,GO:0002807,GO:0016043,GO:0030154,GO:0031347,GO:0007399,GO:0044459,GO:0009950,GO:0004888,GO:0045087	F:protein binding,P:antifungal humoral response,P:defense response to bacterium,C:integral to membrane,P:organ development,C:intracellular,C:protein complex,P:signal transduction,P:positive regulation of antimicrobial peptide biosynthetic process,P:cellular component organization,P:cell differentiation,P:regulation of defense response,P:nervous system development,C:plasma membrane part,P:dorsal/v…	ChLG2:6446334-6452083	Cro1:NC:6h	Cro1:BttO:6h	OK	50.4149	78.4774	0.638427	2.52816	5e-05	0.000441757	yes
XLOC_001220	au2.g2368	TC004425		Putative uncharacterized protein [Source:UniProtKB/TrEMBL;Acc:D6WD04]	GO:0000166	nucleotide binding	IPR013126	Heat shock protein 70 family	heat shock 70 kda protein cognate 3	GO:0005875,GO:0004655,GO:0006779,GO:0046872,GO:0051298,GO:0005615,GO:0009408,GO:0005524,GO:0016887,GO:0005811,GO:0005783,GO:0016246,GO:0030431	C:microtubule associated complex,F:porphobilinogen synthase activity,P:porphyrin-containing compound biosynthetic process,F:metal ion binding,P:centrosome duplication,C:extracellular space,P:response to heat,F:ATP binding,F:ATPase activity,C:lipid particle,C:endoplasmic reticulum,P:RNA interference,P:sleep	ChLG2:6860438-6864753	Cro1:NC:6h	Cro1:BttO:6h	OK	173.571	375.161	1.11199	4.37393	5e-05	0.000441757	yes
XLOC_001230	au2.g2395	N/A										ChLG2:7501155-7505078	Cro1:NC:6h	Cro1:BttO:6h	OK	9.25569	6.65108	-0.476753	-1.67123	0.0066	0.032206	yes
XLOC_001237	au2.g2411	N/A							nose resistant to fluoxetine protein 6	GO:0022600,GO:0040003,GO:0030421,GO:0048477	P:digestive system process,P:chitin-based cuticle development,P:defecation,P:oogenesis	ChLG2:7649636-7651328	Cro1:NC:6h	Cro1:BttO:6h	OK	2.1496	6.85462	1.67301	3.16968	0.0001	0.000838716	yes
XLOC_001238	au2.g2413	TC000761		Putative uncharacterized protein [Source:UniProtKB/TrEMBL;Acc:D6WD67]			IPR006621	Nose resistant-to-fluoxetine protein, N-terminal	nose resistant to fluoxetine protein 6-like	GO:0003008,GO:0007586	P:system process,P:digestion	ChLG2:7656274-7658628	Cro1:NC:6h	Cro1:BttO:6h	OK	0.995102	4.19124	2.07446	3.58181	5e-05	0.000441757	yes
XLOC_001243	au2.g2420	TC000757		Putative uncharacterized protein [Source:UniProtKB/TrEMBL;Acc:D6WD75]	GO:0016787	hydrolase activity	IPR002018	Carboxylesterase, type B	PREDICTED: similar to carboxylesterase	GO:0016787	F:hydrolase activity	ChLG2:7690148-7694598	Cro1:NC:6h	Cro1:BttO:6h	OK	62.1727	33.6612	-0.885192	-3.59404	5e-05	0.000441757	yes
XLOC_001245	au2.g2425	N/A										ChLG2:7717619-7720798	Cro1:NC:6h	Cro1:BttO:6h	OK	11.2514	20.5215	0.86703	3.14078	5e-05	0.000441757	yes
XLOC_001246	au2.g2426	N/A							leucine-rich repeat transmembrane neuronal protein 2 isoform x1	GO:0005515	F:protein binding	ChLG2:7721879-7723988	Cro1:NC:6h	Cro1:BttO:6h	OK	12.4228	7.79509	-0.672353	-2.20306	0.0004	0.00291304	yes
XLOC_001258	au2.g2474	TC000745		Putative uncharacterized protein [Source:UniProtKB/TrEMBL;Acc:D6W8K3]			IPR019402	Frag1/DRAM/Sfk1				ChLG2:8164630-8166514	Cro1:NC:6h	Cro1:BttO:6h	OK	20.0116	14.3567	-0.479108	-1.79285	0.0067	0.0326056	yes
XLOC_001267	au2.g2496	TC000733		Putative uncharacterized protein [Source:UniProtKB/TrEMBL;Acc:D6W8M8]	GO:0005215	transporter activity	IPR005829	Sugar transporter, conserved site	sugar transporter	GO:0055085,GO:0016021,GO:0022857	P:transmembrane transport,C:integral to membrane,F:transmembrane transporter activity	ChLG2:8480273-8481824	Cro1:NC:6h	Cro1:BttO:6h	OK	2.64035	1.14185	-1.20936	-2.34855	0.0012	0.00760056	yes
XLOC_001270	au2.g2503	TC000727		Putative uncharacterized protein [Source:UniProtKB/TrEMBL;Acc:D6W8Q1]								ChLG2:8589659-8591051	Cro1:NC:6h	Cro1:BttO:6h	OK	6.26766	13.0385	1.05678	2.89636	5e-05	0.000441757	yes
XLOC_001274	au2.g2510	TC000723		Putative uncharacterized protein [Source:UniProtKB/TrEMBL;Acc:D6W8Q8]	GO:0042302	structural constituent of cuticle	IPR000618	Insect cuticle protein	tpa: cuticle protein	GO:0042302	F:structural constituent of cuticle	ChLG2:8674095-8674791	Cro1:NC:6h	Cro1:BttO:6h	OK	137.042	74.9806	-0.870029	-3.05601	0.0001	0.000838716	yes
XLOC_001275	au2.g2511	TC000722		Putative uncharacterized protein [Source:UniProtKB/TrEMBL;Acc:D6W8Q9]	GO:0042302	structural constituent of cuticle	IPR000618	Insect cuticle protein	cuticle protein	GO:0042302	F:structural constituent of cuticle	ChLG2:8676805-8677401	Cro1:NC:6h	Cro1:BttO:6h	OK	82.2153	49.4356	-0.733857	-2.4782	0.0017	0.0102561	yes
XLOC_001278	au2.g2515	TC000719		Putative uncharacterized protein [Source:UniProtKB/TrEMBL;Acc:D6W8R4]	GO:0042302	structural constituent of cuticle	IPR000618	Insect cuticle protein	ccp84ad cg2341-pa	GO:0042302	F:structural constituent of cuticle	ChLG2:8688372-8689281	Cro1:NC:6h	Cro1:BttO:6h	OK	28.9018	14.7766	-0.967842	-2.96434	5e-05	0.000441757	yes
XLOC_001283	au2.g2522	TC000711		Putative uncharacterized protein [Source:UniProtKB/TrEMBL;Acc:D6W8S4]	GO:0003824	catalytic activity	IPR009014	Transketolase, C-terminal/Pyruvate-ferredoxin oxidoreductase, domain II	2-oxoisovalerate dehydrogenase subunit mitochondrial	GO:0046949,GO:0003863,GO:0004739,GO:0017086,GO:0055114	P:fatty-acyl-CoA biosynthetic process,F:3-methyl-2-oxobutanoate dehydrogenase (2-methylpropanoyl-transferring) activity,F:pyruvate dehydrogenase (acetyl-transferring) activity,C:3-methyl-2-oxobutanoate dehydrogenase (lipoamide) complex,P:oxidation-reduction process	ChLG2:8852156-8857501	Cro1:NC:6h	Cro1:BttO:6h	OK	16.3026	23.5675	0.5317	1.90094	0.00315	0.0173301	yes
XLOC_001290	au2.g2539	TC000701		Putative uncharacterized protein [Source:UniProtKB/TrEMBL;Acc:D6W8U1]	GO:0005515	protein binding	IPR007110	Immunoglobulin-like	neurotrimin- partial	GO:0005515	F:protein binding	ChLG2:9100982-9110174	Cro1:NC:6h	Cro1:BttO:6h	OK	2.3859	1.33162	-0.841356	-1.73071	0.00835	0.0390831	yes
XLOC_001291	au2.g2541	TC000699		Putative uncharacterized protein [Source:UniProtKB/TrEMBL;Acc:D6W8U5]	GO:0005506	iron ion binding	IPR006694	Fatty acid hydroxylase	sterol desaturase	GO:0006633,GO:0016491,GO:0005506,GO:0016021,GO:0055114	P:fatty acid biosynthetic process,F:oxidoreductase activity,F:iron ion binding,C:integral to membrane,P:oxidation-reduction process	ChLG2:9170033-9174184	Cro1:NC:6h	Cro1:BttO:6h	OK	189.523	49.7511	-1.92957	-8.42243	5e-05	0.000441757	yes
XLOC_001295	au2.g2550	TC000688		Putative uncharacterized protein [Source:UniProtKB/TrEMBL;Acc:D6W8W3]	GO:0000166	nucleotide binding	IPR008927	6-phosphogluconate dehydrogenase, C-terminal-like	glycerol-3-phosphate dehydrogenase	GO:0051287,GO:0031430,GO:0030018,GO:0009331,GO:0007629,GO:0006641,GO:0004367,GO:0006127,GO:0005975,GO:0046168,GO:0042803,GO:0005811	F:NAD binding,C:M band,C:Z disc,C:glycerol-3-phosphate dehydrogenase complex,P:flight behavior,P:triglyceride metabolic process,F:glycerol-3-phosphate dehydrogenase [NAD+] activity,P:glycerophosphate shuttle,P:carbohydrate metabolic process,P:glycerol-3-phosphate catabolic process,F:protein homodimerization activity,C:lipid particle	ChLG2:9393752-9398934	Cro1:NC:6h	Cro1:BttO:6h	OK	262.923	198.728	-0.403846	-1.53645	0.0073	0.0349883	yes
XLOC_001313	au2.g2580	TC000665		Putative uncharacterized protein [Source:UniProtKB/TrEMBL;Acc:D6W8Z9]	GO:0004185	serine-type carboxypeptidase activity	IPR001563	Peptidase S10, serine carboxypeptidase	retinoid-inducible serine carboxypeptidase-like	GO:0004185,GO:0006508	F:serine-type carboxypeptidase activity,P:proteolysis	ChLG2:9614485-9616179	Cro1:NC:6h	Cro1:BttO:6h	OK	52.8611	39.0047	-0.43856	-1.79803	0.00555	0.0278857	yes
XLOC_001314	au2.g2581	TC000664		Putative uncharacterized protein [Source:UniProtKB/TrEMBL;Acc:D6W900]	GO:0004185	serine-type carboxypeptidase activity	IPR001563	Peptidase S10, serine carboxypeptidase	retinoid-inducible serine carboxypeptidase-like	GO:0004185,GO:0006508	F:serine-type carboxypeptidase activity,P:proteolysis	ChLG2:9617581-9619389	Cro1:NC:6h	Cro1:BttO:6h	OK	83.0613	45.3316	-0.87366	-3.70595	5e-05	0.000441757	yes
XLOC_001326	au2.g2624	TC000639		Putative uncharacterized protein [Source:UniProtKB/TrEMBL;Acc:D6W958]								ChLG2:10459811-10461471	Cro1:NC:6h	Cro1:BttO:6h	OK	7.26979	11.7542	0.693191	2.12364	0.0025	0.0142626	yes
XLOC_001327	au2.g2627	TC000638		Putative uncharacterized protein [Source:UniProtKB/TrEMBL;Acc:D6W965]	GO:0003824	catalytic activity	IPR006048	Alpha-amylase, C-terminal all beta	amylase distal	GO:0016787,GO:0005975,GO:0043169	F:hydrolase activity,P:carbohydrate metabolic process,F:cation binding	ChLG2:10483349-10489891	Cro1:NC:6h	Cro1:BttO:6h	OK	33.4895	12.8062	-1.38687	-5.08816	5e-05	0.000441757	yes
XLOC_001335	au2.g2643	TC000630		Putative uncharacterized protein [Source:UniProtKB/TrEMBL;Acc:D6W985]								ChLG2:10922044-10924561	Cro1:NC:6h	Cro1:BttO:6h	OK	333.193	232.436	-0.519527	-2.20819	0.0004	0.00291304	yes
XLOC_001338	au2.g2650	TC000626		Putative uncharacterized protein [Source:UniProtKB/TrEMBL;Acc:D6W994]	GO:0003824	catalytic activity	IPR005303	MOSC, N-terminal beta barrel	molybdenum cofactor sulfurase-like	GO:0030170,GO:0030151,GO:0043545,GO:0003824	F:pyridoxal phosphate binding,F:molybdenum ion binding,P:molybdopterin cofactor metabolic process,F:catalytic activity	ChLG2:10957177-10960740	Cro1:NC:6h	Cro1:BttO:6h	OK	30.6716	19.641	-0.643032	-2.58782	5e-05	0.000441757	yes
XLOC_001360	au2.g2714	TC000603		Putative uncharacterized protein [Source:UniProtKB/TrEMBL;Acc:D6W9D7]	GO:0007154	cell communication	IPR001683	Phox homologous domain	sorting nexin-4-like	GO:0007154,GO:0035091,GO:0005515	P:cell communication,F:phosphatidylinositol binding,F:protein binding	ChLG2:11485803-11487517	Cro1:NC:6h	Cro1:BttO:6h	OK	14.875	10.1685	-0.548786	-1.77228	0.0037	0.0198525	yes
XLOC_001362	au2.g2721	TC000601		Putative uncharacterized protein [Source:UniProtKB/TrEMBL;Acc:D6W9E4]	GO:0005576	extracellular region	IPR002413	Ves allergen	venom allergen 3-like precursor	GO:0005576	C:extracellular region	ChLG2:11570715-11580987	Cro1:NC:6h	Cro1:BttO:6h	OK	258.762	69.3255	-1.90017	-7.17312	5e-05	0.000441757	yes
XLOC_001363	au2.g2723	TC000596		Putative uncharacterized protein [Source:UniProtKB/TrEMBL;Acc:D6W9F0]	GO:0005576	extracellular region	IPR002413	Ves allergen	venom allergen 3-like precursor	GO:0005576	C:extracellular region	ChLG2:11583812-11584897	Cro1:NC:6h	Cro1:BttO:6h	OK	21.7882	39.4968	0.858184	3.19185	5e-05	0.000441757	yes
XLOC_001377	au2.g2743	TC000581		Putative uncharacterized protein [Source:UniProtKB/TrEMBL;Acc:D6W9H1]	GO:0000166	nucleotide binding	IPR005225	Small GTP-binding protein domain	rho family gtpase	GO:0001764,GO:0043005,GO:0019901,GO:0040026,GO:0005525,GO:0007254,GO:0033563,GO:0007264,GO:0001932,GO:0008045,GO:0005622,GO:0046688,GO:0048846,GO:0008078,GO:0003924,GO:0009898	P:neuron migration,C:neuron projection,F:protein kinase binding,P:positive regulation of vulval development,F:GTP binding,P:JNK cascade,P:dorsal/ventral axon guidance,P:small GTPase mediated signal transduction,P:regulation of protein phosphorylation,P:motor axon guidance,C:intracellular,P:response to copper ion,P:axon extension involved in axon guidance,P:mesodermal cell migration,F:GTPase activ…	ChLG2:11777558-11778647	Cro1:NC:6h	Cro1:BttO:6h	OK	51.2603	30.1486	-0.76575	-3.02859	5e-05	0.000441757	yes
XLOC_001383	au2.g2759	TC000573		Putative uncharacterized protein [Source:UniProtKB/TrEMBL;Acc:D6W9I9]	GO:0005215	transporter activity	IPR004842	Na/K/Cl co-transporter superfamily	bumetanide-sensitive sodium- -chloride cotransporter-like	GO:0030001,GO:0015377,GO:0016021,GO:0015672,GO:0055085	P:metal ion transport,F:cation:chloride symporter activity,C:integral to membrane,P:monovalent inorganic cation transport,P:transmembrane transport	ChLG2:11927782-11934987	Cro1:NC:6h	Cro1:BttO:6h	OK	14.64	27.1898	0.893145	3.51235	5e-05	0.000441757	yes
XLOC_001398	au2.g2792	TC000548	H14	Serine protease-like protein [Source:UniProtKB/TrEMBL;Acc:D6W9N7]	GO:0003824	catalytic activity	IPR009003	Peptidase cysteine/serine, trypsin-like	vitamin k-dependent protein c-like	GO:0004252,GO:0006508	F:serine-type endopeptidase activity,P:proteolysis	ChLG2:12272751-12273984	Cro1:NC:6h	Cro1:BttO:6h	OK	0.466077	2.59375	2.4764	3.23153	0.00035	0.00258743	yes
XLOC_001402	au2.g2800	TC000543	HR4	HR4 [Source:UniProtKB/TrEMBL;Acc:D6W9P7]	GO:0003677	DNA binding	IPR008946	Nuclear hormone receptor, ligand-binding	orphan nuclear receptor	GO:0043401,GO:0008270,GO:0006355,GO:0043565,GO:0003700,GO:0003707,GO:0005634	P:steroid hormone mediated signaling pathway,F:zinc ion binding,P:regulation of transcription, DNA-dependent,F:sequence-specific DNA binding,F:sequence-specific DNA binding transcription factor activity,F:steroid hormone receptor activity,C:nucleus	ChLG2:12305858-12324934	Cro1:NC:6h	Cro1:BttO:6h	OK	2.7031	9.28783	1.78073	4.44354	5e-05	0.000441757	yes
XLOC_001410	au2.g2822	N/A										ChLG2:12466153-12466833	Cro1:NC:6h	Cro1:BttO:6h	OK	18.7277	39.7333	1.08517	3.90888	5e-05	0.000441757	yes
XLOC_001416	au2.g2829	N/A										ChLG2:12478376-12484663	Cro1:NC:6h	Cro1:BttO:6h	OK	33.8627	45.7176	0.433052	1.70405	0.0049	0.0251203	yes
XLOC_001430	au2.g2859	N/A										ChLG2:12656823-12657393	Cro1:NC:6h	Cro1:BttO:6h	OK	68.981	31.2457	-1.14254	-4.72022	5e-05	0.000441757	yes
XLOC_001431	au2.g2860	TC000517		Putative uncharacterized protein [Source:UniProtKB/TrEMBL;Acc:D6W9V7]			IPR001938	Thaumatin, pathogenesis-related				ChLG2:12658735-12659663	Cro1:NC:6h	Cro1:BttO:6h	OK	31.669	125.149	1.9825	8.20867	5e-05	0.000441757	yes
XLOC_001432	au2.g2861	TC000516		Putative uncharacterized protein [Source:UniProtKB/TrEMBL;Acc:D6W9V8]			IPR001938	Thaumatin, pathogenesis-related				ChLG2:12661090-12661953	Cro1:NC:6h	Cro1:BttO:6h	OK	67.8635	26.212	-1.37241	-5.42055	5e-05	0.000441757	yes
XLOC_001433	au2.g2862	TC000515		Putative uncharacterized protein [Source:UniProtKB/TrEMBL;Acc:D6W9V9]			IPR001938	Thaumatin, pathogenesis-related				ChLG2:12663213-12664043	Cro1:NC:6h	Cro1:BttO:6h	OK	2263.73	880.835	-1.36176	-5.82736	5e-05	0.000441757	yes
XLOC_001447	au2.g2886	TC000500	CEC3	Antimicrobial peptide [Source:UniProtKB/TrEMBL;Acc:D6W9Y9]								ChLG2:12901230-12901633	Cro1:NC:6h	Cro1:BttO:6h	OK	26.3932	12.3337	-1.09756	-3.67319	0.0004	0.00291304	yes
XLOC_001448	au2.g2887	TC030482	CEC2	Antimicrobial peptide [Source:UniProtKB/TrEMBL;Acc:D6W9Z0]								ChLG2:12901987-12903093	Cro1:NC:6h	Cro1:BttO:6h	OK	7.20987	2.26699	-1.6692	-3.77636	5e-05	0.000441757	yes
XLOC_001452	au2.g2892	TC000495	P8	Serine protease P8 [Source:UniProtKB/TrEMBL;Acc:D6W9Z5]	GO:0003824	catalytic activity	IPR009003	Peptidase cysteine/serine, trypsin-like	proclotting enzyme	GO:0006508,GO:0004252	P:proteolysis,F:serine-type endopeptidase activity	ChLG2:12933595-12937645	Cro1:NC:6h	Cro1:BttO:6h	OK	48.8953	69.6606	0.510646	1.96375	0.0007	0.00476256	yes
XLOC_001454	au2.g2895	N/A										ChLG2:13015410-13021975	Cro1:NC:6h	Cro1:BttO:6h	OK	35.6591	26.1711	-0.446298	-1.73235	0.0027	0.015206	yes
XLOC_001490	au2.g2972	TC000442		Putative uncharacterized protein [Source:UniProtKB/TrEMBL;Acc:D6WA86]	GO:0042302	structural constituent of cuticle	IPR000618	Insect cuticle protein	cuticular protein ld-cp1v1	GO:0005214	F:structural constituent of chitin-based cuticle	ChLG2:13817227-13817997	Cro1:NC:6h	Cro1:BttO:6h	OK	220.123	354.202	0.68626	3.34832	5e-05	0.000441757	yes
XLOC_001492	au2.g2976	TC000440		Putative uncharacterized protein [Source:UniProtKB/TrEMBL;Acc:D6WA90]								ChLG2:13842003-13859107	Cro1:NC:6h	Cro1:BttO:6h	OK	20.2896	27.3559	0.431113	1.63476	0.00815	0.0383113	yes
XLOC_001496	au2.g3007	TC000433		Putative uncharacterized protein [Source:UniProtKB/TrEMBL;Acc:D6WAB5]	GO:0005515	protein binding	IPR000980	SH2 domain	sh2 domain containing	GO:0005515	F:protein binding	ChLG2:14075453-14077754	Cro1:NC:6h	Cro1:BttO:6h	OK	15.3484	9.17031	-0.743047	-2.44751	5e-05	0.000441757	yes
XLOC_001501	au2.g3020	N/A										ChLG2:14137408-14137884	Cro1:NC:6h	Cro1:BttO:6h	OK	188.504	256.362	0.443589	2.80099	0.00585	0.0291325	yes
XLOC_001513	au2.g3036	TC000410		Putative uncharacterized protein [Source:UniProtKB/TrEMBL;Acc:D6WAF1]								ChLG2:14431215-14442464	Cro1:NC:6h	Cro1:BttO:6h	OK	1.24748	2.90849	1.22126	2.31586	0.00015	0.00121298	yes
XLOC_001522	au2.g3051	TC000399		Putative uncharacterized protein [Source:UniProtKB/TrEMBL;Acc:D6WAG7]	GO:0005215	transporter activity	IPR001046	Natural resistance-associated macrophage protein	protein malvolio	GO:0006810,GO:0016020,GO:0005215	P:transport,C:membrane,F:transporter activity	ChLG2:14613571-14615636	Cro1:NC:6h	Cro1:BttO:6h	OK	4.8673	2.39071	-1.02568	-2.50274	0.0003	0.00225752	yes
XLOC_001523	au2.g3052	TC000398		Putative uncharacterized protein [Source:UniProtKB/TrEMBL;Acc:D6WAG8]								ChLG2:14617332-14619416	Cro1:NC:6h	Cro1:BttO:6h	OK	2.17726	0.300658	-2.85632	-3.4672	0.00045	0.00323227	yes
XLOC_001542	au2.g3092	TC000369		Putative uncharacterized protein [Source:UniProtKB/TrEMBL;Acc:D6WAM3]			IPR022727	Pupal cuticle protein C1	cuticular protein	GO:0042302	F:structural constituent of cuticle	ChLG2:14885699-14886466	Cro1:NC:6h	Cro1:BttO:6h	OK	59.6137	34.7619	-0.778136	-2.49656	0.00075	0.00505915	yes
XLOC_001548	au2.g3108,au2.g3118	N/A										ChLG2:15009879-15016604	Cro1:NC:6h	Cro1:BttO:6h	OK	5.51696	1.45387	-1.92398	-2.82963	5e-05	0.000441757	yes
XLOC_001561	au2.g3148	TC000336		Putative uncharacterized protein [Source:UniProtKB/TrEMBL;Acc:D6WAU8]	GO:0006629	lipid metabolic process	IPR001087	Lipase, GDSL	phospholipase membrane-associated-like	GO:0006629,GO:0016788	P:lipid metabolic process,F:hydrolase activity, acting on ester bonds	ChLG2:16112942-16117234	Cro1:NC:6h	Cro1:BttO:6h	OK	5.16519	0.453125	-3.51084	-6.54663	5e-05	0.000441757	yes
XLOC_001568	au2.g3162	TC000326		Putative uncharacterized protein [Source:UniProtKB/TrEMBL;Acc:D6WAW8]	GO:0003676	nucleic acid binding	IPR007087	Zinc finger, C2H2	isoform b	GO:0008270,GO:0003676,GO:0005622	F:zinc ion binding,F:nucleic acid binding,C:intracellular	ChLG2:16175431-16179124	Cro1:NC:6h	Cro1:BttO:6h	OK	69.2381	155.259	1.16504	5.08569	5e-05	0.000441757	yes
XLOC_001569	au2.g3163	TC000325		Pro-phenol oxidase subunit 1 [Source:UniProtKB/TrEMBL;Acc:Q49I39]	GO:0004097	catechol oxidase activity	IPR008922	Uncharacterised domain, di-copper centre	phenoloxidase subunit a3-like	GO:0004097,GO:0055114,GO:0004503	F:catechol oxidase activity,P:oxidation-reduction process,F:monophenol monooxygenase activity	ChLG2:16179789-16182374	Cro1:NC:6h	Cro1:BttO:6h	OK	35.2937	24.7933	-0.50946	-2.02571	0.00085	0.00564068	yes
XLOC_001578	au2.g3175	TC000316	CPAP-1C	Cuticular protein analogous to peritrophins 1-C [Source:UniProtKB/TrEMBL;Acc:D1MAH7]	GO:0005576	extracellular region	IPR002557	Chitin binding domain	isoform a	GO:0005576,GO:0008061,GO:0006030	C:extracellular region,F:chitin binding,P:chitin metabolic process	ChLG2:16239168-16246704	Cro1:NC:6h	Cro1:BttO:6h	OK	37.0977	50.0001	0.4306	1.77724	0.00425	0.0223112	yes
XLOC_001586	au2.g3197	TC000305		Putative uncharacterized protein [Source:UniProtKB/TrEMBL;Acc:D6WB94]	GO:0000166	nucleotide binding	IPR008250	ATPase, P-type, ATPase-associated domain	na+ + atpase alpha-subunit 1	GO:0008340,GO:0015672,GO:0035158,GO:0008360,GO:0051124,GO:0035159,GO:0019991,GO:0009612,GO:0016323,GO:0046872,GO:0006754,GO:0005391,GO:0001700,GO:0005918,GO:0007268,GO:0005890,GO:0009266,GO:0005634,GO:0005524,GO:0050905,GO:0001894,GO:0008344,GO:0019829	P:determination of adult lifespan,P:monovalent inorganic cation transport,P:regulation of tube diameter, open tracheal system,P:regulation of cell shape,P:synaptic growth at neuromuscular junction,P:regulation of tube length, open tracheal system,P:septate junction assembly,P:response to mechanical stimulus,C:basolateral plasma membrane,F:metal ion binding,P:ATP biosynthetic process,F:sodium:pota…	ChLG2:16689954-16694244	Cro1:NC:6h	Cro1:BttO:6h	OK	1.06118	0.598206	-0.826962	-1.60174	0.01025	0.0462525	yes
XLOC_001588	au2.g3202	TC000303		Putative uncharacterized protein [Source:UniProtKB/TrEMBL;Acc:D6WB98]	GO:0005215	transporter activity	IPR005829	Sugar transporter, conserved site	synaptic vesicle protein	GO:0055085,GO:0016021,GO:0005215	P:transmembrane transport,C:integral to membrane,F:transporter activity	ChLG2:16704957-16707074	Cro1:NC:6h	Cro1:BttO:6h	OK	68.7771	92.9106	0.433915	1.86039	0.0036	0.0193986	yes
XLOC_001595	au2.g3215	TC000293		Putative uncharacterized protein [Source:UniProtKB/TrEMBL;Acc:D6WBB7]								ChLG2:16842464-16843364	Cro1:NC:6h	Cro1:BttO:6h	OK	254.098	174.376	-0.543184	-2.48874	0.00035	0.00258743	yes
XLOC_001596	au2.g3216	TC000292		Putative uncharacterized protein [Source:UniProtKB/TrEMBL;Acc:D6WBB8]								ChLG2:16843449-16844234	Cro1:NC:6h	Cro1:BttO:6h	OK	165.855	107.016	-0.632106	-2.86248	5e-05	0.000441757	yes
XLOC_001597	au2.g3217	TC000291		Putative uncharacterized protein [Source:UniProtKB/TrEMBL;Acc:D6WBB9]								ChLG2:16844565-16845384	Cro1:NC:6h	Cro1:BttO:6h	OK	683.482	394.095	-0.794361	-3.49975	5e-05	0.000441757	yes
XLOC_001598	au2.g3218	TC000290		Putative uncharacterized protein [Source:UniProtKB/TrEMBL;Acc:D6WBC0]								ChLG2:16845485-16846304	Cro1:NC:6h	Cro1:BttO:6h	OK	704.636	428.637	-0.717121	-3.17243	5e-05	0.000441757	yes
XLOC_001600	au2.g3220	N/A										ChLG2:16850078-16850884	Cro1:NC:6h	Cro1:BttO:6h	OK	1968.31	1131.45	-0.798781	-3.63684	5e-05	0.000441757	yes
XLOC_001601	au2.g3221	TC000287		Putative uncharacterized protein [Source:UniProtKB/TrEMBL;Acc:D6WBC3]								ChLG2:16851639-16853384	Cro1:NC:6h	Cro1:BttO:6h	OK	69.7495	50.2755	-0.472326	-1.9559	0.001	0.00649714	yes
XLOC_001622	au2.g3278	TC000252	H6	Serine protease H6 [Source:UniProtKB/TrEMBL;Acc:D6WBS2]	GO:0003677	DNA binding	IPR009003	Peptidase cysteine/serine, trypsin-like	serine protease	GO:0005622,GO:0006508,GO:0003677,GO:0004252	C:intracellular,P:proteolysis,F:DNA binding,F:serine-type endopeptidase activity	ChLG2:18179327-18180574	Cro1:NC:6h	Cro1:BttO:6h	OK	12.6975	23.8349	0.908533	3.0824	5e-05	0.000441757	yes
XLOC_001624	au2.g3281	TC000250	H5	Serine protease H5 [Source:UniProtKB/TrEMBL;Acc:D6WBS5]	GO:0003824	catalytic activity	IPR009003	Peptidase cysteine/serine, trypsin-like	prophenoloxidase activating factor	GO:0004252,GO:0006508	F:serine-type endopeptidase activity,P:proteolysis	ChLG2:18221976-18223144	Cro1:NC:6h	Cro1:BttO:6h	OK	13.8811	6.71473	-1.04772	-3.07808	5e-05	0.000441757	yes
XLOC_001625	au2.g3283	TC000249	H4	Serine protease H4 [Source:UniProtKB/TrEMBL;Acc:D6WBS8]	GO:0003824	catalytic activity	IPR009003	Peptidase cysteine/serine, trypsin-like	serine protease	GO:0006508,GO:0004252	P:proteolysis,F:serine-type endopeptidase activity	ChLG2:18241900-18244664	Cro1:NC:6h	Cro1:BttO:6h	OK	93.1871	209.543	1.16905	4.91109	5e-05	0.000441757	yes
XLOC_001626	au2.g3284	TC000248	H3	Serine protease H3 [Source:UniProtKB/TrEMBL;Acc:D6WBS9]	GO:0003824	catalytic activity	IPR009003	Peptidase cysteine/serine, trypsin-like	prophenoloxidase activating factor	GO:0006508,GO:0004252	P:proteolysis,F:serine-type endopeptidase activity	ChLG2:18244926-18247814	Cro1:NC:6h	Cro1:BttO:6h	OK	44.8051	34.0115	-0.39764	-1.62881	0.0112	0.0497288	yes
XLOC_001649	au2.g3326	TC000222	TcCad1	E-cadherin-like protein [Source:UniProtKB/TrEMBL;Acc:D6WC48]	GO:0005509	calcium ion binding	IPR002126	Cadherin	cadherin-like protein	GO:0016021,GO:0007156,GO:0005509,GO:0005886	C:integral to membrane,P:homophilic cell adhesion,F:calcium ion binding,C:plasma membrane	ChLG2:19132990-19140494	Cro1:NC:6h	Cro1:BttO:6h	OK	122.61	77.9134	-0.654138	-2.41894	5e-05	0.000441757	yes
XLOC_001663	au2.g3348	TC000203		Putative uncharacterized protein [Source:UniProtKB/TrEMBL;Acc:D6WC83]	GO:0003993	acid phosphatase activity	IPR000560	Histidine phosphatase superfamily, clade-2	acid phosphatase 1	GO:0003993	F:acid phosphatase activity	ChLG2:19429755-19431124	Cro1:NC:6h	Cro1:BttO:6h	OK	0.968049	2.5371	1.39003	2.52534	0.0004	0.00291304	yes
XLOC_001664	au2.g3350	N/A										ChLG2:19433897-19435554	Cro1:NC:6h	Cro1:BttO:6h	OK	63.2313	28.4161	-1.15393	-4.5853	5e-05	0.000441757	yes
XLOC_001687	au2.g3413	TC000176		Toll-like protein [Source:UniProtKB/TrEMBL;Acc:D6WCM2]	GO:0004888	transmembrane signaling receptor activity	IPR000483	Cysteine-rich flanking region, C-terminal	toll-like protein	GO:0045087,GO:0004888,GO:0005622,GO:0007165,GO:0016021,GO:0005515	P:innate immune response,F:transmembrane signaling receptor activity,C:intracellular,P:signal transduction,C:integral to membrane,F:protein binding	ChLG2:20033188-20036124	Cro1:NC:6h	Cro1:BttO:6h	OK	0.688466	0.0602542	-3.51425	-3.06991	0.00165	0.0099966	yes
XLOC_001688	au2.g3414	TC000175		Putative uncharacterized protein [Source:UniProtKB/TrEMBL;Acc:D6WCM3]	GO:0004601	peroxidase activity	IPR002007	Haem peroxidase, animal	peroxidase-like isoform 1	GO:0020037,GO:0004601,GO:0055114,GO:0006979	F:heme binding,F:peroxidase activity,P:oxidation-reduction process,P:response to oxidative stress	ChLG2:20036354-20043454	Cro1:NC:6h	Cro1:BttO:6h	OK	4.7599	12.109	1.34707	3.71389	5e-05	0.000441757	yes
XLOC_001689	au2.g3415	TC000174		Putative uncharacterized protein [Source:UniProtKB/TrEMBL;Acc:D6WCM4]			IPR004911	Gamma interferon inducible lysosomal thiol reductase GILT				ChLG2:20046898-20047794	Cro1:NC:6h	Cro1:BttO:6h	OK	11.2015	25.5938	1.1921	2.99165	5e-05	0.000441757	yes
XLOC_001699	au2.g3436	TC000163		Putative uncharacterized protein [Source:UniProtKB/TrEMBL;Acc:D6WCQ0]			IPR003609	Apple-like	isoform a	GO:0007160,GO:0016324,GO:0007015,GO:0003383,GO:0016476	P:cell-matrix adhesion,C:apical plasma membrane,P:actin filament organization,P:apical constriction,P:regulation of embryonic cell shape	ChLG2:20138300-20147784	Cro1:NC:6h	Cro1:BttO:6h	OK	1.41314	17.1027	3.59725	8.05471	5e-05	0.000441757	yes
XLOC_001712	au2.g3731	TC003228		Putative uncharacterized protein [Source:UniProtKB/TrEMBL;Acc:D6WE48]	GO:0005215	transporter activity	IPR005829	Sugar transporter, conserved site	facilitated trehalose transporter tret1-like isoform 1	GO:0005355,GO:0046427,GO:0055085,GO:0016021	F:glucose transmembrane transporter activity,P:positive regulation of JAK-STAT cascade,P:transmembrane transport,C:integral to membrane	ChLG3:110095-112914	Cro1:NC:6h	Cro1:BttO:6h	OK	149.719	79.6972	-0.909653	-3.8871	5e-05	0.000441757	yes
XLOC_001723	au2.g3747	TC003239		UDP-glucose 6-dehydrogenase [Source:UniProtKB/TrEMBL;Acc:D6WED0]	GO:0000166	nucleotide binding	IPR008927	6-phosphogluconate dehydrogenase, C-terminal-like	udp-glucose 6-dehydrogenase-like	GO:0051287,GO:0016319,GO:0015014,GO:0016055,GO:0007507,GO:0042048,GO:0007224,GO:0003979,GO:0007367,GO:0007428,GO:0007427,GO:0002121,GO:0055114,GO:0008543,GO:0007509,GO:0030206,GO:0007476	F:NAD binding,P:mushroom body development,P:heparan sulfate proteoglycan biosynthetic process, polysaccharide chain biosynthetic process,P:Wnt receptor signaling pathway,P:heart development,P:olfactory behavior,P:smoothened signaling pathway,F:UDP-glucose 6-dehydrogenase activity,P:segment polarity determination,P:primary branching, open tracheal system,P:epithelial cell migration, open tracheal …	ChLG3:196545-199598	Cro1:NC:6h	Cro1:BttO:6h	OK	25.3176	42.1172	0.734272	2.99188	5e-05	0.000441757	yes
XLOC_001727	au2.g3753	TC003243		Putative uncharacterized protein [Source:UniProtKB/TrEMBL;Acc:D6WED6]								ChLG3:242955-246468	Cro1:NC:6h	Cro1:BttO:6h	OK	38.0112	63.2053	0.73362	3.03135	5e-05	0.000441757	yes
XLOC_001740	au2.g3779	TC003268		Putative uncharacterized protein [Source:UniProtKB/TrEMBL;Acc:D6WEH8]	GO:0005488	binding	IPR011989	Armadillo-like helical	serine threonine-protein phosphatase 4 regulatory subunit 1	GO:0005515,GO:0009987	F:protein binding,P:cellular process	ChLG3:531677-564724	Cro1:NC:6h	Cro1:BttO:6h	OK	45.3035	69.6647	0.620806	2.38676	5e-05	0.000441757	yes
XLOC_001746	au2.g3793	TC003273	PMP5-A	Peritrophic matrix protein 5-A [Source:UniProtKB/TrEMBL;Acc:D1MAJ5]	GO:0005576	extracellular region	IPR002557	Chitin binding domain	peritrophic matrix protein 5-a	GO:0005576,GO:0008061,GO:0006030	C:extracellular region,F:chitin binding,P:chitin metabolic process	ChLG3:628677-630156	Cro1:NC:6h	Cro1:BttO:6h	OK	2.09958	0.54422	-1.94784	-3.14784	0.0001	0.000838716	yes
XLOC_001747	au2.g3794	TC003274	PMP2-A	Peritrophic matrix protein 2-A [Source:UniProtKB/TrEMBL;Acc:D1MAJ1]	GO:0005576	extracellular region	IPR002557	Chitin binding domain	peritrophic matrix protein 2-a precursor	GO:0005576,GO:0008061,GO:0006030	C:extracellular region,F:chitin binding,P:chitin metabolic process	ChLG3:631667-632409	Cro1:NC:6h	Cro1:BttO:6h	OK	351.093	124.518	-1.4955	-7.33109	5e-05	0.000441757	yes
XLOC_001748	au2.g3796	TC003275	PMP2-B	Peritrophic matrix protein 2-B [Source:UniProtKB/TrEMBL;Acc:D1MAJ2]	GO:0005576	extracellular region	IPR002557	Chitin binding domain	peritrophic matrix protein 2-b precursor	GO:0005576,GO:0008061,GO:0006030	C:extracellular region,F:chitin binding,P:chitin metabolic process	ChLG3:635557-636283	Cro1:NC:6h	Cro1:BttO:6h	OK	1958.66	1359.73	-0.526549	-2.4872	0.00085	0.00564068	yes
XLOC_001750	au2.g3799	TC003276	ANGPTL1	Angiopoietin-like 1 [Source:UniProtKB/TrEMBL;Acc:D6WEJ6]	GO:0005102	receptor binding	IPR002181	Fibrinogen, alpha/beta/gamma chain, C-terminal globular	fibrinogen and fibronectin	GO:0005615,GO:0007165,GO:0005102	C:extracellular space,P:signal transduction,F:receptor binding	ChLG3:640777-646747	Cro1:NC:6h	Cro1:BttO:6h	OK	12.8957	67.1563	2.38063	8.80667	5e-05	0.000441757	yes
XLOC_001753	au2.g3802	TC003279		Putative uncharacterized protein [Source:UniProtKB/TrEMBL;Acc:D6WEK0]	GO:0005615	extracellular space	IPR006331	Adenosine deaminase-related growth factor	adenosine deaminase cecr1-like	GO:0005615,GO:0019239,GO:0009168	C:extracellular space,F:deaminase activity,P:purine ribonucleoside monophosphate biosynthetic process	ChLG3:688047-691408	Cro1:NC:6h	Cro1:BttO:6h	OK	41.2649	18.5897	-1.15041	-4.52632	5e-05	0.000441757	yes
XLOC_001755	au2.g3808	TC003280		Putative uncharacterized protein [Source:UniProtKB/TrEMBL;Acc:D6WEK6]	GO:0003995	acyl-CoA dehydrogenase activity	IPR009100	Acyl-CoA dehydrogenase/oxidase	cg12262-pa	GO:0050660,GO:0005875,GO:0005811,GO:0005759,GO:0006635,GO:0003995	F:flavin adenine dinucleotide binding,C:microtubule associated complex,C:lipid particle,C:mitochondrial matrix,P:fatty acid beta-oxidation,F:acyl-CoA dehydrogenase activity	ChLG3:711387-713454	Cro1:NC:6h	Cro1:BttO:6h	OK	124.715	92.2754	-0.434612	-1.87584	0.0039	0.0207587	yes
XLOC_001779	au2.g3856	N/A							e3 ubiquitin-protein ligase cbl-b-like	GO:0004871,GO:0007166,GO:0001784,GO:0016567,GO:0005509,GO:0023051,GO:0004842,GO:0005634,GO:0008270	F:signal transducer activity,P:cell surface receptor signaling pathway,F:phosphotyrosine binding,P:protein ubiquitination,F:calcium ion binding,P:regulation of signaling,F:ubiquitin-protein ligase activity,C:nucleus,F:zinc ion binding	ChLG3:1499859-1501543	Cro1:NC:6h	Cro1:BttO:6h	OK	8.99328	12.8488	0.514721	1.63843	0.0101	0.0456906	yes
XLOC_001803	au2.g3911	TC003347		Putative uncharacterized protein [Source:UniProtKB/TrEMBL;Acc:D6WFC7]	GO:0005515	protein binding	IPR004046	Glutathione S-transferase, C-terminal	glutathione s-transferase 6a	GO:0005515	F:protein binding	ChLG3:2260845-2262102	Cro1:NC:6h	Cro1:BttO:6h	OK	127.038	187.059	0.558233	2.48552	0.00025	0.00191821	yes
XLOC_001806	au2.g3919	TC003350		Putative uncharacterized protein [Source:UniProtKB/TrEMBL;Acc:D6WFE0]			IPR013969	Oligosaccharide biosynthesis protein Alg14-like	udp-n-acetylglucosamine transferase subunit alg14 homolog	GO:0016020	C:membrane	ChLG3:2710055-2711565	Cro1:NC:6h	Cro1:BttO:6h	OK	37.3065	26.0744	-0.516793	-1.98033	0.0056	0.0280964	yes
XLOC_001809	au2.g3925	TC003353		Putative uncharacterized protein [Source:UniProtKB/TrEMBL;Acc:D6WFE8]	GO:0004672	protein kinase activity	IPR008266	Tyrosine-protein kinase, active site	tyrosine-protein kinase-like otk-like	GO:0004713,GO:0006468,GO:0005524,GO:0005515	F:protein tyrosine kinase activity,P:protein phosphorylation,F:ATP binding,F:protein binding	ChLG3:2794305-2842487	Cro1:NC:6h	Cro1:BttO:6h	OK	11.6098	4.97637	-1.22218	-4.19281	5e-05	0.000441757	yes
XLOC_001823	au2.g3954	TC003371		Putative uncharacterized protein [Source:UniProtKB/TrEMBL;Acc:D6WFP6]			IPR006629	LPS-induced tumor necrosis factor alpha factor				ChLG3:3919155-3922832	Cro1:NC:6h	Cro1:BttO:6h	OK	169.313	309.232	0.868992	3.86605	5e-05	0.000441757	yes
XLOC_001842	au2.g3993	TC003374		Putative uncharacterized protein [Source:UniProtKB/TrEMBL;Acc:D6WFU2]								ChLG3:5287155-5287666	Cro1:NC:6h	Cro1:BttO:6h	OK	203.852	440.275	1.11088	5.99316	5e-05	0.000441757	yes
XLOC_001843	au2.g3994	TC003375		Putative uncharacterized protein [Source:UniProtKB/TrEMBL;Acc:D6WFU3]	GO:0016787	hydrolase activity	IPR002018	Carboxylesterase, type B	hypothetical protein TcasGA2_TC003375	GO:0016787	F:hydrolase activity	ChLG3:5289245-5293110	Cro1:NC:6h	Cro1:BttO:6h	OK	113.504	75.016	-0.59747	-2.50634	5e-05	0.000441757	yes
XLOC_001844	au2.g3995	TC003377		Putative uncharacterized protein [Source:UniProtKB/TrEMBL;Acc:D6WFU5]	GO:0000166	nucleotide binding	IPR004868	DNA-directed DNA polymerase, family B, mitochondria/virus	dna pol b2 domain-containing protein	GO:0003887,GO:0006260,GO:0003677,GO:0008408,GO:0000166	F:DNA-directed DNA polymerase activity,P:DNA replication,F:DNA binding,F:3'-5' exonuclease activity,F:nucleotide binding	ChLG3:5294505-5297279	Cro1:NC:6h	Cro1:BttO:6h	OK	24.4139	15.5018	-0.655268	-2.52218	5e-05	0.000441757	yes
XLOC_001845	au2.g3996	N/A							PREDICTED: similar to carboxylesterase	GO:0016787	F:hydrolase activity	ChLG3:5303575-5305723	Cro1:NC:6h	Cro1:BttO:6h	OK	27.4525	13.3107	-1.04435	-3.88526	5e-05	0.000441757	yes
XLOC_001846	au2.g4004	TC003382		Putative uncharacterized protein [Source:UniProtKB/TrEMBL;Acc:D6WG15]								ChLG3:5326695-5327076	Cro1:NC:6h	Cro1:BttO:6h	OK	865.164	2068.27	1.25738	8.46677	5e-05	0.000441757	yes
XLOC_001847	au2.g4005	N/A										ChLG3:5328925-5329366	Cro1:NC:6h	Cro1:BttO:6h	OK	398.834	739.459	0.890682	5.28499	5e-05	0.000441757	yes
XLOC_001848	au2.g4008	N/A										ChLG3:5336925-5337353	Cro1:NC:6h	Cro1:BttO:6h	OK	26.5071	4.70448	-2.49427	-6.21578	5e-05	0.000441757	yes
XLOC_001849	au2.g4009	TC003385		Putative uncharacterized protein [Source:UniProtKB/TrEMBL;Acc:D6WG21]								ChLG3:5338685-5339090	Cro1:NC:6h	Cro1:BttO:6h	OK	53.5668	13.2973	-2.01021	-6.56378	5e-05	0.000441757	yes
XLOC_001850	au2.g4018	N/A										ChLG3:5353985-5354499	Cro1:NC:6h	Cro1:BttO:6h	OK	5075.83	8829.7	0.798721	4.05718	5e-05	0.000441757	yes
XLOC_001851	au2.g4019	N/A										ChLG3:5355955-5356325	Cro1:NC:6h	Cro1:BttO:6h	OK	7679.09	10979.6	0.515813	3.24109	0.00205	0.0120403	yes
XLOC_001856	au2.g4032	TC003391		Putative uncharacterized protein [Source:UniProtKB/TrEMBL;Acc:D6WG44]	GO:0008083	growth factor activity	IPR020090	Midkine heparin-binding growth factor, C-terminal	pleiotrophin-like protein	GO:0005576,GO:0008083,GO:0008201	C:extracellular region,F:growth factor activity,F:heparin binding	ChLG3:5422359-5444387	Cro1:NC:6h	Cro1:BttO:6h	OK	407.786	227.806	-0.840005	-3.11024	5e-05	0.000441757	yes
XLOC_001897	au2.g4106	TC003438	TCJHEH-R2	Putative uncharacterized protein [Source:UniProtKB/TrEMBL;Acc:D6WGJ2]	GO:0003824	catalytic activity	IPR000639	Epoxide hydrolase-like	juvenile hormone epoxide hydrolase-like protein 2	GO:0009636,GO:0044464,GO:0008152,GO:0016020,GO:0033961,GO:0004301	P:response to toxin,C:cell part,P:metabolic process,C:membrane,F:cis-stilbene-oxide hydrolase activity,F:epoxide hydrolase activity	ChLG3:7096515-7098398	Cro1:NC:6h	Cro1:BttO:6h	OK	104.362	73.0662	-0.514321	-2.19675	0.0009	0.00592823	yes
XLOC_001908	au2.g4126	TC003448		Putative uncharacterized protein [Source:UniProtKB/TrEMBL;Acc:D6WGK9]	GO:0042318	penicillin biosynthetic process	IPR005079	Peptidase C45, acyl-coenzyme A:6-aminopenicillanic acid acyl-transferase	acyl-coenzyme a:6-aminopenicillanic-acid-acyltransferase 40 kda form	GO:0016740,GO:0042318	F:transferase activity,P:penicillin biosynthetic process	ChLG3:7168225-7171531	Cro1:NC:6h	Cro1:BttO:6h	OK	61.9455	45.0834	-0.458404	-1.89856	0.003	0.0166278	yes
XLOC_001914	au2.g4136	TC003455		Putative uncharacterized protein [Source:UniProtKB/TrEMBL;Acc:D6WGM0]	GO:0005215	transporter activity	IPR000109	Proton-dependent oligopeptide transporter family	peptide transporter family 1-like	GO:0016021,GO:0006857,GO:0005215	C:integral to membrane,P:oligopeptide transport,F:transporter activity	ChLG3:7276825-7291920	Cro1:NC:6h	Cro1:BttO:6h	OK	36.3622	22.2837	-0.706451	-2.80245	5e-05	0.000441757	yes
XLOC_001934	au2.g4179	TC003480	CYP353A1	Cytochrome P450 353A1 [Source:UniProtKB/TrEMBL;Acc:D6WGY7]	GO:0004497	monooxygenase activity	IPR002401	Cytochrome P450, E-class, group I	probable cytochrome p450 49a1-like	GO:0020037,GO:0016705,GO:0004497,GO:0009055,GO:0055114	F:heme binding,F:oxidoreductase activity, acting on paired donors, with incorporation or reduction of molecular oxygen,F:monooxygenase activity,F:electron carrier activity,P:oxidation-reduction process	ChLG3:7743924-7746157	Cro1:NC:6h	Cro1:BttO:6h	OK	4.35142	2.48993	-0.805379	-1.93883	0.0029	0.0161553	yes
XLOC_001975	au2.g4258	TC003529		Putative uncharacterized protein [Source:UniProtKB/TrEMBL;Acc:D6WHE5]	GO:0005783	endoplasmic reticulum	IPR005595	Translocon-associated protein (TRAP), alpha subunit	translocon-associated protein subunit alpha	GO:0005785,GO:0045169,GO:0005811,GO:0005048	C:signal recognition particle receptor complex,C:fusome,C:lipid particle,F:signal sequence binding	ChLG3:8186435-8188656	Cro1:NC:6h	Cro1:BttO:6h	OK	110.409	163.69	0.568114	2.37001	0.00015	0.00121298	yes
XLOC_001976	au2.g4260	TC003531		Putative uncharacterized protein [Source:UniProtKB/TrEMBL;Acc:D6WHE9]			IPR007834	DSS1/SEM1	26s proteasome complex subunit dss1-like	GO:0000502	C:proteasome complex	ChLG3:8256952-8257625	Cro1:NC:6h	Cro1:BttO:6h	OK	178.178	134.734	-0.403206	-1.98153	0.00935	0.0428889	yes
XLOC_001982	au2.g4279	TC003540		Putative uncharacterized protein [Source:UniProtKB/TrEMBL;Acc:D6WHH0]	GO:0005515	protein binding	IPR005036	Putative phosphatase regulatory subunit	glycogen binding subunit isoform a	GO:0008599,GO:0008157	F:protein phosphatase type 1 regulator activity,F:protein phosphatase 1 binding	ChLG3:8751020-8756052	Cro1:NC:6h	Cro1:BttO:6h	OK	34.8323	26.291	-0.405859	-1.64832	0.00795	0.0375403	yes
XLOC_001997	au2.g4315	TC003561		Putative uncharacterized protein [Source:UniProtKB/TrEMBL;Acc:D6WHS1]			IPR012429	Protein of unknown function DUF1624				ChLG3:9729555-9733555	Cro1:NC:6h	Cro1:BttO:6h	OK	16.6909	11.579	-0.527549	-1.85934	0.00445	0.0231859	yes
XLOC_002023	au2.g4366	TC003599		Putative uncharacterized protein [Source:UniProtKB/TrEMBL;Acc:D6WI67]			IPR022727	Pupal cuticle protein C1	pupal cuticle protein c1b (tm-c1b) (tm-pcp c1b)	GO:0042302	F:structural constituent of cuticle	ChLG3:11179645-11180379	Cro1:NC:6h	Cro1:BttO:6h	OK	35.7266	15.0841	-1.24397	-3.50224	5e-05	0.000441757	yes
XLOC_002026	au2.g4370	N/A										ChLG3:11189365-11189792	Cro1:NC:6h	Cro1:BttO:6h	OK	1.42643	5.20406	1.86722	2.92851	0.0061	0.0301557	yes
XLOC_002029	au2.g4386	TC003609		Putative uncharacterized protein [Source:UniProtKB/TrEMBL;Acc:D6WI97]					krueppel-like factor 6	GO:0007411,GO:0008270,GO:0048813,GO:0030183,GO:0005737,GO:0019221,GO:0042060,GO:0003713,GO:0003700,GO:0045944,GO:0003690,GO:0005634	P:axon guidance,F:zinc ion binding,P:dendrite morphogenesis,P:B cell differentiation,C:cytoplasm,P:cytokine-mediated signaling pathway,P:wound healing,F:transcription coactivator activity,F:sequence-specific DNA binding transcription factor activity,P:positive regulation of transcription from RNA polymerase II promoter,F:double-stranded DNA binding,C:nucleus	ChLG3:11375477-11393137	Cro1:NC:6h	Cro1:BttO:6h	OK	0.958646	2.34358	1.28964	2.28003	0.0016	0.00973504	yes
XLOC_002030	au2.g4387	TC003611		Putative uncharacterized protein [Source:UniProtKB/TrEMBL;Acc:D6WIA3]	GO:0003676	nucleic acid binding	IPR007087	Zinc finger, C2H2	zinc finger protein	GO:0003700,GO:0043565,GO:0005634,GO:0008270,GO:0006355	F:sequence-specific DNA binding transcription factor activity,F:sequence-specific DNA binding,C:nucleus,F:zinc ion binding,P:regulation of transcription, DNA-dependent	ChLG3:11479697-11549648	Cro1:NC:6h	Cro1:BttO:6h	OK	4.40035	8.06785	0.874564	2.70464	5e-05	0.000441757	yes
XLOC_002047	au2.g4425	N/A										ChLG3:12555256-12558670	Cro1:NC:6h	Cro1:BttO:6h	OK	19.1512	8.88314	-1.1083	-3.31335	5e-05	0.000441757	yes
XLOC_002049	au2.g4427	TC003637		Putative uncharacterized protein [Source:UniProtKB/TrEMBL;Acc:D6WIM7]	GO:0000166	nucleotide binding	IPR006206	Mevalonate/galactokinase	n-acetylgalactosamine kinase-like	GO:0005737,GO:0046835,GO:0005524,GO:0006012,GO:0004335	C:cytoplasm,P:carbohydrate phosphorylation,F:ATP binding,P:galactose metabolic process,F:galactokinase activity	ChLG3:12586216-12602512	Cro1:NC:6h	Cro1:BttO:6h	OK	44.4187	29.43	-0.593882	-2.36812	0.0002	0.00157174	yes
XLOC_002061	au2.g4454	TC000087		Putative uncharacterized protein [Source:UniProtKB/TrEMBL;Acc:D6WIQ7]	GO:0004497	monooxygenase activity	IPR005961	Phenylalanine-4-hydroxylase, tetrameric form	phenylalanine hydroxylase	GO:0004505,GO:0005506,GO:0004510,GO:0016597,GO:0006559,GO:0055114	F:phenylalanine 4-monooxygenase activity,F:iron ion binding,F:tryptophan 5-monooxygenase activity,F:amino acid binding,P:L-phenylalanine catabolic process,P:oxidation-reduction process	ChLG3:13479735-13488980	Cro1:NC:6h	Cro1:BttO:6h	OK	147.816	208.801	0.498321	1.90478	0.00105	0.00677321	yes
XLOC_002094	au2.g4506	TC000122		Putative uncharacterized protein [Source:UniProtKB/TrEMBL;Acc:D6WDA9]					myc proto-oncogene	GO:0003700,GO:0005634,GO:0006355,GO:0046983	F:sequence-specific DNA binding transcription factor activity,C:nucleus,P:regulation of transcription, DNA-dependent,F:protein dimerization activity	ChLG3:14016870-14039533	Cro1:NC:6h	Cro1:BttO:6h	OK	24.0383	38.0551	0.662758	2.56991	5e-05	0.000441757	yes
XLOC_002160	au2.g4650	TC003733		Putative uncharacterized protein [Source:UniProtKB/TrEMBL;Acc:D6WDX3]	GO:0006810	transport	IPR018108	Mitochondrial substrate/solute carrier	solute carrier family 25 member 35	GO:0016021,GO:0005739,GO:0006810	C:integral to membrane,C:mitochondrion,P:transport	ChLG3:17395855-17402984	Cro1:NC:6h	Cro1:BttO:6h	OK	13.6487	23.0945	0.758781	2.6842	5e-05	0.000441757	yes
XLOC_002177	au2.g4676	TC010547		Putative uncharacterized protein [Source:UniProtKB/TrEMBL;Acc:D6WE16]	GO:0000166	nucleotide binding	IPR000048	IQ motif, EF-hand binding site	myosin x	GO:0007498,GO:0004887,GO:0007475,GO:0060810,GO:0036011,GO:0000980,GO:0001094,GO:0007314,GO:0008356,GO:0007460,GO:0004558,GO:0007015,GO:0006277,GO:0005656,GO:0045179,GO:0007474,GO:0045572,GO:0035003,GO:0007095,GO:0005902,GO:0046667,GO:0035293,GO:0030898,GO:0007298,GO:0030139,GO:0004637,GO:0005912,GO:0003779,GO:0003774,GO:0001077,GO:0007304,GO:0008347,GO:0017053,GO:0042683,GO:0006270,GO:0035157,GO:…	P:mesoderm development,F:thyroid hormone receptor activity,P:apposition of dorsal and ventral imaginal disc-derived wing surfaces,P:intracellular mRNA localization involved in pattern specification process,P:imaginal disc-derived leg segmentation,F:RNA polymerase II distal enhancer sequence-specific DNA binding,F:TFIID-class transcription factor binding,P:oocyte anterior/posterior axis specificat…	ChLG3:18539828-18581858	Cro1:NC:6h	Cro1:BttO:6h	OK	8.73563	5.30049	-0.720787	-2.39758	5e-05	0.000441757	yes
XLOC_002183	au2.g4689	TC010557		Putative uncharacterized protein [Source:UniProtKB/TrEMBL;Acc:D6WE66]	GO:0006810	transport	IPR002208	SecY/SEC61-alpha family	transport protein sec61 subunit alpha 2	GO:0005784,GO:0042335,GO:0008258,GO:0045169,GO:0010942,GO:0015450,GO:0016021,GO:0007391,GO:0010507,GO:0006616	C:Sec61 translocon complex,P:cuticle development,P:head involution,C:fusome,P:positive regulation of cell death,F:P-P-bond-hydrolysis-driven protein transmembrane transporter activity,C:integral to membrane,P:dorsal closure,P:negative regulation of autophagy,P:SRP-dependent cotranslational protein targeting to membrane, translocation	ChLG3:18915578-18925721	Cro1:NC:6h	Cro1:BttO:6h	OK	112.997	178.384	0.658698	2.76484	5e-05	0.000441757	yes
XLOC_002184	au2.g4693	TC010558		Putative uncharacterized protein [Source:UniProtKB/TrEMBL;Acc:D6WE70]	GO:0003682	chromatin binding	IPR001005	SANT/Myb domain	zinc finger and scan domain-containing protein 29	GO:0003677,GO:0003682	F:DNA binding,F:chromatin binding	ChLG3:18978012-18978950	Cro1:NC:6h	Cro1:BttO:6h	OK	3.09306	7.12612	1.20408	2.76075	0.00025	0.00191821	yes
XLOC_002201	au2.g4734	TC003763		Putative uncharacterized protein [Source:UniProtKB/TrEMBL;Acc:D6WEC2]			IPR003609	Apple-like	isoform a	GO:0003383,GO:0016476,GO:0016021	P:apical constriction,P:regulation of embryonic cell shape,C:integral to membrane	ChLG3:20728224-20789445	Cro1:NC:6h	Cro1:BttO:6h	OK	1.04976	7.11505	2.76081	6.46726	5e-05	0.000441757	yes
XLOC_002211	au2.g4756	TC001394		Putative uncharacterized protein [Source:UniProtKB/TrEMBL;Acc:D7GXI2]								ChLG3:21312605-21313082	Cro1:NC:6h	Cro1:BttO:6h	OK	245.011	113.863	-1.10555	-5.64213	5e-05	0.000441757	yes
XLOC_002219	au2.g4769	TC003796		Sodium/hydrogen exchanger [Source:UniProtKB/TrEMBL;Acc:D6WES4]	GO:0006810	transport	IPR006153	Cation/H+ exchanger	sodium hydrogen exchanger 3,alkali metal ion proton exchanger 3	GO:0006835,GO:0017153,GO:0015385,GO:0055085,GO:0006885,GO:0016021,GO:0006814	P:dicarboxylic acid transport,F:sodium:dicarboxylate symporter activity,F:sodium:hydrogen antiporter activity,P:transmembrane transport,P:regulation of pH,C:integral to membrane,P:sodium ion transport	ChLG3:21984065-22069065	Cro1:NC:6h	Cro1:BttO:6h	OK	22.6146	15.939	-0.504689	-1.97562	0.0008	0.00535081	yes
XLOC_002258	au2.g4864	TC003841		Putative uncharacterized protein [Source:UniProtKB/TrEMBL;Acc:D6WFK4]	GO:0004197	cysteine-type endopeptidase activity	IPR002398	Peptidase C14, caspase precursor p45	caspase-1	GO:0006915,GO:0006508,GO:0004197	P:apoptotic process,P:proteolysis,F:cysteine-type endopeptidase activity	ChLG3:25810759-25817709	Cro1:NC:6h	Cro1:BttO:6h	OK	40.7927	28.9433	-0.495084	-1.89015	0.00135	0.00841463	yes
XLOC_002263	au2.g4873	TC003849		Putative uncharacterized protein [Source:UniProtKB/TrEMBL;Acc:D6WFV4]	GO:0016021	integral to membrane	IPR012496	TMC	transmembrane channel-like protein 7-like	GO:0016021	C:integral to membrane	ChLG3:26091555-26103679	Cro1:NC:6h	Cro1:BttO:6h	OK	11.2567	15.0778	0.42164	1.64717	0.00695	0.0336129	yes
XLOC_002326	au2.g5021	TC003875	RECQ4	RecQ4 [Source:UniProtKB/TrEMBL;Acc:D6WGV0]	GO:0003676	nucleic acid binding	IPR004589	DNA helicase, ATP-dependent, RecQ type	rothmund-thomson syndrome dna helicase recq4	GO:0007307,GO:0008270,GO:0007095,GO:0002164,GO:0006310,GO:0010971,GO:0051301,GO:0006302,GO:0008284,GO:0000739,GO:0006284,GO:0004003,GO:0045740,GO:0005524,GO:0043138	P:eggshell chorion gene amplification,F:zinc ion binding,P:mitotic cell cycle G2/M transition DNA damage checkpoint,P:larval development,P:DNA recombination,P:positive regulation of G2/M transition of mitotic cell cycle,P:cell division,P:double-strand break repair,P:positive regulation of cell proliferation,F:DNA strand annealing activity,P:base-excision repair,F:ATP-dependent DNA helicase activi…	ChLG3:30614178-30640445	Cro1:NC:6h	Cro1:BttO:6h	OK	8.69884	4.98691	-0.802677	-2.7604	5e-05	0.000441757	yes
XLOC_002337	au2.g5046	TC003895		Putative uncharacterized protein [Source:UniProtKB/TrEMBL;Acc:D6WH77]	GO:0005215	transporter activity	IPR001734	Sodium/solute symporter	sodium solute symporter	GO:0016021,GO:0055085,GO:0005215	C:integral to membrane,P:transmembrane transport,F:transporter activity	ChLG3:31342345-31348686	Cro1:NC:6h	Cro1:BttO:6h	OK	120.976	79.496	-0.605767	-2.57635	5e-05	0.000441757	yes
XLOC_002361	au2.g5101,au2.g5102	TC003922,TC003923		Putative uncharacterized protein [Source:UniProtKB/TrEMBL;Acc:D6WHN0],Putative uncharacterized protein [Source:UniProtKB/TrEMBL;Acc:D6WHN1]	GO:0000166,	nucleotide binding,	IPR001557,IPR000615	L-lactate/malate dehydrogenase,Bestrophin				ChLG3:32501826-32580704	Cro1:NC:6h	Cro1:BttO:6h	OK	53.4097	92.4654	0.791813	2.88958	5e-05	0.000441757	yes
XLOC_002366	au2.g5110	TC003935	E78	E78 nuclear receptor [Source:UniProtKB/TrEMBL;Acc:D6WHQ0]	GO:0003677	DNA binding	IPR008946	Nuclear hormone receptor, ligand-binding	ecdysone-induced protein 78c	GO:0002165,GO:0043401,GO:0008270,GO:0006355,GO:0004887,GO:0043565,GO:0003707,GO:0005634	P:instar larval or pupal development,P:steroid hormone mediated signaling pathway,F:zinc ion binding,P:regulation of transcription, DNA-dependent,F:thyroid hormone receptor activity,F:sequence-specific DNA binding,F:steroid hormone receptor activity,C:nucleus	ChLG3:33596405-33677641	Cro1:NC:6h	Cro1:BttO:6h	OK	1.33883	3.92784	1.55277	3.01675	5e-05	0.000441757	yes
XLOC_002372	au2.g5122	TC003944		Putative uncharacterized protein [Source:UniProtKB/TrEMBL;Acc:D6WHZ9]	GO:0000166	nucleotide binding	IPR004001	Actin, conserved site	muscle actin	GO:0005856,GO:0005737,GO:0005524	C:cytoskeleton,C:cytoplasm,F:ATP binding	ChLG3:34175745-34191027	Cro1:NC:6h	Cro1:BttO:6h	OK	51.4733	13.04	-1.98088	-7.10226	5e-05	0.000441757	yes
XLOC_002380	au2.g5132	TC003963		Putative uncharacterized protein [Source:UniProtKB/TrEMBL;Acc:D6WI23]								ChLG3:34485366-34519014	Cro1:NC:6h	Cro1:BttO:6h	OK	33.9213	54.6747	0.688682	2.81034	5e-05	0.000441757	yes
XLOC_002387	au2.g5145	TC003971		Putative uncharacterized protein [Source:UniProtKB/TrEMBL;Acc:D6WI38]	GO:0016020	membrane	IPR001972	Stomatin	band 7 protein agap004871-like	GO:0016021	C:integral to membrane	ChLG3:34904994-34956262	Cro1:NC:6h	Cro1:BttO:6h	OK	16.7074	41.6834	1.31898	4.26835	5e-05	0.000441757	yes
XLOC_002389	au2.g5149	TC003974		Putative uncharacterized protein [Source:UniProtKB/TrEMBL;Acc:D6WI46]	GO:0003677	DNA binding	IPR001781	Zinc finger, LIM-type	lim homeobox protein lhx9-like	GO:0008270,GO:0043010,GO:0006355,GO:0016740,GO:0043565,GO:0003700,GO:0007634,GO:0031290,GO:0021537,GO:0003883,GO:0005634,GO:0006221	F:zinc ion binding,P:camera-type eye development,P:regulation of transcription, DNA-dependent,F:transferase activity,F:sequence-specific DNA binding,F:sequence-specific DNA binding transcription factor activity,P:optokinetic behavior,P:retinal ganglion cell axon guidance,P:telencephalon development,F:CTP synthase activity,C:nucleus,P:pyrimidine nucleotide biosynthetic process	ChLG3:35241315-35269448	Cro1:NC:6h	Cro1:BttO:6h	OK	2.68206	1.13969	-1.2347	-2.38558	0.0003	0.00225752	yes
XLOC_002395	au2.g5166	TC003982		Putative uncharacterized protein [Source:UniProtKB/TrEMBL;Acc:D6WIE2]								ChLG3:35541624-35548826	Cro1:NC:6h	Cro1:BttO:6h	OK	61.2031	44.9854	-0.444147	-1.54072	0.007	0.0338116	yes
XLOC_002401	au2.g5177	TC003990		Putative uncharacterized protein [Source:UniProtKB/TrEMBL;Acc:D6WIF6]								ChLG3:35836464-35837454	Cro1:NC:6h	Cro1:BttO:6h	OK	165.828	112.078	-0.565191	-2.49827	5e-05	0.000441757	yes
XLOC_002419	au2.g5216	TC004015		Putative uncharacterized protein [Source:UniProtKB/TrEMBL;Acc:D6WIT5]								ChLG3:37419265-37437763	Cro1:NC:6h	Cro1:BttO:6h	OK	95.8949	69.6481	-0.46137	-1.73201	0.00245	0.0140213	yes
XLOC_002424	au2.g5226	TC004024		Putative uncharacterized protein [Source:UniProtKB/TrEMBL;Acc:D6WIV3]								ChLG3:38337745-38341114	Cro1:NC:6h	Cro1:BttO:6h	OK	93.1694	340.469	1.86959	8.68523	5e-05	0.000441757	yes
XLOC_002426	au2.g5230	TC004028		Putative uncharacterized protein [Source:UniProtKB/TrEMBL;Acc:D6WIV8]								ChLG3:38374595-38377982	Cro1:NC:6h	Cro1:BttO:6h	OK	115.111	68.6933	-0.74478	-3.32677	5e-05	0.000441757	yes
XLOC_002428	au2.g5236	TC004030		Putative uncharacterized protein [Source:UniProtKB/TrEMBL;Acc:D6WIW2]					tumor protein p53-inducible nuclear protein 1-like	GO:0035006,GO:0070491,GO:0008358,GO:0005764,GO:0001715,GO:0007501,GO:0070379,GO:0051301,GO:0007507,GO:0008063,GO:0009950,GO:0035076,GO:0035258,GO:0031594,GO:0006622,GO:0048935,GO:0003705,GO:0016015,GO:0000381,GO:0007419,GO:0010506,GO:0008340,GO:0001077,GO:0006728,GO:0045944,GO:0042387,GO:0007032,GO:0008354,GO:0008270,GO:0000122,GO:0048072,GO:0030374,GO:0010004,GO:0007298,GO:0006727,GO:0008333,GO:…	P:melanization defense response,F:repressing transcription factor binding,P:maternal determination of anterior/posterior axis, embryo,C:lysosome,P:ectodermal cell fate specification,P:mesodermal cell fate specification,F:high mobility group box 1 binding,P:cell division,P:heart development,P:Toll signaling pathway,P:dorsal/ventral axis specification,P:ecdysone receptor-mediated signaling pathway,…	ChLG3:38693715-38710758	Cro1:NC:6h	Cro1:BttO:6h	OK	135.875	89.2127	-0.606956	-2.48732	0.00015	0.00121298	yes
XLOC_002434	au2.g3722	TC003216		Putative uncharacterized protein [Source:UniProtKB/TrEMBL;Acc:D6WE38]			IPR010291	Ion channel regulatory protein, UNC-93				ChLG3:54577-59744	Cro1:NC:6h	Cro1:BttO:6h	OK	231.692	149.682	-0.630309	-2.68431	5e-05	0.000441757	yes
XLOC_002441	au2.g3742	TC003210		Putative uncharacterized protein [Source:UniProtKB/TrEMBL;Acc:D6WE57]			IPR026065	FAM60A				ChLG3:140145-147034	Cro1:NC:6h	Cro1:BttO:6h	OK	20.5859	14.3431	-0.521296	-2.04124	0.0011	0.00705203	yes
XLOC_002446	au2.g3755	TC003205		Putative uncharacterized protein [Source:UniProtKB/TrEMBL;Acc:D6WED8]	GO:0008152	metabolic process	IPR006439	HAD-superfamily hydrolase, subfamily IA, variant 1	rhythmically expressed gene 2	GO:0008152,GO:0008967	P:metabolic process,F:phosphoglycolate phosphatase activity	ChLG3:258366-259364	Cro1:NC:6h	Cro1:BttO:6h	OK	104.526	146.174	0.483818	2.15925	0.00115	0.00732683	yes
XLOC_002466	au2.g3795	TC003179	PMP1-A	Peritrophic matrix protein 1-A [Source:UniProtKB/TrEMBL;Acc:D1MAI8]	GO:0005576	extracellular region	IPR002557	Chitin binding domain	isoform c	GO:0005576,GO:0008061,GO:0006030	C:extracellular region,F:chitin binding,P:chitin metabolic process	ChLG3:632814-633836	Cro1:NC:6h	Cro1:BttO:6h	OK	199.057	118.427	-0.74918	-3.34093	5e-05	0.000441757	yes
XLOC_002469	au2.g3805	N/A										ChLG3:704252-704586	Cro1:NC:6h	Cro1:BttO:6h	OK	22.266	84.9895	1.93244	8.54377	5e-05	0.000441757	yes
XLOC_002481	au2.g3833	TC003159		Putative uncharacterized protein [Source:UniProtKB/TrEMBL;Acc:D6WEX5]			IPR005135	Endonuclease/exonuclease/phosphatase	isoform e,isoform d	GO:0005811,GO:0030014,GO:0000289,GO:0045475,GO:0009416	C:lipid particle,C:CCR4-NOT complex,P:nuclear-transcribed mRNA poly(A) tail shortening,P:locomotor rhythm,P:response to light stimulus	ChLG3:1019842-1030777	Cro1:NC:6h	Cro1:BttO:6h	OK	46.0121	81.5445	0.825574	3.18955	5e-05	0.000441757	yes
XLOC_002491	au2.g3850	TC003147		Putative uncharacterized protein [Source:UniProtKB/TrEMBL;Acc:D6WEZ6]								ChLG3:1455481-1459508	Cro1:NC:6h	Cro1:BttO:6h	OK	253.721	181.613	-0.482377	-1.80783	0.00195	0.0115386	yes
XLOC_002510	au2.g3890	TC003122		Putative uncharacterized protein [Source:UniProtKB/TrEMBL;Acc:D6WF96]	GO:0003824	catalytic activity	IPR000873	AMP-dependent synthetase/ligase	luciferin 4-monooxygenase	GO:0008152,GO:0003824	P:metabolic process,F:catalytic activity	ChLG3:1714803-1716728	Cro1:NC:6h	Cro1:BttO:6h	OK	55.5403	32.2362	-0.784852	-3.17062	5e-05	0.000441757	yes
XLOC_002512	au2.g3892	TC003120		Putative uncharacterized protein [Source:UniProtKB/TrEMBL;Acc:D6WF98]								ChLG3:1719294-1719938	Cro1:NC:6h	Cro1:BttO:6h	OK	30.0849	19.8854	-0.597328	-2.04866	0.00825	0.0386952	yes
XLOC_002521	au2.g3907	TC003104		Putative uncharacterized protein [Source:UniProtKB/TrEMBL;Acc:D6WFC4]	GO:0005515	protein binding	IPR004046	Glutathione S-transferase, C-terminal	glutathione s-transferase 6a	GO:0016740,GO:0005515	F:transferase activity,F:protein binding	ChLG3:2254680-2255744	Cro1:NC:6h	Cro1:BttO:6h	OK	1.79328	3.6263	1.0159	2.09948	0.0035	0.0189431	yes
XLOC_002544	au2.g3953	TC003066		Putative uncharacterized protein [Source:UniProtKB/TrEMBL;Acc:D6WFP5]	GO:0008270	zinc ion binding	IPR002867	Zinc finger, C6HC-type	e3 ubiquitin ligase	GO:0008270	F:zinc ion binding	ChLG3:3916199-3918354	Cro1:NC:6h	Cro1:BttO:6h	OK	23.4658	16.1444	-0.53952	-1.98603	0.0016	0.00973504	yes
XLOC_002554	au2.g3975	TC001559	SPRED	Sprouty-related protein with EVH-1 domain [Source:UniProtKB/TrEMBL;Acc:D6WFR7]	GO:0007275	multicellular organismal development	IPR007875	Sprouty	sprouty- evh1 domain-containing protein 2-like isoform 1	GO:0016020,GO:0007275,GO:0009966,GO:0005515	C:membrane,P:multicellular organismal development,P:regulation of signal transduction,F:protein binding	ChLG3:4551326-4568103	Cro1:NC:6h	Cro1:BttO:6h	OK	12.5285	18.4911	0.561622	2.15594	0.0005	0.00354762	yes
XLOC_002563	au2.g3992	TC003060		Putative uncharacterized protein [Source:UniProtKB/TrEMBL;Acc:D6WFU1]			IPR007614	Retinin-like protein				ChLG3:5283284-5283694	Cro1:NC:6h	Cro1:BttO:6h	OK	202.296	413.5	1.03142	5.99161	5e-05	0.000441757	yes
XLOC_002566	au2.g3999	N/A										ChLG3:5311951-5312884	Cro1:NC:6h	Cro1:BttO:6h	OK	79.0619	48.2714	-0.711814	-2.69778	0.0003	0.00225752	yes
XLOC_002570	au2.g4003	TC003053		Putative uncharacterized protein [Source:UniProtKB/TrEMBL;Acc:D6WG14]								ChLG3:5325392-5326134	Cro1:NC:6h	Cro1:BttO:6h	OK	2007.21	2906.41	0.534044	2.38862	0.00145	0.00894816	yes
XLOC_002573	au2.g4010	N/A										ChLG3:5340173-5340594	Cro1:NC:6h	Cro1:BttO:6h	OK	1352.78	2358.47	0.801922	4.89303	5e-05	0.000441757	yes
XLOC_002574	au2.g4011	TC003047		Putative uncharacterized protein [Source:UniProtKB/TrEMBL;Acc:D6WG24]								ChLG3:5342492-5342924	Cro1:NC:6h	Cro1:BttO:6h	OK	418.917	229.852	-0.865958	-5.06109	5e-05	0.000441757	yes
XLOC_002575	au2.g4012	N/A										ChLG3:5345074-5345644	Cro1:NC:6h	Cro1:BttO:6h	OK	3409.9	4718.58	0.468621	2.30573	0.0043	0.0225277	yes
XLOC_002577	au2.g4014	N/A										ChLG3:5349438-5349904	Cro1:NC:6h	Cro1:BttO:6h	OK	10248	18102.4	0.820842	3.90865	5e-05	0.000441757	yes
XLOC_002578	au2.g4015	TC003043		Putative uncharacterized protein [Source:UniProtKB/TrEMBL;Acc:D6WG28]								ChLG3:5350416-5350804	Cro1:NC:6h	Cro1:BttO:6h	OK	265.6	358.345	0.432091	2.75627	0.00455	0.023621	yes
XLOC_002579	au2.g4016	N/A										ChLG3:5351624-5352094	Cro1:NC:6h	Cro1:BttO:6h	OK	857.921	1897.3	1.14503	6.64661	5e-05	0.000441757	yes
XLOC_002580	au2.g4017	N/A										ChLG3:5353441-5353754	Cro1:NC:6h	Cro1:BttO:6h	OK	10716.7	17540.4	0.71082	5.17435	5e-05	0.000441757	yes
XLOC_002582	au2.g4021	N/A										ChLG3:5358364-5358794	Cro1:NC:6h	Cro1:BttO:6h	OK	10501.6	14533.4	0.468762	2.47971	0.00775	0.0367643	yes
XLOC_002583	au2.g4022	N/A										ChLG3:5360216-5360554	Cro1:NC:6h	Cro1:BttO:6h	OK	9511.27	16232.4	0.77117	4.98507	5e-05	0.000441757	yes
XLOC_002588	au2.g4031	N/A										ChLG3:5406395-5409054	Cro1:NC:6h	Cro1:BttO:6h	OK	1.94064	0.784424	-1.30682	-2.24191	0.002	0.0117891	yes
XLOC_002591	au2.g4038	TC003029		Putative uncharacterized protein [Source:UniProtKB/TrEMBL;Acc:D6WG50]	GO:0016772	transferase activity, transferring phosphorus-containing groups	IPR004119	Protein of unknown function DUF227	10g08	GO:0016772	F:transferase activity, transferring phosphorus-containing groups	ChLG3:5485786-5487338	Cro1:NC:6h	Cro1:BttO:6h	OK	18.6727	41.0743	1.1373	4.38932	5e-05	0.000441757	yes
XLOC_002595	au2.g4045	TC003025		Putative uncharacterized protein [Source:UniProtKB/TrEMBL;Acc:D6WG57]	GO:0003824	catalytic activity	IPR004821	Cytidyltransferase-like domain	ethanolamine-phosphate cytidylyltransferase-like	GO:0009058,GO:0016779	P:biosynthetic process,F:nucleotidyltransferase activity	ChLG3:5850652-5858388	Cro1:NC:6h	Cro1:BttO:6h	OK	44.9297	73.4248	0.708596	2.90398	5e-05	0.000441757	yes
XLOC_002621	au2.g4120	TC002989		Putative uncharacterized protein [Source:UniProtKB/TrEMBL;Acc:D6WGK4]	GO:0003824	catalytic activity	IPR000933	Glycoside hydrolase, family 29	plasma alpha-l-fucosidase	GO:0006004,GO:0004560,GO:0043169	P:fucose metabolic process,F:alpha-L-fucosidase activity,F:cation binding	ChLG3:7146024-7147854	Cro1:NC:6h	Cro1:BttO:6h	OK	88.5274	60.3512	-0.552742	-2.35151	0.00015	0.00121298	yes
XLOC_002622	au2.g4121	N/A							plasma alpha-l-fucosidase	GO:0006004,GO:0004560,GO:0043169	P:fucose metabolic process,F:alpha-L-fucosidase activity,F:cation binding	ChLG3:7149495-7151684	Cro1:NC:6h	Cro1:BttO:6h	OK	185.24	118.011	-0.650481	-2.73316	5e-05	0.000441757	yes
XLOC_002623	au2.g4122	TC002988		Putative uncharacterized protein [Source:UniProtKB/TrEMBL;Acc:D6WGK5]	GO:0003824	catalytic activity	IPR000933	Glycoside hydrolase, family 29	plasma alpha-l-fucosidase	GO:0006004,GO:0004560,GO:0043169	P:fucose metabolic process,F:alpha-L-fucosidase activity,F:cation binding	ChLG3:7152945-7155744	Cro1:NC:6h	Cro1:BttO:6h	OK	51.6082	35.3292	-0.54674	-2.26683	0.00055	0.00385561	yes
XLOC_002628	au2.g4130	TC002984		Putative uncharacterized protein [Source:UniProtKB/TrEMBL;Acc:D6WGL3]	GO:0007155	cell adhesion	IPR008979	Galactose-binding domain-like	isoform a	GO:0030246,GO:0007155	F:carbohydrate binding,P:cell adhesion	ChLG3:7184688-7215724	Cro1:NC:6h	Cro1:BttO:6h	OK	1.36133	3.29788	1.27652	3.0099	5e-05	0.000441757	yes
XLOC_002646	au2.g4174	TC002960		Putative uncharacterized protein [Source:UniProtKB/TrEMBL;Acc:D6WGY2]	GO:0005198	structural molecule activity	IPR008962	PapD-like	motile sperm domain-containing protein 2-like	GO:0005198	F:structural molecule activity	ChLG3:7703507-7708613	Cro1:NC:6h	Cro1:BttO:6h	OK	49.4796	64.9536	0.392575	1.6326	0.00875	0.0406213	yes
XLOC_002653	au2.g4184	TC002953		Cathepsin B [Source:UniProtKB/TrEMBL;Acc:D6WGZ3]	GO:0004197	cysteine-type endopeptidase activity	IPR000668	Peptidase C1A, papain C-terminal	cathepsin b precursor	GO:0006508,GO:0050790,GO:0004197	P:proteolysis,P:regulation of catalytic activity,F:cysteine-type endopeptidase activity	ChLG3:7761693-7764853	Cro1:NC:6h	Cro1:BttO:6h	OK	226.194	156.083	-0.535248	-2.15995	0.00035	0.00258743	yes
XLOC_002654	au2.g4185	TC002952		Cathepsin B [Source:UniProtKB/TrEMBL;Acc:D6WGZ4]	GO:0004197	cysteine-type endopeptidase activity	IPR000668	Peptidase C1A, papain C-terminal	cathepsin b	GO:0044444,GO:0004197,GO:0006508,GO:0050790	C:cytoplasmic part,F:cysteine-type endopeptidase activity,P:proteolysis,P:regulation of catalytic activity	ChLG3:7766797-7768023	Cro1:NC:6h	Cro1:BttO:6h	OK	541.317	885.003	0.709209	2.90486	5e-05	0.000441757	yes
XLOC_002661	au2.g4201	TC002945		Putative uncharacterized protein [Source:UniProtKB/TrEMBL;Acc:D6WH11]								ChLG3:7847239-7854023	Cro1:NC:6h	Cro1:BttO:6h	OK	2.15731	5.10205	1.24185	3.30205	5e-05	0.000441757	yes
XLOC_002663	au2.g4207	TC002943		Putative uncharacterized protein [Source:UniProtKB/TrEMBL;Acc:D6WH16]	GO:0016020	membrane	IPR003689	Zinc/iron permease	zinc iron transporter	GO:0030001,GO:0016020,GO:0046873,GO:0055085	P:metal ion transport,C:membrane,F:metal ion transmembrane transporter activity,P:transmembrane transport	ChLG3:7887198-7897128	Cro1:NC:6h	Cro1:BttO:6h	OK	8.4949	14.0901	0.730015	2.35895	0.00015	0.00121298	yes
XLOC_002671	au2.g4220	TC002936		Putative uncharacterized protein [Source:UniProtKB/TrEMBL;Acc:D6WH29]	GO:0003676	nucleic acid binding	IPR006021	Staphylococcal nuclease (SNase-like)	ebna2 binding protein p100	GO:0003713,GO:0005875,GO:0016788,GO:0003676,GO:0005811,GO:0016442,GO:0031047	F:transcription coactivator activity,C:microtubule associated complex,F:hydrolase activity, acting on ester bonds,F:nucleic acid binding,C:lipid particle,C:RNA-induced silencing complex,P:gene silencing by RNA	ChLG3:7966153-7971808	Cro1:NC:6h	Cro1:BttO:6h	OK	70.6532	92.3593	0.386502	1.50847	0.0095	0.0434514	yes
XLOC_002679	au2.g4236	TC002929		Putative uncharacterized protein [Source:UniProtKB/TrEMBL;Acc:D6WHB1]	GO:0005215	transporter activity	IPR005829	Sugar transporter, conserved site	hypothetical protein TcasGA2_TC002929,glucose transporter type 1-like	GO:0055085,GO:0016021,GO:0022891,GO:0008643	P:transmembrane transport,C:integral to membrane,F:substrate-specific transmembrane transporter activity,P:carbohydrate transport	ChLG3:8021079-8065924	Cro1:NC:6h	Cro1:BttO:6h	OK	26.3344	19.4589	-0.436513	-1.67593	0.00555	0.0278857	yes
XLOC_002682	au2.g4242	TC002924		Putative uncharacterized protein [Source:UniProtKB/TrEMBL;Acc:D6WHC7]	GO:0004342	glucosamine-6-phosphate deaminase activity	IPR006148	Glucosamine/galactosamine-6-phosphate isomerase	glucosamine-6-phosphate isomerase	GO:0005975,GO:0005737,GO:0016787,GO:0006044,GO:0006043,GO:0006091,GO:0004342	P:carbohydrate metabolic process,C:cytoplasm,F:hydrolase activity,P:N-acetylglucosamine metabolic process,P:glucosamine catabolic process,P:generation of precursor metabolites and energy,F:glucosamine-6-phosphate deaminase activity	ChLG3:8125686-8129614	Cro1:NC:6h	Cro1:BttO:6h	OK	196.305	138.056	-0.507843	-1.9283	0.0008	0.00535081	yes
XLOC_002686	au2.g4255	TC002919		Putative uncharacterized protein [Source:UniProtKB/TrEMBL;Acc:D6WHE1]	GO:0000166	nucleotide binding	IPR005225	Small GTP-binding protein domain	ras-related protein rab-10-like	GO:0005525,GO:0046331,GO:0007264,GO:0003924,GO:0015031	F:GTP binding,P:lateral inhibition,P:small GTPase mediated signal transduction,F:GTPase activity,P:protein transport	ChLG3:8178184-8179634	Cro1:NC:6h	Cro1:BttO:6h	OK	66.5149	89.2794	0.42465	1.85962	0.00455	0.023621	yes
XLOC_002690	au2.g4266	N/A										ChLG3:8374392-8443789	Cro1:NC:6h	Cro1:BttO:6h	OK	5.35954	9.02833	0.752349	1.91371	0.0109	0.0486353	yes
XLOC_002695	au2.g4274	TC002907		Putative uncharacterized protein [Source:UniProtKB/TrEMBL;Acc:D6WHG6]								ChLG3:8674716-8677679	Cro1:NC:6h	Cro1:BttO:6h	OK	103.62	236.681	1.19164	5.86698	5e-05	0.000441757	yes
XLOC_002696	au2.g4275	TC002906		Putative uncharacterized protein [Source:UniProtKB/TrEMBL;Acc:D6WHG7]	GO:0007165	signal transduction	IPR001452	Src homology-3 domain	brain-specific angiogenesis inhibitor 1-associated protein 2	GO:0004872,GO:0016301,GO:0016310,GO:0046847,GO:0007165,GO:0017124,GO:0008093	F:receptor activity,F:kinase activity,P:phosphorylation,P:filopodium assembly,P:signal transduction,F:SH3 domain binding,F:cytoskeletal adaptor activity	ChLG3:8681035-8720039	Cro1:NC:6h	Cro1:BttO:6h	OK	17.085	22.8488	0.41939	1.62815	0.00575	0.0287181	yes
XLOC_002697	au2.g4276	TC002905		Putative uncharacterized protein [Source:UniProtKB/TrEMBL;Acc:D6WHG8]	GO:0005515	protein binding	IPR001660	Sterile alpha motif domain	isoform i	GO:0007411,GO:0006351,GO:0016319,GO:0010629,GO:0035263,GO:0048098,GO:0042048,GO:0043704,GO:0007479,GO:0008157,GO:0035211,GO:0002121,GO:0042051,GO:0005634,GO:0007483	P:axon guidance,P:transcription, DNA-dependent,P:mushroom body development,P:negative regulation of gene expression,P:genital disc sexually dimorphic development,P:antennal joint development,P:olfactory behavior,P:photoreceptor cell fate specification,P:leg disc proximal/distal pattern formation,F:protein phosphatase 1 binding,P:spermathecum morphogenesis,P:inter-male aggressive behavior,P:compou…	ChLG3:8721825-8739909	Cro1:NC:6h	Cro1:BttO:6h	OK	11.9436	15.6967	0.394226	1.46407	0.00825	0.0386952	yes
XLOC_002707	au2.g4296	N/A							cg1560	GO:0004872,GO:0007160,GO:0007229,GO:0005102,GO:0008305	F:receptor activity,P:cell-matrix adhesion,P:integrin-mediated signaling pathway,F:receptor binding,C:integrin complex	ChLG3:9009022-9027481	Cro1:NC:6h	Cro1:BttO:6h	OK	44.7918	31.8433	-0.492247	-1.53316	0.0069	0.0334097	yes
XLOC_002708	au2.g4303	TC002890		Putative uncharacterized protein [Source:UniProtKB/TrEMBL;Acc:D6WHJ4]								ChLG3:9050387-9055134	Cro1:NC:6h	Cro1:BttO:6h	OK	38.337	28.3524	-0.435268	-1.66721	0.0049	0.0251203	yes
XLOC_002732	au2.g4357	TC002843		Cathepsin L [Source:UniProtKB/TrEMBL;Acc:D6WI58]	GO:0006508	proteolysis	IPR000668	Peptidase C1A, papain C-terminal	cathepsin l precursor	GO:0008234,GO:0006508	F:cysteine-type peptidase activity,P:proteolysis	ChLG3:11088211-11089397	Cro1:NC:6h	Cro1:BttO:6h	OK	0.189098	2.39254	3.66134	4.02271	0.00065	0.00446319	yes
XLOC_002734	au2.g4365	TC002841		Putative uncharacterized protein [Source:UniProtKB/TrEMBL;Acc:D6WI66]			IPR022727	Pupal cuticle protein C1	pupal cuticle protein c1b (tm-c1b) (tm-pcp c1b)	GO:0042302	F:structural constituent of cuticle	ChLG3:11177474-11178244	Cro1:NC:6h	Cro1:BttO:6h	OK	31.9091	20.4243	-0.643682	-1.88168	0.0112	0.0497288	yes
XLOC_002736	au2.g4371	TC002837		Putative uncharacterized protein [Source:UniProtKB/TrEMBL;Acc:D6WI74]					cg12164 cg12164-pa	GO:0016491,GO:0055114,GO:0046914	F:oxidoreductase activity,P:oxidation-reduction process,F:transition metal ion binding	ChLG3:11190143-11191924	Cro1:NC:6h	Cro1:BttO:6h	OK	3.90999	7.14454	0.869675	1.8407	0.00545	0.0274629	yes
XLOC_002737	au2.g4372	TC002836		Putative uncharacterized protein [Source:UniProtKB/TrEMBL;Acc:D6WI75]	GO:0005737	cytoplasm	IPR009078	Ferritin/ribonucleotide reductase-like	cg12164 cg12164-pa	GO:0018149,GO:0046914,GO:0005737,GO:0016491,GO:0055114	P:peptide cross-linking,F:transition metal ion binding,C:cytoplasm,F:oxidoreductase activity,P:oxidation-reduction process	ChLG3:11198484-11200014	Cro1:NC:6h	Cro1:BttO:6h	OK	4.29542	11.1084	1.37078	3.03643	5e-05	0.000441757	yes
XLOC_002739	au2.g4374	TC002832		Putative uncharacterized protein [Source:UniProtKB/TrEMBL;Acc:D6WI80]	GO:0005515	protein binding	IPR003591	Leucine-rich repeat, typical subtype	protein tyrosine kinase	GO:0003824,GO:0005515	F:catalytic activity,F:protein binding	ChLG3:11229976-11232204	Cro1:NC:6h	Cro1:BttO:6h	OK	2.62965	7.53081	1.51793	3.90918	5e-05	0.000441757	yes
XLOC_002740	au2.g4375	N/A										ChLG3:11234590-11235214	Cro1:NC:6h	Cro1:BttO:6h	OK	18.8971	44.4757	1.23485	3.66352	0.00015	0.00121298	yes
XLOC_002748	au2.g4388	N/A										ChLG3:11549657-11552956	Cro1:NC:6h	Cro1:BttO:6h	OK	6.70461	11.4999	0.778392	2.67527	5e-05	0.000441757	yes
XLOC_002772	au2.g4434	TC002790		Putative uncharacterized protein [Source:UniProtKB/TrEMBL;Acc:D6WIN7]	GO:0008270	zinc ion binding	IPR006619	Peptidoglycan recognition protein family domain, metazoa/bacteria	pgrp- partial	GO:0008745,GO:0009253,GO:0008270	F:N-acetylmuramoyl-L-alanine amidase activity,P:peptidoglycan catabolic process,F:zinc ion binding	ChLG3:12778387-12782795	Cro1:NC:6h	Cro1:BttO:6h	OK	70.9643	140.233	0.982664	3.95007	5e-05	0.000441757	yes
XLOC_002775	au2.g4440	TC002786	P41	Serine protease P41 [Source:UniProtKB/TrEMBL;Acc:D6WIP2]	GO:0003824	catalytic activity	IPR009003	Peptidase cysteine/serine, trypsin-like	serine proteinase	GO:0004252,GO:0006508	F:serine-type endopeptidase activity,P:proteolysis	ChLG3:12843047-12844292	Cro1:NC:6h	Cro1:BttO:6h	OK	80.3679	236.211	1.55538	5.94122	5e-05	0.000441757	yes
XLOC_002776	au2.g4441	TC002785	P40	Serine protease P40 [Source:UniProtKB/TrEMBL;Acc:D6WIP3]	GO:0003824	catalytic activity	IPR009003	Peptidase cysteine/serine, trypsin-like	serine proteinase	GO:0004252,GO:0006508	F:serine-type endopeptidase activity,P:proteolysis	ChLG3:12844357-12845522	Cro1:NC:6h	Cro1:BttO:6h	OK	846.3	120.661	-2.81021	-12.8591	5e-05	0.000441757	yes
XLOC_002795	au2.g4486	TC000068		Putative uncharacterized protein [Source:UniProtKB/TrEMBL;Acc:D6WD86]	GO:0004197	cysteine-type endopeptidase activity	IPR001309	Peptidase C14, ICE, catalytic subunit p20	initiator caspase	GO:0006508,GO:0004197	P:proteolysis,F:cysteine-type endopeptidase activity	ChLG3:13797600-13799884	Cro1:NC:6h	Cro1:BttO:6h	OK	50.9964	30.6056	-0.736599	-2.91038	5e-05	0.000441757	yes
XLOC_002796	au2.g4487	TC000067		Putative uncharacterized protein [Source:UniProtKB/TrEMBL;Acc:D6WD87]	GO:0005515	protein binding	IPR004046	Glutathione S-transferase, C-terminal	glutathione s-transferase	GO:0003824,GO:0005515	F:catalytic activity,F:protein binding	ChLG3:13801655-13802514	Cro1:NC:6h	Cro1:BttO:6h	OK	303.254	203.036	-0.578794	-2.67956	5e-05	0.000441757	yes
XLOC_002801	au2.g4507	TC000060		Putative uncharacterized protein [Source:UniProtKB/TrEMBL;Acc:D6WDB1]	GO:0005524	ATP binding	IPR007087	Zinc finger, C2H2	trna mitochondrial-like	GO:0005524,GO:0008270,GO:0008033,GO:0005739	F:ATP binding,F:zinc ion binding,P:tRNA processing,C:mitochondrion	ChLG3:14039536-14044439	Cro1:NC:6h	Cro1:BttO:6h	OK	12.4545	17.1243	0.459382	1.66166	0.00535	0.0270403	yes
XLOC_002807	au2.g4516	TC000054		Putative uncharacterized protein [Source:UniProtKB/TrEMBL;Acc:D6WDC0]	GO:0004364	glutathione transferase activity	IPR005442	Glutathione S-transferase, omega-class	glutathione s-transferase omega-1-like	GO:0008152,GO:0005737,GO:0004364,GO:0005515	P:metabolic process,C:cytoplasm,F:glutathione transferase activity,F:protein binding	ChLG3:14085435-14086529	Cro1:NC:6h	Cro1:BttO:6h	OK	146.12	102.654	-0.509361	-2.28821	0.00055	0.00385561	yes
XLOC_002814	au2.g4528	TC000048		Putative uncharacterized protein [Source:UniProtKB/TrEMBL;Acc:D6WDD2]								ChLG3:14141942-14144784	Cro1:NC:6h	Cro1:BttO:6h	OK	13.037	9.58595	-0.443618	-1.60549	0.0101	0.0456906	yes
XLOC_002833	au2.g4563	TC002768-GA							serine protease	GO:0004252,GO:0006508,GO:0004857,GO:0045980,GO:0043086,GO:0005739	F:serine-type endopeptidase activity,P:proteolysis,F:enzyme inhibitor activity,P:negative regulation of nucleotide metabolic process,P:negative regulation of catalytic activity,C:mitochondrion	ChLG3:14941512-14992853	Cro1:NC:6h	Cro1:BttO:6h	OK	14.799	10.0237	-0.562082	-1.82127	0.0034	0.0184802	yes
XLOC_002835	au2.g4565	TC002766	P37	Serine protease P37 [Source:UniProtKB/TrEMBL;Acc:D6WDI0]	GO:0003824	catalytic activity	IPR009003	Peptidase cysteine/serine, trypsin-like	serine proteinase	GO:0006508,GO:0004252	P:proteolysis,F:serine-type endopeptidase activity	ChLG3:14996060-14998003	Cro1:NC:6h	Cro1:BttO:6h	OK	109.864	77.4743	-0.503936	-2.14325	0.0008	0.00535081	yes
XLOC_002873	au2.g4637	N/A										ChLG3:16978736-16979610	Cro1:NC:6h	Cro1:BttO:6h	OK	88.7289	56.9364	-0.640053	-2.84282	0.0001	0.000838716	yes
XLOC_002904	au2.g4710	TC000026		Putative uncharacterized protein [Source:UniProtKB/TrEMBL;Acc:D6WE82]			IPR022207	Genetic suppressor element-like				ChLG3:19511211-19529416	Cro1:NC:6h	Cro1:BttO:6h	OK	13.1077	9.44677	-0.472527	-1.67384	0.00675	0.0328025	yes
XLOC_002910	au2.g4718	TC030784		Putative uncharacterized protein [Source:UniProtKB/TrEMBL;Acc:D6WE92]	GO:0003824	catalytic activity	IPR006094	FAD linked oxidase, N-terminal	d-2-hydroxyglutarate mitochondrial-like	GO:0050660,GO:0008762,GO:0055114	F:flavin adenine dinucleotide binding,F:UDP-N-acetylmuramate dehydrogenase activity,P:oxidation-reduction process	ChLG3:20156080-20169954	Cro1:NC:6h	Cro1:BttO:6h	OK	49.9543	28.9486	-0.787114	-2.8689	5e-05	0.000441757	yes
XLOC_002915	au2.g4728	TC002682		Putative uncharacterized protein [Source:UniProtKB/TrEMBL;Acc:D6WEA8]								ChLG3:20536339-20551893	Cro1:NC:6h	Cro1:BttO:6h	OK	59.1592	26.5338	-1.15677	-4.56454	5e-05	0.000441757	yes
XLOC_002916	au2.g4731	TC002681		Putative uncharacterized protein [Source:UniProtKB/TrEMBL;Acc:D6WEB0]	GO:0020037	heme binding	IPR001199	Cytochrome b5	cytochrome b5	GO:0020037	F:heme binding	ChLG3:20599161-20603043	Cro1:NC:6h	Cro1:BttO:6h	OK	26.6166	37.3928	0.490432	1.88392	0.00675	0.0328025	yes
XLOC_002928	au2.g4763	TC002653		Putative uncharacterized protein [Source:UniProtKB/TrEMBL;Acc:D6WER4]					PREDICTED: similar to ZK899.2	GO:0009792,GO:0040010,GO:0002119	P:embryo development ending in birth or egg hatching,P:positive regulation of growth rate,P:nematode larval development	ChLG3:21721366-21735659	Cro1:NC:6h	Cro1:BttO:6h	OK	129.786	66.5853	-0.962856	-4.18709	5e-05	0.000441757	yes
XLOC_002931	au2.g4768	TC002649		Putative uncharacterized protein [Source:UniProtKB/TrEMBL;Acc:D6WES1]	GO:0016020	membrane	IPR003689	Zinc/iron permease	zinc transporter zip11-like	GO:0016020,GO:0030001,GO:0046873,GO:0055085	C:membrane,P:metal ion transport,F:metal ion transmembrane transporter activity,P:transmembrane transport	ChLG3:21917320-21975764	Cro1:NC:6h	Cro1:BttO:6h	OK	36.6991	27.6768	-0.407069	-1.68662	0.00975	0.0443884	yes
XLOC_002932	au2.g4771	TC002648		Putative uncharacterized protein [Source:UniProtKB/TrEMBL;Acc:D6WES6]								ChLG3:22099285-22103754	Cro1:NC:6h	Cro1:BttO:6h	OK	56.2203	32.4347	-0.793551	-3.28611	5e-05	0.000441757	yes
XLOC_002938	au2.g4780	TC002644		Putative uncharacterized protein [Source:UniProtKB/TrEMBL;Acc:D6WET2]			IPR002791	Domain of unknown function DUF89				ChLG3:22235528-22239814	Cro1:NC:6h	Cro1:BttO:6h	OK	27.6238	20.1335	-0.456313	-1.70058	0.00805	0.0379303	yes
XLOC_002955	au2.g4811	N/A										ChLG3:23555467-23559327	Cro1:NC:6h	Cro1:BttO:6h	OK	37.8877	18.1363	-1.06285	-4.36768	5e-05	0.000441757	yes
XLOC_002956	au2.g4812	TC002621		Putative uncharacterized protein [Source:UniProtKB/TrEMBL;Acc:D6WF56]	GO:0003676	nucleic acid binding	IPR007087	Zinc finger, C2H2	zinc finger protein,zinc finger protein 250	GO:0008270,GO:0003676,GO:0031935,GO:0003700,GO:0005634,GO:0005622	F:zinc ion binding,F:nucleic acid binding,P:regulation of chromatin silencing,F:sequence-specific DNA binding transcription factor activity,C:nucleus,C:intracellular	ChLG3:23559500-23623907	Cro1:NC:6h	Cro1:BttO:6h	OK	18.6245	12.0711	-0.625645	-2.34083	5e-05	0.000441757	yes
XLOC_002958	au2.g4815	TC002617		Putative uncharacterized protein [Source:UniProtKB/TrEMBL;Acc:D6WF63]	GO:0016020	membrane	IPR013057	Amino acid transporter, transmembrane	amino acid transporter	GO:0016021,GO:0015171,GO:0003333	C:integral to membrane,F:amino acid transmembrane transporter activity,P:amino acid transmembrane transport	ChLG3:23805838-23822327	Cro1:NC:6h	Cro1:BttO:6h	OK	90.3821	57.4532	-0.653649	-2.7475	5e-05	0.000441757	yes
XLOC_002968	au2.g4831	TC002603		Putative uncharacterized protein [Source:UniProtKB/TrEMBL;Acc:D6WFG6]								ChLG3:24794244-24796234	Cro1:NC:6h	Cro1:BttO:6h	OK	13.2705	9.25941	-0.519231	-1.62919	0.00675	0.0328025	yes
XLOC_002984	au2.g4863	TC002583		Histone H2A [Source:UniProtKB/TrEMBL;Acc:D6WFK3]	GO:0000786	nucleosome	IPR009072	Histone-fold	histone h2a	GO:0000786,GO:0003677,GO:0006334,GO:0005634,GO:0046982	C:nucleosome,F:DNA binding,P:nucleosome assembly,C:nucleus,F:protein heterodimerization activity	ChLG3:25807835-25808598	Cro1:NC:6h	Cro1:BttO:6h	OK	148.79	113.401	-0.391842	-1.85334	0.00935	0.0428889	yes
XLOC_002991	au2.g4876	TC002568		Putative uncharacterized protein [Source:UniProtKB/TrEMBL;Acc:D6WFV7]	GO:0003883	CTP synthase activity	IPR004468	CTP synthase	ctp synthase	GO:0006260,GO:0003883,GO:0006221,GO:0000166	P:DNA replication,F:CTP synthase activity,P:pyrimidine nucleotide biosynthetic process,F:nucleotide binding	ChLG3:26114206-26130764	Cro1:NC:6h	Cro1:BttO:6h	OK	27.7871	38.4415	0.46825	1.8958	0.0015	0.00921111	yes
XLOC_002995	au2.g4886	TC002562		Putative uncharacterized protein [Source:UniProtKB/TrEMBL;Acc:D6WFW9]	GO:0008152	metabolic process	IPR002213	UDP-glucuronosyl/UDP-glucosyltransferase	glucosyl glucuronosyl transferases	GO:0016758,GO:0008152	F:transferase activity, transferring hexosyl groups,P:metabolic process	ChLG3:26606196-26618164	Cro1:NC:6h	Cro1:BttO:6h	OK	34.9813	23.9114	-0.548881	-2.12392	0.00075	0.00505915	yes
XLOC_003000	au2.g4894	TC002554		Putative uncharacterized protein [Source:UniProtKB/TrEMBL;Acc:D6WFY0]	GO:0005216	ion channel activity	IPR002769	Translation initiation factor IF6	eukaryotic translation initiation factor 6	GO:0016021,GO:0043022,GO:0035725,GO:0005272,GO:0042256	C:integral to membrane,F:ribosome binding,P:sodium ion transmembrane transport,F:sodium channel activity,P:mature ribosome assembly	ChLG3:26795396-26807624	Cro1:NC:6h	Cro1:BttO:6h	OK	14.3661	9.04715	-0.667132	-2.30338	0.00015	0.00121298	yes
XLOC_003015	au2.g4920	TC010355		Glutathione peroxidase [Source:UniProtKB/TrEMBL;Acc:D6WG99]	GO:0004601	peroxidase activity	IPR000889	Glutathione peroxidase	glutathione peroxidase	GO:0004602,GO:0006979,GO:0055114	F:glutathione peroxidase activity,P:response to oxidative stress,P:oxidation-reduction process	ChLG3:28037516-28039008	Cro1:NC:6h	Cro1:BttO:6h	OK	76.4405	114.058	0.577352	2.47115	5e-05	0.000441757	yes
XLOC_003017	au2.g4923	TC010353		Putative uncharacterized protein [Source:UniProtKB/TrEMBL;Acc:D6WGA2]	GO:0007155	cell adhesion	IPR002159	CD36 antigen	sensory neuron membrane protein 2	GO:0016021,GO:0007155	C:integral to membrane,P:cell adhesion	ChLG3:28051317-28058188	Cro1:NC:6h	Cro1:BttO:6h	OK	157.384	64.4813	-1.28734	-5.24553	5e-05	0.000441757	yes
XLOC_003018	au2.g4924	TC010352		Putative uncharacterized protein [Source:UniProtKB/TrEMBL;Acc:D6WGA3]			IPR001916	Glycoside hydrolase, family 22				ChLG3:28066274-28066868	Cro1:NC:6h	Cro1:BttO:6h	OK	1780.12	605.002	-1.55696	-7.69355	5e-05	0.000441757	yes
XLOC_003062	au2.g5007	N/A							calpain-a-like isoform 3	GO:0005622,GO:0004198,GO:0006508,GO:0005509	C:intracellular,F:calcium-dependent cysteine-type endopeptidase activity,P:proteolysis,F:calcium ion binding	ChLG3:30014459-30021875	Cro1:NC:6h	Cro1:BttO:6h	OK	23.2028	15.6654	-0.566718	-2.11995	0.00055	0.00385561	yes
XLOC_003064	au2.g5009	TC002114		Tyrosine-protein kinase receptor [Source:UniProtKB/TrEMBL;Acc:D6WGT3]	GO:0000166	nucleotide binding	IPR008985	Concanavalin A-like lectin/glucanases superfamily	leukocyte receptor tyrosine protein kinase	GO:0007411,GO:0090328,GO:0007522,GO:0070374,GO:0000186,GO:0007498,GO:0016021,GO:0045610,GO:0007169,GO:0040008,GO:0045792,GO:0048565,GO:0004714,GO:0042051,GO:0005524,GO:0005515	P:axon guidance,P:regulation of olfactory learning,P:visceral muscle development,P:positive regulation of ERK1 and ERK2 cascade,P:activation of MAPKK activity,P:mesoderm development,C:integral to membrane,P:regulation of hemocyte differentiation,P:transmembrane receptor protein tyrosine kinase signaling pathway,P:regulation of growth,P:negative regulation of cell size,P:digestive tract developmen…	ChLG3:30060099-30079195	Cro1:NC:6h	Cro1:BttO:6h	OK	3.28021	4.59786	0.487174	1.52576	0.0111	0.0493656	yes
XLOC_003077	au2.g5036	TC002522		Putative uncharacterized protein [Source:UniProtKB/TrEMBL;Acc:D6WH54]	GO:0000166	nucleotide binding	IPR008266	Tyrosine-protein kinase, active site	tyrosine-protein kinase src64b	GO:0016319,GO:0034332,GO:0008355,GO:0030708,GO:0007424,GO:0007349,GO:0004713,GO:0090136,GO:0008302,GO:0008064,GO:0007616,GO:0045172,GO:0007391,GO:0007254,GO:0008335,GO:0018108,GO:0030046,GO:0030717,GO:0005524,GO:0007435,GO:0030723,GO:0005515	P:mushroom body development,P:adherens junction organization,P:olfactory learning,P:germarium-derived female germ-line cyst encapsulation,P:open tracheal system development,P:cellularization,F:protein tyrosine kinase activity,P:epithelial cell-cell adhesion,P:female germline ring canal formation, actin assembly,P:regulation of actin polymerization or depolymerization,P:long-term memory,C:germline…	ChLG3:30953659-30989866	Cro1:NC:6h	Cro1:BttO:6h	OK	16.566	22.963	0.471089	1.89239	0.00245	0.0140213	yes
XLOC_003079	au2.g5039	TC002519		Putative uncharacterized protein [Source:UniProtKB/TrEMBL;Acc:D6WH60]					protein apcdd1-like	GO:0016055	P:Wnt receptor signaling pathway	ChLG3:31003871-31005244	Cro1:NC:6h	Cro1:BttO:6h	OK	1.82068	0.269942	-2.75375	-3.68671	0.00025	0.00191821	yes
XLOC_003080	au2.g5040	TC002518		Putative uncharacterized protein [Source:UniProtKB/TrEMBL;Acc:D6WH61]								ChLG3:31005489-31047744	Cro1:NC:6h	Cro1:BttO:6h	OK	2.80274	0.553327	-2.34063	-3.70146	5e-05	0.000441757	yes
XLOC_003092	au2.g5061	TC002502		Putative uncharacterized protein [Source:UniProtKB/TrEMBL;Acc:D6WH90]	GO:0047372	acylglycerol lipase activity	IPR026605	Monoacylglycerol lipase protein ABHD12	monoacylglycerol lipase abhd12-like	GO:0047372	F:acylglycerol lipase activity	ChLG3:31465146-31468038	Cro1:NC:6h	Cro1:BttO:6h	OK	21.3243	13.7895	-0.628932	-2.21297	0.0009	0.00592823	yes
XLOC_003099	au2.g5074	TC002496		Putative uncharacterized protein [Source:UniProtKB/TrEMBL;Acc:D6WHA4]	GO:0004497	monooxygenase activity	IPR001273	Aromatic amino acid hydroxylase	tyrosine hydroxylase	GO:0004511,GO:0009072,GO:0042423,GO:0005506,GO:0055114	F:tyrosine 3-monooxygenase activity,P:aromatic amino acid family metabolic process,P:catecholamine biosynthetic process,F:iron ion binding,P:oxidation-reduction process	ChLG3:31909047-31930458	Cro1:NC:6h	Cro1:BttO:6h	OK	42.5026	89.3855	1.07249	4.32048	5e-05	0.000441757	yes
XLOC_003123	au2.g5128	TC002465		Putative uncharacterized protein [Source:UniProtKB/TrEMBL;Acc:D6WI17]	GO:0003824	catalytic activity	IPR000602	Glycoside hydrolase, family 38, core	lysosomal alpha-mannosidase (mannosidase alpha class 2b member 1)	GO:0030246,GO:0006013,GO:0004559,GO:0008270,GO:0005515	F:carbohydrate binding,P:mannose metabolic process,F:alpha-mannosidase activity,F:zinc ion binding,F:protein binding	ChLG3:34316708-34340064	Cro1:NC:6h	Cro1:BttO:6h	OK	67.3408	29.5873	-1.1865	-4.44013	5e-05	0.000441757	yes
XLOC_003128	au2.g5137	TC002460	TREX	Three prime repair exonuclease [Source:UniProtKB/TrEMBL;Acc:D6WI28]	GO:0003676	nucleic acid binding	IPR006055	Exonuclease	three prime repair exonuclease 2	GO:0004527,GO:0003676,GO:0005622	F:exonuclease activity,F:nucleic acid binding,C:intracellular	ChLG3:34872610-34873513	Cro1:NC:6h	Cro1:BttO:6h	OK	1.16359	0.257695	-2.17484	-2.46741	0.0061	0.0301557	yes
XLOC_003142	au2.g5164	N/A										ChLG3:35536941-35537203	Cro1:NC:6h	Cro1:BttO:6h	OK	1720.85	1127.35	-0.610183	-6.6346	5e-05	0.000441757	yes
XLOC_003143	au2.g5165	N/A										ChLG3:35538615-35539053	Cro1:NC:6h	Cro1:BttO:6h	OK	971.56	626.719	-0.632484	-4.19878	5e-05	0.000441757	yes
XLOC_003161	au2.g5201	TC002418		Putative uncharacterized protein [Source:UniProtKB/TrEMBL;Acc:D6WII4]	GO:0003956	NAD(P)+-protein-arginine ADP-ribosyltransferase activity	IPR000768	NAD:arginine ADP-ribosyltransferase, ART	t-cell ecto-adp-ribosyltransferase 2-like	GO:0003956,GO:0006471	F:NAD(P)+-protein-arginine ADP-ribosyltransferase activity,P:protein ADP-ribosylation	ChLG3:36091915-36203555	Cro1:NC:6h	Cro1:BttO:6h	OK	140.873	88.1437	-0.676464	-2.20158	0.00135	0.00841463	yes
XLOC_003175	au2.g5231	N/A							aael012143- partial,caspase-1	GO:0004197,GO:0006508,GO:0006915	F:cysteine-type endopeptidase activity,P:proteolysis,P:apoptotic process	ChLG3:38380087-38381714	Cro1:NC:6h	Cro1:BttO:6h	OK	11.24	4.38013	-1.35959	-2.95695	5e-05	0.000441757	yes
XLOC_003176	au2.g5232	TC002397		Putative uncharacterized protein [Source:UniProtKB/TrEMBL;Acc:D6WIV9]	GO:0004197	cysteine-type endopeptidase activity	IPR002398	Peptidase C14, caspase precursor p45	hypothetical protein TcasGA2_TC002397	GO:0006915,GO:0006508,GO:0004197	P:apoptotic process,P:proteolysis,F:cysteine-type endopeptidase activity	ChLG3:38682207-38684754	Cro1:NC:6h	Cro1:BttO:6h	OK	18.679	6.10976	-1.61223	-4.36662	5e-05	0.000441757	yes
XLOC_003185	au2.g5247	TC002389		Putative uncharacterized protein [Source:UniProtKB/TrEMBL;Acc:D6WIX3]	GO:0016020	membrane	IPR013057	Amino acid transporter, transmembrane	proton-coupled amino acid transporter 4-like,proton-coupled amino acid transporter 4	GO:0016021	C:integral to membrane	ChLG3:38773531-38778504	Cro1:NC:6h	Cro1:BttO:6h	OK	50.5094	207.313	2.03718	8.02814	5e-05	0.000441757	yes
XLOC_003200	au2.g5367	TC007763	GLEAN_07763	Putative uncharacterized protein GLEAN_07763 [Source:UniProtKB/TrEMBL;Acc:D2A1R7]								ChLG4:230395-231144	Cro1:NC:6h	Cro1:BttO:6h	OK	1.49829	12.8483	3.10019	6.10207	5e-05	0.000441757	yes
XLOC_003218	au2.g5414	TC007784	GLEAN_07784	Putative uncharacterized protein GLEAN_07784 [Source:UniProtKB/TrEMBL;Acc:D2A1W4]	GO:0016747	transferase activity, transferring acyl groups other than amino-acyl groups	IPR006621	Nose resistant-to-fluoxetine protein, N-terminal	cg3106 cg3106-pa	GO:0016747	F:transferase activity, transferring acyl groups other than amino-acyl groups	ChLG4:479444-485788	Cro1:NC:6h	Cro1:BttO:6h	OK	23.2064	12.5258	-0.889628	-3.60064	5e-05	0.000441757	yes
XLOC_003226	au2.g5433	TC007793	GLEAN_07793	Putative uncharacterized protein GLEAN_07793 [Source:UniProtKB/TrEMBL;Acc:D2A1Y3]	GO:0000166	nucleotide binding	IPR013126	Heat shock protein 70 family	hypoxia up-regulated protein 1-like	GO:0005615,GO:0006457,GO:0016491,GO:0005811,GO:0005524	C:extracellular space,P:protein folding,F:oxidoreductase activity,C:lipid particle,F:ATP binding	ChLG4:891786-894773	Cro1:NC:6h	Cro1:BttO:6h	OK	27.5279	47.0765	0.774112	3.02583	5e-05	0.000441757	yes
XLOC_003230	au2.g5441	N/A							iron zinc purple acid phosphatase-like	GO:0046872,GO:0003993	F:metal ion binding,F:acid phosphatase activity	ChLG4:926076-927817	Cro1:NC:6h	Cro1:BttO:6h	OK	130.035	85.9167	-0.597889	-2.57321	5e-05	0.000441757	yes
XLOC_003240	au2.g5459	TC007806	GLEAN_07806	Putative uncharacterized protein GLEAN_07806 [Source:UniProtKB/TrEMBL;Acc:D2A284]								ChLG4:1162545-1167816	Cro1:NC:6h	Cro1:BttO:6h	OK	1.90873	7.8921	2.0478	5.31421	5e-05	0.000441757	yes
XLOC_003244	au2.g5467	TC007808	GLEAN_07808	Putative uncharacterized protein GLEAN_07808 [Source:UniProtKB/TrEMBL;Acc:D2A290]	GO:0016021	integral to membrane	IPR001614	Myelin proteolipid protein PLP	myelin proteolipid	GO:0016021	C:integral to membrane	ChLG4:1185625-1187183	Cro1:NC:6h	Cro1:BttO:6h	OK	65.8013	91.8493	0.481153	2.17161	0.0017	0.0102561	yes
XLOC_003264	au2.g5504	TC007833	GLEAN_07833	Putative uncharacterized protein GLEAN_07833 [Source:UniProtKB/TrEMBL;Acc:D2A2D5]	GO:0016740	transferase activity	IPR001173	Glycosyl transferase, family 2	dolichyl-phosphate beta-glucosyltransferase	GO:0007009,GO:0007029,GO:0009880,GO:0040003,GO:0019991,GO:0004581,GO:0007030,GO:0007379,GO:0006493,GO:0005783,GO:0006487	P:plasma membrane organization,P:endoplasmic reticulum organization,P:embryonic pattern specification,P:chitin-based cuticle development,P:septate junction assembly,F:dolichyl-phosphate beta-glucosyltransferase activity,P:Golgi organization,P:segment specification,P:protein O-linked glycosylation,C:endoplasmic reticulum,P:protein N-linked glycosylation	ChLG4:1417095-1420450	Cro1:NC:6h	Cro1:BttO:6h	OK	68.5737	39.8214	-0.784112	-3.21735	5e-05	0.000441757	yes
XLOC_003268	au2.g5510	TC007845	GLEAN_07845	Putative uncharacterized protein GLEAN_07845 [Source:UniProtKB/TrEMBL;Acc:D2A2F2]	GO:0020037	heme binding	IPR001199	Cytochrome b5	cytochrome b5	GO:0020037,GO:0005783,GO:0044425	F:heme binding,C:endoplasmic reticulum,C:membrane part	ChLG4:1962130-1963048	Cro1:NC:6h	Cro1:BttO:6h	OK	36.9484	98.0635	1.4082	5.99109	5e-05	0.000441757	yes
XLOC_003271	au2.g5514	TC007848	GLEAN_07848	Putative uncharacterized protein GLEAN_07848 [Source:UniProtKB/TrEMBL;Acc:D2A2F6]	GO:0003824	catalytic activity	IPR000728	AIR synthase related protein, N-terminal domain	phosphoribosylformylglycinamidine synthase-like	GO:0006189,GO:0004642	P:'de novo' IMP biosynthetic process,F:phosphoribosylformylglycinamidine synthase activity	ChLG4:1968930-1973665	Cro1:NC:6h	Cro1:BttO:6h	OK	28.9626	39.7216	0.455733	1.78948	0.0027	0.015206	yes
XLOC_003278	au2.g5532	TC007855	GLEAN_07855	Putative uncharacterized protein GLEAN_07855 [Source:UniProtKB/TrEMBL;Acc:D2A2H5]			IPR003409	MORN motif				ChLG4:2165715-2167044	Cro1:NC:6h	Cro1:BttO:6h	OK	3.91445	1.42504	-1.45781	-2.86877	0.00015	0.00121298	yes
XLOC_003284	au2.g5545	TC007861	GLEAN_07861	Putative uncharacterized protein GLEAN_07861 [Source:UniProtKB/TrEMBL;Acc:D2A2I4]	GO:0005044	scavenger receptor activity	IPR006626	Parallel beta-helix repeat	lysyl oxidase-like protein 4	GO:0030246,GO:0005044,GO:0016020	F:carbohydrate binding,F:scavenger receptor activity,C:membrane	ChLG4:2335945-2352116	Cro1:NC:6h	Cro1:BttO:6h	OK	12.0254	16.6318	0.467863	1.8197	0.0012	0.00760056	yes
XLOC_003289	au2.g5555	TC007869	SERPIN26	Serpin peptidase inhibitor 26 [Source:UniProtKB/TrEMBL;Acc:D2A2J9]	GO:0004867	serine-type endopeptidase inhibitor activity	IPR000215	Serpin family	leukocyte elastase inhibitor	GO:0004867	F:serine-type endopeptidase inhibitor activity	ChLG4:2548241-2550831	Cro1:NC:6h	Cro1:BttO:6h	OK	21.1671	35.9461	0.764009	3.00008	5e-05	0.000441757	yes
XLOC_003294	au2.g5569	TC007874	GLEAN_07874	Putative uncharacterized protein GLEAN_07874 [Source:UniProtKB/TrEMBL;Acc:D2A2L4]			IPR000615	Bestrophin	isoform b	GO:0072320,GO:0016021,GO:0006821,GO:0006884	F:volume-sensitive chloride channel activity,C:integral to membrane,P:chloride transport,P:cell volume homeostasis	ChLG4:2598291-2601770	Cro1:NC:6h	Cro1:BttO:6h	OK	18.4736	13.9157	-0.408757	-1.56064	0.0112	0.0497288	yes
XLOC_003306	au2.g5591	TC007893	GLEAN_07893	Putative uncharacterized protein GLEAN_07893 [Source:UniProtKB/TrEMBL;Acc:D2A2W9]	GO:0005515	protein binding	IPR001680	WD40 repeat	wd-repeat protein	GO:0016740,GO:0005515	F:transferase activity,F:protein binding	ChLG4:2857372-2859149	Cro1:NC:6h	Cro1:BttO:6h	OK	14.0193	20.4087	0.541769	1.88345	0.00215	0.0125415	yes
XLOC_003318	au2.g5610	TC007907	GLEAN_07907	Putative uncharacterized protein GLEAN_07907 [Source:UniProtKB/TrEMBL;Acc:D2A2Z6]								ChLG4:3083725-3086051	Cro1:NC:6h	Cro1:BttO:6h	OK	18.129	12.1434	-0.578128	-2.14358	0.0004	0.00291304	yes
XLOC_003320	au2.g5614	TC007912	GLEAN_07912	Putative uncharacterized protein GLEAN_07912 [Source:UniProtKB/TrEMBL;Acc:D2A307]			IPR007781	Alpha-N-acetylglucosaminidase				ChLG4:3192655-3195688	Cro1:NC:6h	Cro1:BttO:6h	OK	37.7816	16.6533	-1.18187	-4.33795	5e-05	0.000441757	yes
XLOC_003327	au2.g5628	TC007922	GLEAN_07922	Putative uncharacterized protein GLEAN_07922 [Source:UniProtKB/TrEMBL;Acc:D2A327]	GO:0016787	hydrolase activity	IPR002018	Carboxylesterase, type B	PREDICTED: similar to alpha-esterase	GO:0016787	F:hydrolase activity	ChLG4:3349445-3354896	Cro1:NC:6h	Cro1:BttO:6h	OK	24.0516	15.4929	-0.634529	-2.43779	0.0002	0.00157174	yes
XLOC_003331	au2.g5634	TC007926	GLEAN_07926	Putative uncharacterized protein GLEAN_07926 [Source:UniProtKB/TrEMBL;Acc:D2A355]			IPR018020	Oxo-4-hydroxy-4-carboxy-5-ureidoimidazoline decarboxylase				ChLG4:3395735-3396440	Cro1:NC:6h	Cro1:BttO:6h	OK	284.284	107.916	-1.39742	-6.66523	5e-05	0.000441757	yes
XLOC_003347	au2.g5669	TC030570	NONGLEAN-OG15790	Putative uncharacterized protein NONGLEAN-OG15790 [Source:UniProtKB/TrEMBL;Acc:D2A391]	GO:0005737	cytoplasm	IPR001104	3-oxo-5-alpha-steroid 4-dehydrogenase, C-terminal	cg7840	GO:0005737,GO:0006629,GO:0016021	C:cytoplasm,P:lipid metabolic process,C:integral to membrane	ChLG4:3589687-3590969	Cro1:NC:6h	Cro1:BttO:6h	OK	26.5917	15.4304	-0.785199	-2.8375	5e-05	0.000441757	yes
XLOC_003349	au2.g5678	TC007945	GLEAN_07945	Putative uncharacterized protein GLEAN_07945 [Source:UniProtKB/TrEMBL;Acc:D2A397]			IPR002919	Trypsin Inhibitor-like, cysteine rich domain				ChLG4:3614197-3616884	Cro1:NC:6h	Cro1:BttO:6h	OK	627.521	326.947	-0.940609	-4.38985	5e-05	0.000441757	yes
XLOC_003359	au2.g5699	TC007957	GLEAN_07957	Putative uncharacterized protein GLEAN_07957 [Source:UniProtKB/TrEMBL;Acc:D2A3C8]								ChLG4:3772857-3773716	Cro1:NC:6h	Cro1:BttO:6h	OK	482.518	347.578	-0.473248	-2.18584	0.00195	0.0115386	yes
XLOC_003360	au2.g5700	TC007958	GLEAN_07958	Putative uncharacterized protein GLEAN_07958 [Source:UniProtKB/TrEMBL;Acc:D2A3C9]								ChLG4:3780517-3781160	Cro1:NC:6h	Cro1:BttO:6h	OK	493.726	282.278	-0.806598	-3.75127	5e-05	0.000441757	yes
XLOC_003361	au2.g5701	TC030786-GA							synaptotagmin isoform a	GO:0007269,GO:0008021,GO:0005544,GO:0005515,GO:0016020	P:neurotransmitter secretion,C:synaptic vesicle,F:calcium-dependent phospholipid binding,F:protein binding,C:membrane	ChLG4:3781267-3802473	Cro1:NC:6h	Cro1:BttO:6h	OK	60.1283	31.5926	-0.928457	-3.36454	5e-05	0.000441757	yes
XLOC_003365	au2.g5705	TC007966	GLEAN_07966	Putative uncharacterized protein GLEAN_07966 [Source:UniProtKB/TrEMBL;Acc:D2A3E0]	GO:0003824	catalytic activity	IPR000917	Sulfatase	arylsulfatase b	GO:0008484,GO:0008152	F:sulfuric ester hydrolase activity,P:metabolic process	ChLG4:3810207-3816977	Cro1:NC:6h	Cro1:BttO:6h	OK	92.7002	38.9568	-1.2507	-5.1604	5e-05	0.000441757	yes
XLOC_003377	au2.g5727	TC007982	GLEAN_07982	Putative uncharacterized protein GLEAN_07982 [Source:UniProtKB/TrEMBL;Acc:D2A3H1]			IPR009449	GDPGTP exchange factor Sec2p	guanine nucleotide exchange factor for rab-3a-like	GO:0019900,GO:0017112	F:kinase binding,F:Rab guanyl-nucleotide exchange factor activity	ChLG4:3984140-3991734	Cro1:NC:6h	Cro1:BttO:6h	OK	94.9285	131.527	0.470447	1.89091	0.0021	0.0122873	yes
XLOC_003389	au2.g5757	TC008001	GLEAN_08001	Putative uncharacterized protein GLEAN_08001 [Source:UniProtKB/TrEMBL;Acc:D1ZZ89]	GO:0000166	nucleotide binding	IPR008250	ATPase, P-type, ATPase-associated domain	isoform a	GO:0016021,GO:0015662,GO:0005524,GO:0015914,GO:0000287,GO:0007030,GO:0004012,GO:0006886,GO:0006812,GO:0019829	C:integral to membrane,F:ATPase activity, coupled to transmembrane movement of ions, phosphorylative mechanism,F:ATP binding,P:phospholipid transport,F:magnesium ion binding,P:Golgi organization,F:phospholipid-translocating ATPase activity,P:intracellular protein transport,P:cation transport,F:cation-transporting ATPase activity	ChLG4:4536579-4551891	Cro1:NC:6h	Cro1:BttO:6h	OK	19.105	25.0079	0.388433	1.51394	0.00965	0.0440126	yes
XLOC_003393	au2.g5765	TC008005	GLEAN_08005	Putative uncharacterized protein GLEAN_08005 [Source:UniProtKB/TrEMBL;Acc:D1ZZ99]								ChLG4:4601279-4602289	Cro1:NC:6h	Cro1:BttO:6h	OK	24.5973	59.203	1.26717	3.76025	5e-05	0.000441757	yes
XLOC_003395	au2.g5770	TC008009	GLEAN_08009	Putative uncharacterized protein GLEAN_08009 [Source:UniProtKB/TrEMBL;Acc:D1ZZA4]	GO:0005216	ion channel activity	IPR003280	Two pore domain potassium channel	open rectifier k	GO:0005267,GO:0071805,GO:0016021	F:potassium channel activity,P:potassium ion transmembrane transport,C:integral to membrane	ChLG4:4670329-4673925	Cro1:NC:6h	Cro1:BttO:6h	OK	14.9639	10.3174	-0.536409	-1.87368	0.00205	0.0120403	yes
XLOC_003405	au2.g5788	N/A										ChLG4:4825449-4828103	Cro1:NC:6h	Cro1:BttO:6h	OK	0.829842	0.233198	-1.83128	-2.62312	0.00025	0.00191821	yes
XLOC_003417	au2.g5808	TC008042	GLEAN_08042	Putative uncharacterized protein GLEAN_08042 [Source:UniProtKB/TrEMBL;Acc:D1ZZG6]	GO:0000166	nucleotide binding	IPR001752	Kinesin, motor domain	kinesin-like protein kif26a-like	GO:0003777,GO:0005874,GO:0005524,GO:0007018,GO:0005875	F:microtubule motor activity,C:microtubule,F:ATP binding,P:microtubule-based movement,C:microtubule associated complex	ChLG4:4969564-5072588	Cro1:NC:6h	Cro1:BttO:6h	OK	1.55075	0.938329	-0.724797	-1.59546	0.0062	0.0305691	yes
XLOC_003418	au2.g5809	TC008043	GLEAN_08043	Putative uncharacterized protein GLEAN_08043 [Source:UniProtKB/TrEMBL;Acc:D1ZZG7]	GO:0005509	calcium ion binding	IPR009030	Growth factor, receptor	low quality protein: nidogen-2-like	GO:0005509,GO:0007160,GO:0005515	F:calcium ion binding,P:cell-matrix adhesion,F:protein binding	ChLG4:5072785-5077354	Cro1:NC:6h	Cro1:BttO:6h	OK	18.6557	12.4612	-0.582174	-2.23009	0.0002	0.00157174	yes
XLOC_003424	au2.g5822	TC008049	GLEAN_08049	Putative uncharacterized protein GLEAN_08049 [Source:UniProtKB/TrEMBL;Acc:D1ZZI2]	GO:0004861	cyclin-dependent protein kinase inhibitor activity	IPR003175	Cyclin-dependent kinase inhibitor	cyclin-dependent kinase inhibitor 1c-like	GO:0005634,GO:0007050,GO:0004861	C:nucleus,P:cell cycle arrest,F:cyclin-dependent protein kinase inhibitor activity	ChLG4:5131115-5136848	Cro1:NC:6h	Cro1:BttO:6h	OK	45.5853	59.4291	0.382602	1.60858	0.0106	0.0475437	yes
XLOC_003428	au2.g5833	TC008057	GLEAN_08057	Putative uncharacterized protein GLEAN_08057 [Source:UniProtKB/TrEMBL;Acc:D1ZZJ7]			IPR004279	Perilipin				ChLG4:5229285-5230780	Cro1:NC:6h	Cro1:BttO:6h	OK	80.8963	112.585	0.476869	1.80182	0.00155	0.00947468	yes
XLOC_003451	au2.g5882	TC008099	GLEAN_08099	Putative uncharacterized protein GLEAN_08099 [Source:UniProtKB/TrEMBL;Acc:D1ZZT0]	GO:0003676	nucleic acid binding	IPR007087	Zinc finger, C2H2	ovo protein,protein ovo	GO:0008270,GO:0003676,GO:0005622	F:zinc ion binding,F:nucleic acid binding,C:intracellular	ChLG4:5828496-5837360	Cro1:NC:6h	Cro1:BttO:6h	OK	9.66056	15.3093	0.664229	2.2657	5e-05	0.000441757	yes
XLOC_003456	au2.g5889	TC008106	GLEAN_08106	Putative uncharacterized protein GLEAN_08106 [Source:UniProtKB/TrEMBL;Acc:D1ZZU0]								ChLG4:5858245-5858539	Cro1:NC:6h	Cro1:BttO:6h	OK	380.895	571.35	0.584984	4.6566	0.00025	0.00191821	yes
XLOC_003469	au2.g5917	TC008123	GLEAN_08123	Putative uncharacterized protein GLEAN_08123 [Source:UniProtKB/TrEMBL;Acc:D1ZZX8]					hypothetical protein TcasGA2_TC008123	GO:0005576,GO:0008061,GO:0006030	C:extracellular region,F:chitin binding,P:chitin metabolic process	ChLG4:6153115-6157699	Cro1:NC:6h	Cro1:BttO:6h	OK	1.16968	0.391598	-1.57866	-2.76165	5e-05	0.000441757	yes
XLOC_003472	au2.g5921	TC008127	GLEAN_08127	Putative uncharacterized protein GLEAN_08127 [Source:UniProtKB/TrEMBL;Acc:D1ZZY4]								ChLG4:6166355-6173286	Cro1:NC:6h	Cro1:BttO:6h	OK	4.44752	7.64575	0.781658	2.23024	0.00025	0.00191821	yes
XLOC_003511	au2.g6010	N/A										ChLG4:7109945-7110900	Cro1:NC:6h	Cro1:BttO:6h	OK	3.23934	7.83925	1.27502	2.57545	0.00095	0.0062119	yes
XLOC_003526	au2.g6062	TC008208	GLEAN_08208	Putative uncharacterized protein GLEAN_08208 [Source:UniProtKB/TrEMBL;Acc:D2A0H3]								ChLG4:7530924-7531981	Cro1:NC:6h	Cro1:BttO:6h	OK	48.8502	128.871	1.39949	4.25124	5e-05	0.000441757	yes
XLOC_003527	au2.g6063	N/A										ChLG4:7532274-7536033	Cro1:NC:6h	Cro1:BttO:6h	OK	15.2947	10.7886	-0.503525	-1.58074	0.01035	0.0466178	yes
XLOC_003540	au2.g6100	TC008226	GLEAN_08226	Putative uncharacterized protein GLEAN_08226 [Source:UniProtKB/TrEMBL;Acc:D2A0K9]								ChLG4:8121275-8121990	Cro1:NC:6h	Cro1:BttO:6h	OK	136.151	421.105	1.62897	8.68771	5e-05	0.000441757	yes
XLOC_003541	au2.g6101	TC008227	GLEAN_08227	Putative uncharacterized protein GLEAN_08227 [Source:UniProtKB/TrEMBL;Acc:D2A0L0]								ChLG4:8125995-8127231	Cro1:NC:6h	Cro1:BttO:6h	OK	37.561	130.658	1.79849	7.86736	5e-05	0.000441757	yes
XLOC_003542	au2.g6103	TC008229	GLEAN_08229	Putative uncharacterized protein GLEAN_08229 [Source:UniProtKB/TrEMBL;Acc:D2A0L3]								ChLG4:8131055-8131665	Cro1:NC:6h	Cro1:BttO:6h	OK	0.773799	4.63876	2.58371	4.2724	0.00015	0.00121298	yes
XLOC_003543	au2.g6105	TC008231	GLEAN_08231	Putative uncharacterized protein GLEAN_08231 [Source:UniProtKB/TrEMBL;Acc:D2A0L6]								ChLG4:8136285-8138830	Cro1:NC:6h	Cro1:BttO:6h	OK	0.0935446	0.735734	2.97546	3.19247	0.00105	0.00677321	yes
XLOC_003544	au2.g6107	TC008232	GLEAN_08232	Putative uncharacterized protein GLEAN_08232 [Source:UniProtKB/TrEMBL;Acc:D2A0L8]								ChLG4:8142165-8143574	Cro1:NC:6h	Cro1:BttO:6h	OK	0.754378	3.44209	2.18993	4.0746	5e-05	0.000441757	yes
XLOC_003545	au2.g6108	TC008233	GLEAN_08233	Putative uncharacterized protein GLEAN_08233 [Source:UniProtKB/TrEMBL;Acc:D2A0M0]								ChLG4:8144265-8144731	Cro1:NC:6h	Cro1:BttO:6h	OK	26.6501	82.5632	1.63136	6.99207	5e-05	0.000441757	yes
XLOC_003547	au2.g6112	TC008235	GLEAN_08235	Putative uncharacterized protein GLEAN_08235 [Source:UniProtKB/TrEMBL;Acc:D2A0M4]								ChLG4:8151995-8155728	Cro1:NC:6h	Cro1:BttO:6h	OK	0.369813	1.4309	1.95206	2.60735	0.0016	0.00973504	yes
XLOC_003548	au2.g6113	TC008236	GLEAN_08236	Putative uncharacterized protein GLEAN_08236 [Source:UniProtKB/TrEMBL;Acc:D2A0M5]								ChLG4:8159455-8162773	Cro1:NC:6h	Cro1:BttO:6h	OK	2.93297	5.79468	0.982365	1.98888	0.0043	0.0225277	yes
XLOC_003555	au2.g6124	TC008243	GLEAN_08243	Putative uncharacterized protein GLEAN_08243 [Source:UniProtKB/TrEMBL;Acc:D2A0N6]	GO:0003677	DNA binding	IPR000418	Ets	sam pointed domain-containing ets transcription factor	GO:0048523,GO:0006355,GO:0043565,GO:0048522,GO:0030154,GO:0003700,GO:0005634	P:negative regulation of cellular process,P:regulation of transcription, DNA-dependent,F:sequence-specific DNA binding,P:positive regulation of cellular process,P:cell differentiation,F:sequence-specific DNA binding transcription factor activity,C:nucleus	ChLG4:8216725-8222416	Cro1:NC:6h	Cro1:BttO:6h	OK	21.0489	27.7898	0.400813	1.57812	0.00905	0.0417578	yes
XLOC_003560	au2.g6132	TC008248	GLEAN_08248	Putative uncharacterized protein GLEAN_08248 [Source:UniProtKB/TrEMBL;Acc:D2A0P4]								ChLG4:8266645-8275472	Cro1:NC:6h	Cro1:BttO:6h	OK	10.0615	13.9288	0.469227	1.72979	0.00425	0.0223112	yes
XLOC_003566	au2.g6144,au2.g6145	N/A										ChLG4:8453112-8454987	Cro1:NC:6h	Cro1:BttO:6h	OK	93.9666	277.541	1.56248	6.24426	5e-05	0.000441757	yes
XLOC_003579	au2.g6172	TC008270	GLEAN_08270	Putative uncharacterized protein GLEAN_08270 [Source:UniProtKB/TrEMBL;Acc:D2A0U5]			IPR006671	Cyclin, N-terminal	g1 s-specific cyclin-d2-like	GO:0001934,GO:0030879,GO:0005515,GO:0006974,GO:0050673,GO:0000079,GO:0008284,GO:0007165,GO:0000082,GO:0044446,GO:0048523,GO:0005634	P:positive regulation of protein phosphorylation,P:mammary gland development,F:protein binding,P:response to DNA damage stimulus,P:epithelial cell proliferation,P:regulation of cyclin-dependent protein kinase activity,P:positive regulation of cell proliferation,P:signal transduction,P:G1/S transition of mitotic cell cycle,C:intracellular organelle part,P:negative regulation of cellular process,C:…	ChLG4:8678672-8683015	Cro1:NC:6h	Cro1:BttO:6h	OK	16.5269	12.0532	-0.455399	-1.65254	0.0074	0.0353858	yes
XLOC_003584	au2.g6180	TC008276	GLEAN_08276	Putative uncharacterized protein GLEAN_08276 [Source:UniProtKB/TrEMBL;Acc:D2A0V4]	GO:0003824	catalytic activity	IPR000322	Glycoside hydrolase, family 31	target of brain insulin	GO:0004553,GO:0005975	F:hydrolase activity, hydrolyzing O-glycosyl compounds,P:carbohydrate metabolic process	ChLG4:8711582-8714957	Cro1:NC:6h	Cro1:BttO:6h	OK	73.7383	54.5052	-0.436021	-1.80059	0.0037	0.0198525	yes
XLOC_003586	au2.g6183	N/A										ChLG4:8717852-8718341	Cro1:NC:6h	Cro1:BttO:6h	OK	236.799	77.6654	-1.60832	-8.45034	5e-05	0.000441757	yes
XLOC_003587	au2.g6184	N/A										ChLG4:8718392-8719864	Cro1:NC:6h	Cro1:BttO:6h	OK	109.427	73.3163	-0.577757	-2.51911	5e-05	0.000441757	yes
XLOC_003595	au2.g6205,au2.g6209	N/A										ChLG4:8949104-9070694	Cro1:NC:6h	Cro1:BttO:6h	OK	5.23041	1.79793	-1.54058	-1.69875	0.0072	0.034602	yes
XLOC_003597	au2.g6214	TC008292	GLEAN_08292	Putative uncharacterized protein GLEAN_08292 [Source:UniProtKB/TrEMBL;Acc:D2A0Y2]	GO:0005515	protein binding	IPR007110	Immunoglobulin-like	protein turtle	GO:0005515	F:protein binding	ChLG4:9103625-9106410	Cro1:NC:6h	Cro1:BttO:6h	OK	5.059	7.38652	0.546042	1.62399	0.0093	0.0427041	yes
XLOC_003605	au2.g6229	TC008301	GLEAN_08301	Putative uncharacterized protein GLEAN_08301 [Source:UniProtKB/TrEMBL;Acc:D2A0Z8]	GO:0016491	oxidoreductase activity	IPR001395	Aldo/keto reductase	alcohol dehydrogenase	GO:0055114,GO:0016491	P:oxidation-reduction process,F:oxidoreductase activity	ChLG4:9182005-9183261	Cro1:NC:6h	Cro1:BttO:6h	OK	24.655	9.2228	-1.4186	-4.42604	5e-05	0.000441757	yes
XLOC_003614	au2.g6247	TC008315	GLEAN_08315	Putative uncharacterized protein GLEAN_08315 [Source:UniProtKB/TrEMBL;Acc:D2A127]	GO:0003824	catalytic activity	IPR004839	Aminotransferase, class I/classII	serine palmitoyltransferase 2-like	GO:0030170,GO:0009058,GO:0016746	F:pyridoxal phosphate binding,P:biosynthetic process,F:transferase activity, transferring acyl groups	ChLG4:9458855-9464291	Cro1:NC:6h	Cro1:BttO:6h	OK	50.5687	86.6053	0.776211	3.1657	5e-05	0.000441757	yes
XLOC_003637	au2.g6292	TC008350	GLEAN_08350	Putative uncharacterized protein GLEAN_08350 [Source:UniProtKB/TrEMBL;Acc:D2A188]	GO:0005622	intracellular	IPR007087	Zinc finger, C2H2	helicase mov-10	GO:0008270,GO:0005622	F:zinc ion binding,C:intracellular	ChLG4:9974633-9978553	Cro1:NC:6h	Cro1:BttO:6h	OK	18.3724	13.8851	-0.404009	-1.55437	0.0087	0.0404264	yes
XLOC_003643	au2.g6304	TC008357	GLEAN_08357	Putative uncharacterized protein GLEAN_08357 [Source:UniProtKB/TrEMBL;Acc:D2A1A2]	GO:0003824	catalytic activity	IPR006589	Glycosyl hydrolase, family 13, subfamily, catalytic domain	maltase 1	GO:0016798,GO:0005975,GO:0043169	F:hydrolase activity, acting on glycosyl bonds,P:carbohydrate metabolic process,F:cation binding	ChLG4:10042175-10049848	Cro1:NC:6h	Cro1:BttO:6h	OK	350.502	116.517	-1.58888	-5.87371	5e-05	0.000441757	yes
XLOC_003644	au2.g6305	N/A							maltase 2	GO:0004558,GO:0005975,GO:0043169	F:alpha-glucosidase activity,P:carbohydrate metabolic process,F:cation binding	ChLG4:10051665-10098095	Cro1:NC:6h	Cro1:BttO:6h	OK	82.0886	28.7324	-1.51451	-5.76868	5e-05	0.000441757	yes
XLOC_003646	au2.g6310	TC008365	GLEAN_08365	Putative uncharacterized protein GLEAN_08365 [Source:UniProtKB/TrEMBL;Acc:D2A1B9]								ChLG4:10238255-10239663	Cro1:NC:6h	Cro1:BttO:6h	OK	27.5303	46.7033	0.762503	3.02527	5e-05	0.000441757	yes
XLOC_003651	au2.g6316	TC008369	GLEAN_08369	Putative uncharacterized protein GLEAN_08369 [Source:UniProtKB/TrEMBL;Acc:D2A1C5]								ChLG4:10266345-10271369	Cro1:NC:6h	Cro1:BttO:6h	OK	5.27142	33.4305	2.6649	6.79187	5e-05	0.000441757	yes
XLOC_003653	au2.g6319	TC008372	GLEAN_08372	Putative uncharacterized protein GLEAN_08372 [Source:UniProtKB/TrEMBL;Acc:D2A1C9]	GO:0000166	nucleotide binding	IPR009080	Aminoacyl-tRNA synthetase, class 1a, anticodon-binding	leucyl-trna synthetase	GO:0042060,GO:0005875,GO:0002161,GO:0022008,GO:0004823,GO:0006450,GO:0005524,GO:0006429,GO:0005737	P:wound healing,C:microtubule associated complex,F:aminoacyl-tRNA editing activity,P:neurogenesis,F:leucine-tRNA ligase activity,P:regulation of translational fidelity,F:ATP binding,P:leucyl-tRNA aminoacylation,C:cytoplasm	ChLG4:10286655-10294936	Cro1:NC:6h	Cro1:BttO:6h	OK	15.6455	22.4886	0.523449	2.03209	0.00065	0.00446319	yes
XLOC_003672	au2.g6359	TC008407	GLEAN_08407	Putative uncharacterized protein GLEAN_08407 [Source:UniProtKB/TrEMBL;Acc:D2A1L3]	GO:0007160	cell-matrix adhesion	IPR005533	AMOP	extracellular domains-containing protein cg31004-like	GO:0007160	P:cell-matrix adhesion	ChLG4:11163985-11171693	Cro1:NC:6h	Cro1:BttO:6h	OK	279.272	448.921	0.684789	2.34553	5e-05	0.000441757	yes
XLOC_003679	au2.g6370	TC008414	GLEAN_08414	Putative uncharacterized protein GLEAN_08414 [Source:UniProtKB/TrEMBL;Acc:D2A1M4]	GO:0016021	integral to membrane	IPR011701	Major facilitator superfamily	sodium-dependent phosphate transporter	GO:0055085,GO:0016021	P:transmembrane transport,C:integral to membrane	ChLG4:11269675-11274854	Cro1:NC:6h	Cro1:BttO:6h	OK	1.35297	3.34518	1.30595	2.76006	5e-05	0.000441757	yes
XLOC_003681	au2.g6375	TC008416	GLEAN_08416	Putative uncharacterized protein GLEAN_08416 [Source:UniProtKB/TrEMBL;Acc:D2A1M8]			IPR019356	Protein of unknown function DUF2181				ChLG4:11305715-11308596	Cro1:NC:6h	Cro1:BttO:6h	OK	69.9223	43.5621	-0.682679	-2.48481	5e-05	0.000441757	yes
XLOC_003682	au2.g6376	TC008417	PVF3	PDGF-and VEGF-related factor 3 [Source:UniProtKB/TrEMBL;Acc:D2A1M9]	GO:0008083	growth factor activity	IPR000072	Platelet-derived growth factor (PDGF)	pdgf- and vegf-related factor isoform e	GO:0007435,GO:0008083,GO:0035099,GO:0016020	P:salivary gland morphogenesis,F:growth factor activity,P:hemocyte migration,C:membrane	ChLG4:11312545-11335257	Cro1:NC:6h	Cro1:BttO:6h	OK	30.6085	40.4466	0.402083	1.59096	0.0094	0.0430743	yes
XLOC_003691	au2.g6393	TC008428	GLEAN_08428	Putative uncharacterized protein GLEAN_08428 [Source:UniProtKB/TrEMBL;Acc:D2A1Q0]	GO:0016021	integral to membrane	IPR011701	Major facilitator superfamily	monocarboxylate transporter	GO:0005576,GO:0007218,GO:0016021,GO:0005184,GO:0055085	C:extracellular region,P:neuropeptide signaling pathway,C:integral to membrane,F:neuropeptide hormone activity,P:transmembrane transport	ChLG4:11422285-11425654	Cro1:NC:6h	Cro1:BttO:6h	OK	0.968434	1.93221	0.99653	1.99807	0.00345	0.0187101	yes
XLOC_003705	au2.g6423	TC008451	GLEAN_08451	Putative uncharacterized protein GLEAN_08451 [Source:UniProtKB/TrEMBL;Acc:D2A228]								ChLG4:12005625-12006599	Cro1:NC:6h	Cro1:BttO:6h	OK	7.47265	0.884253	-3.07909	-4.73796	5e-05	0.000441757	yes
XLOC_003708	au2.g6428	TC008455	GLEAN_08455	Putative uncharacterized protein GLEAN_08455 [Source:UniProtKB/TrEMBL;Acc:D2A234]								ChLG4:12082585-12095004	Cro1:NC:6h	Cro1:BttO:6h	OK	2.32431	4.37096	0.911147	1.91405	0.00205	0.0120403	yes
XLOC_003723	au2.g6451	TC008476	GLEAN_08476	Putative uncharacterized protein GLEAN_08476 [Source:UniProtKB/TrEMBL;Acc:D2A262]			IPR002058	PAP/25A-associated				ChLG4:12451165-12458426	Cro1:NC:6h	Cro1:BttO:6h	OK	32.9821	23.8637	-0.466867	-1.87569	0.00145	0.00894816	yes
XLOC_003731	au2.g6468	TC008483	GLEAN_08483	Putative uncharacterized protein GLEAN_08483 [Source:UniProtKB/TrEMBL;Acc:D2A2N6]								ChLG4:12669385-12673166	Cro1:NC:6h	Cro1:BttO:6h	OK	82.763	162.35	0.972051	4.1544	5e-05	0.000441757	yes
XLOC_003732	au2.g6469	TC008484	GLEAN_08484	Putative uncharacterized protein GLEAN_08484 [Source:UniProtKB/TrEMBL;Acc:D2A2N7]								ChLG4:12678555-12685238	Cro1:NC:6h	Cro1:BttO:6h	OK	27.7078	37.4398	0.434283	1.7291	0.00395	0.0209818	yes
XLOC_003734	au2.g6473	TC008487	GLEAN_08487	Putative uncharacterized protein GLEAN_08487 [Source:UniProtKB/TrEMBL;Acc:D2A2P1]	GO:0003723	RNA binding	IPR002466	Adenosine deaminase/editase	adenosine deaminase	GO:0003725,GO:0005622,GO:0006950,GO:0004000,GO:0030534,GO:0007626,GO:0009451,GO:0006396	F:double-stranded RNA binding,C:intracellular,P:response to stress,F:adenosine deaminase activity,P:adult behavior,P:locomotory behavior,P:RNA modification,P:RNA processing	ChLG4:12724675-12730138	Cro1:NC:6h	Cro1:BttO:6h	OK	7.86392	3.29097	-1.25674	-3.54234	5e-05	0.000441757	yes
XLOC_003738	au2.g6480	N/A							hypothetical protein TcasGA2_TC001793	GO:0003723,GO:0003964,GO:0008270,GO:0015074,GO:0006278,GO:0005576,GO:0006030,GO:0008061	F:RNA binding,F:RNA-directed DNA polymerase activity,F:zinc ion binding,P:DNA integration,P:RNA-dependent DNA replication,C:extracellular region,P:chitin metabolic process,F:chitin binding	ChLG4:13138855-13154044	Cro1:NC:6h	Cro1:BttO:6h	OK	53.0127	38.6202	-0.456983	-1.77453	0.0028	0.0156796	yes
XLOC_003741	au2.g6485	TC008504	P80	Serine protease P80 [Source:UniProtKB/TrEMBL;Acc:D2A2R7]	GO:0003824	catalytic activity	IPR009003	Peptidase cysteine/serine, trypsin-like	trypsin-like proteinase	GO:0006508,GO:0004252	P:proteolysis,F:serine-type endopeptidase activity	ChLG4:13272855-13273985	Cro1:NC:6h	Cro1:BttO:6h	OK	1074.51	2580.66	1.26406	5.1743	5e-05	0.000441757	yes
XLOC_003742	au2.g6487	TC008506	GLEAN_08506	Putative uncharacterized protein GLEAN_08506 [Source:UniProtKB/TrEMBL;Acc:D2A2S0]	GO:0005576	extracellular region	IPR002557	Chitin binding domain	vitellin-degrading protease precursor	GO:0005576,GO:0008061,GO:0006508,GO:0004252,GO:0006030	C:extracellular region,F:chitin binding,P:proteolysis,F:serine-type endopeptidase activity,P:chitin metabolic process	ChLG4:13285485-13298618	Cro1:NC:6h	Cro1:BttO:6h	OK	669.715	295.104	-1.18232	-3.91785	5e-05	0.000441757	yes
XLOC_003748	au2.g6501	TC008514	GLEAN_08514	Putative uncharacterized protein GLEAN_08514 [Source:UniProtKB/TrEMBL;Acc:D2A2T4]	GO:0004047	aminomethyltransferase activity	IPR006222	Glycine cleavage T-protein, N-terminal	sarcosine mitochondrial	GO:0005737,GO:0006546,GO:0008480,GO:0004047,GO:0055114,GO:0005515	C:cytoplasm,P:glycine catabolic process,F:sarcosine dehydrogenase activity,F:aminomethyltransferase activity,P:oxidation-reduction process,F:protein binding	ChLG4:13593209-13612795	Cro1:NC:6h	Cro1:BttO:6h	OK	179.977	348.881	0.954927	3.49242	5e-05	0.000441757	yes
XLOC_003750	au2.g6504	TC008516	GLEAN_08516	Putative uncharacterized protein GLEAN_08516 [Source:UniProtKB/TrEMBL;Acc:D2A2T7]	GO:0016020	membrane	IPR001171	Ergosterol biosynthesis ERG4/ERG24	lamin b receptor	GO:0005635,GO:0016020	C:nuclear envelope,C:membrane	ChLG4:13648589-13652746	Cro1:NC:6h	Cro1:BttO:6h	OK	35.173	22.5821	-0.63929	-2.54525	0.00025	0.00191821	yes
XLOC_003756	au2.g6514	TC008523	GLEAN_08523	Cytochrome P450-like protein [Source:UniProtKB/TrEMBL;Acc:D2A332]	GO:0004497	monooxygenase activity	IPR002401	Cytochrome P450, E-class, group I	cytochrome p450-like protein	GO:0005622,GO:0009055,GO:0004497,GO:0020037,GO:0006810,GO:0016705,GO:0055114,GO:0005215	C:intracellular,F:electron carrier activity,F:monooxygenase activity,F:heme binding,P:transport,F:oxidoreductase activity, acting on paired donors, with incorporation or reduction of molecular oxygen,P:oxidation-reduction process,F:transporter activity	ChLG4:13772269-13787980	Cro1:NC:6h	Cro1:BttO:6h	OK	7.86387	12.9276	0.71714	2.40899	0.00015	0.00121298	yes
XLOC_003770	au2.g5356	TC007738	GLEAN_07738	Putative uncharacterized protein GLEAN_07738 [Source:UniProtKB/TrEMBL;Acc:D2A1G9]	GO:0005576	extracellular region	IPR005521	Attacin, C-terminal	antibacterial peptide cp1	GO:0005576	C:extracellular region	ChLG4:89009-89594	Cro1:NC:6h	Cro1:BttO:6h	OK	11.5607	33.8681	1.5507	4.77898	5e-05	0.000441757	yes
XLOC_003771	au2.g5357	TC007737	GLEAN_07737	Putative uncharacterized protein GLEAN_07737 [Source:UniProtKB/TrEMBL;Acc:D2A1H0]	GO:0005576	extracellular region	IPR005521	Attacin, C-terminal	antibacterial peptide	GO:0005576	C:extracellular region	ChLG4:100308-100914	Cro1:NC:6h	Cro1:BttO:6h	OK	8.93766	16.808	0.911175	2.58708	0.0012	0.00760056	yes
XLOC_003779	au2.g5375	TC007733	GLEAN_07733	Putative uncharacterized protein GLEAN_07733 [Source:UniProtKB/TrEMBL;Acc:D2A1S4]			IPR000483	Cysteine-rich flanking region, C-terminal	slit homolog 1 protein	GO:0005102,GO:0005576,GO:0050919,GO:0048846,GO:0022028	F:receptor binding,C:extracellular region,P:negative chemotaxis,P:axon extension involved in axon guidance,P:tangential migration from the subventricular zone to the olfactory bulb	ChLG4:253183-254054	Cro1:NC:6h	Cro1:BttO:6h	OK	45.6046	20.4404	-1.15776	-4.27601	5e-05	0.000441757	yes
XLOC_003798	au2.g5406	TC007714	GLEAN_07714	Putative uncharacterized protein GLEAN_07714 [Source:UniProtKB/TrEMBL;Acc:D2A1V6]			IPR002058	PAP/25A-associated				ChLG4:447609-456873	Cro1:NC:6h	Cro1:BttO:6h	OK	11.3059	7.9391	-0.510031	-1.98938	0.00095	0.0062119	yes
XLOC_003800	au2.g5411	N/A							serine threonine protein phosphatase pp1-beta catalytic subunit	GO:0001525,GO:0016021,GO:0016311,GO:0046872,GO:0006200,GO:0015662,GO:0005524,GO:0006812,GO:0004721	P:angiogenesis,C:integral to membrane,P:dephosphorylation,F:metal ion binding,P:ATP catabolic process,F:ATPase activity, coupled to transmembrane movement of ions, phosphorylative mechanism,F:ATP binding,P:cation transport,F:phosphoprotein phosphatase activity	ChLG4:467387-468773	Cro1:NC:6h	Cro1:BttO:6h	OK	44.9776	24.203	-0.894022	-3.56792	5e-05	0.000441757	yes
XLOC_003813	au2.g5432	TC030640	GLEAN_07701-OG17474	Putative uncharacterized protein GLEAN_07701-OG17474 [Source:UniProtKB/TrEMBL;Acc:D2A1Y2]	GO:0016787	hydrolase activity	IPR001279	Beta-lactamase-like	protein mitochondrial-like	GO:0016787	F:hydrolase activity	ChLG4:885820-891545	Cro1:NC:6h	Cro1:BttO:6h	OK	66.7798	89.4927	0.422357	1.8424	0.006	0.0297467	yes
XLOC_003820	au2.g5446	TC007694	GLEAN_07694	Putative uncharacterized protein GLEAN_07694 [Source:UniProtKB/TrEMBL;Acc:D2A1Z3]	GO:0003824	catalytic activity	IPR009057	Homeodomain-like	pyruvate mitochondrial	GO:0046872,GO:0005524,GO:0004736,GO:0004075,GO:0006094,GO:0003677	F:metal ion binding,F:ATP binding,F:pyruvate carboxylase activity,F:biotin carboxylase activity,P:gluconeogenesis,F:DNA binding	ChLG4:961688-972525	Cro1:NC:6h	Cro1:BttO:6h	OK	151.253	110.434	-0.453783	-1.67804	0.00325	0.0177908	yes
XLOC_003824	au2.g5455	TC007689	GLEAN_07689	Putative uncharacterized protein GLEAN_07689 [Source:UniProtKB/TrEMBL;Acc:D2A280]	GO:0000166	nucleotide binding	IPR009081	Acyl carrier protein-like	fatty acid synthase	GO:0016788,GO:0005811,GO:0008152,GO:0004312,GO:0000166,GO:0005515,GO:0016491	F:hydrolase activity, acting on ester bonds,C:lipid particle,P:metabolic process,F:fatty acid synthase activity,F:nucleotide binding,F:protein binding,F:oxidoreductase activity	ChLG4:1123529-1143544	Cro1:NC:6h	Cro1:BttO:6h	OK	14.0236	10.7172	-0.387931	-1.49491	0.0108	0.0482705	yes
XLOC_003852	au2.g5523	N/A										ChLG4:2019652-2022554	Cro1:NC:6h	Cro1:BttO:6h	OK	0.556421	1.03811	0.899704	1.6615	0.0105	0.0471753	yes
XLOC_003874	au2.g5563	N/A							transmembrane protein 86a	GO:0016021	C:integral to membrane	ChLG4:2577604-2580450	Cro1:NC:6h	Cro1:BttO:6h	OK	65.8538	34.3245	-0.940027	-4.10282	5e-05	0.000441757	yes
XLOC_003887	au2.g5589	TC007614	GLEAN_07614	Putative uncharacterized protein GLEAN_07614 [Source:UniProtKB/TrEMBL;Acc:D2A2W7]								ChLG4:2855525-2856161	Cro1:NC:6h	Cro1:BttO:6h	OK	12.8752	7.61153	-0.758336	-2.0458	0.00535	0.0270403	yes
XLOC_003903	au2.g5627	TC007584	GLEAN_07584	Putative uncharacterized protein GLEAN_07584 [Source:UniProtKB/TrEMBL;Acc:D2A326]	GO:0000166	nucleotide binding	IPR008266	Tyrosine-protein kinase, active site	vascular endothelial growth factor receptor 1-like,vascular endothelial growth factor receptor 1	GO:0009653,GO:0030097,GO:0003006,GO:0030036,GO:0006468,GO:0009790,GO:0042386,GO:0072002,GO:0005524,GO:0016477,GO:0050793,GO:0005515,GO:0005021,GO:0005887,GO:0048010,GO:0016021,GO:0007169,GO:0004714	P:anatomical structure morphogenesis,P:hemopoiesis,P:developmental process involved in reproduction,P:actin cytoskeleton organization,P:protein phosphorylation,P:embryo development,P:hemocyte differentiation,P:Malpighian tubule development,F:ATP binding,P:cell migration,P:regulation of developmental process,F:protein binding,F:vascular endothelial growth factor-activated receptor activity,C:integ…	ChLG4:3341201-3348484	Cro1:NC:6h	Cro1:BttO:6h	OK	23.1691	32.5562	0.490732	1.87698	0.00145	0.00894816	yes
XLOC_003910	au2.g5645	TC007572	GLEAN_07572	Putative uncharacterized protein GLEAN_07572 [Source:UniProtKB/TrEMBL;Acc:D2A367]	GO:0016787	hydrolase activity	IPR000246	Peptidase T2, asparaginase 2	n -(beta-n-acetylglucosaminyl)-l-asparaginase	GO:0008152,GO:0016787	P:metabolic process,F:hydrolase activity	ChLG4:3483053-3484846	Cro1:NC:6h	Cro1:BttO:6h	OK	68.8457	48.5953	-0.50255	-2.16181	0.0009	0.00592823	yes
XLOC_003912	au2.g5647	N/A							glutathione s-transferase	GO:0005515	F:protein binding	ChLG4:3488265-3489496	Cro1:NC:6h	Cro1:BttO:6h	OK	1.67098	0.718736	-1.21716	-2.01496	0.00705	0.0340114	yes
XLOC_003917	au2.g5657	TC007567	GLEAN_07567	Putative uncharacterized protein GLEAN_07567 [Source:UniProtKB/TrEMBL;Acc:D2A377]			IPR008547	Protein of unknown function DUF829, TMEM53				ChLG4:3508502-3510156	Cro1:NC:6h	Cro1:BttO:6h	OK	72.2995	55.3315	-0.385885	-1.66835	0.01095	0.0488206	yes
XLOC_003930	au2.g5676	TC007557	GLEAN_07557	Putative uncharacterized protein GLEAN_07557 [Source:UniProtKB/TrEMBL;Acc:D2A395]	GO:0005515	protein binding	IPR002110	Ankyrin repeat	ankyrin unc44	GO:0005515	F:protein binding	ChLG4:3603634-3608966	Cro1:NC:6h	Cro1:BttO:6h	OK	6.48981	4.43441	-0.549433	-1.76936	0.0029	0.0161553	yes
XLOC_003932	au2.g5680	N/A										ChLG4:3621051-3621966	Cro1:NC:6h	Cro1:BttO:6h	OK	29.5919	19.6444	-0.591085	-2.13713	0.00225	0.0130357	yes
XLOC_003936	au2.g5690	N/A							leucine rich repeat family protein	GO:0005515	F:protein binding	ChLG4:3739202-3741566	Cro1:NC:6h	Cro1:BttO:6h	OK	22.6901	38.1865	0.750997	3.02256	5e-05	0.000441757	yes
XLOC_003942	au2.g5697	TC030265	TCGR178	Gustatory receptor 178 [Source:UniProtKB/TrEMBL;Acc:D2A3C5]	GO:0004871	signal transducer activity	IPR013604	7TM chemoreceptor	gustatory receptor 178	GO:0016021,GO:0007186,GO:0050909,GO:0005886,GO:0004930,GO:0005515	C:integral to membrane,P:G-protein coupled receptor signaling pathway,P:sensory perception of taste,C:plasma membrane,F:G-protein coupled receptor activity,F:protein binding	ChLG4:3764479-3769576	Cro1:NC:6h	Cro1:BttO:6h	OK	3.13313	1.83624	-0.770848	-1.96819	0.0012	0.00760056	yes
XLOC_003961	au2.g5741	TC007511	GLEAN_07511	Putative uncharacterized protein GLEAN_07511 [Source:UniProtKB/TrEMBL;Acc:D2A3I9]	GO:0005506	iron ion binding	IPR006694	Fatty acid hydroxylase	isoform a	GO:0006633,GO:0005506,GO:0016021,GO:0000254,GO:0055114	P:fatty acid biosynthetic process,F:iron ion binding,C:integral to membrane,F:C-4 methylsterol oxidase activity,P:oxidation-reduction process	ChLG4:4352038-4355084	Cro1:NC:6h	Cro1:BttO:6h	OK	309.331	131.719	-1.23169	-4.89498	5e-05	0.000441757	yes
XLOC_004014	au2.g5856	TC007431	GLEAN_07431	Putative uncharacterized protein GLEAN_07431 [Source:UniProtKB/TrEMBL;Acc:D1ZZM8]	GO:0005515	protein binding	IPR011990	Tetratricopeptide-like helical	transmembrane and tpr repeat-containing protein cg4050-like	GO:0016021,GO:0005515	C:integral to membrane,F:protein binding	ChLG4:5431084-5447894	Cro1:NC:6h	Cro1:BttO:6h	OK	24.5656	18.3683	-0.419425	-1.67905	0.00445	0.0231859	yes
XLOC_004015	au2.g5857	TC007430	GLEAN_07430	Putative uncharacterized protein GLEAN_07430 [Source:UniProtKB/TrEMBL;Acc:D1ZZM9]	GO:0016020	membrane	IPR008952	Tetraspanin, EC2 domain	cd9 antigen	GO:0016021	C:integral to membrane	ChLG4:5451432-5491855	Cro1:NC:6h	Cro1:BttO:6h	OK	215.92	286.254	0.406797	1.68336	0.00615	0.0303646	yes
XLOC_004023	au2.g5870	N/A										ChLG4:5716236-5719405	Cro1:NC:6h	Cro1:BttO:6h	OK	2.88077	5.2945	0.87804	1.94486	0.0093	0.0427041	yes
XLOC_004030	au2.g5887	TC007402	GLEAN_07402	Putative uncharacterized protein GLEAN_07402 [Source:UniProtKB/TrEMBL;Acc:D1ZZT6]								ChLG4:5853759-5855795	Cro1:NC:6h	Cro1:BttO:6h	OK	51.1038	34.8519	-0.552192	-1.93955	0.00775	0.0367643	yes
XLOC_004055	au2.g5937	TC007369	GLEAN_07369	Putative uncharacterized protein GLEAN_07369 [Source:UniProtKB/TrEMBL;Acc:D2A002]	GO:0000166	nucleotide binding	IPR002347	Glucose/ribitol dehydrogenase	short-chain dehydrogenase	GO:0042048,GO:0016491,GO:0016319,GO:0000166,GO:0055114,GO:0002121	P:olfactory behavior,F:oxidoreductase activity,P:mushroom body development,F:nucleotide binding,P:oxidation-reduction process,P:inter-male aggressive behavior	ChLG4:6364654-6371154	Cro1:NC:6h	Cro1:BttO:6h	OK	18.4505	28.4818	0.626382	2.34774	0.0003	0.00225752	yes
XLOC_004074	au2.g5969	TC007342	OBP-C15	Odorant binding protein C15 [Source:UniProtKB/TrEMBL;Acc:D2A053]	GO:0005549	odorant binding	IPR006625	Insect pheromone/odorant binding protein PhBP	13 kda hemolymph protein a	GO:0005549	F:odorant binding	ChLG4:6741581-6742041	Cro1:NC:6h	Cro1:BttO:6h	OK	2.7416	0.875421	-1.64697	-2.57477	0.00565	0.0283057	yes
XLOC_004081	au2.g5984	TC007333	GLEAN_07333	Putative uncharacterized protein GLEAN_07333 [Source:UniProtKB/TrEMBL;Acc:D2A073]								ChLG4:6855294-6872401	Cro1:NC:6h	Cro1:BttO:6h	OK	0.64887	1.34831	1.05515	1.80298	0.00455	0.023621	yes
XLOC_004083	au2.g5991	N/A										ChLG4:6919730-6958707	Cro1:NC:6h	Cro1:BttO:6h	OK	28.6805	8.04501	-1.8339	-4.16425	5e-05	0.000441757	yes
XLOC_004088	au2.g6001	TC007322	CYP6BQ12	Cytochrome P450 6BQ12 [Source:UniProtKB/TrEMBL;Acc:D2A095]	GO:0004497	monooxygenase activity	IPR002401	Cytochrome P450, E-class, group I	cytochrome p450	GO:0020037,GO:0016705,GO:0004497,GO:0009055,GO:0055114	F:heme binding,F:oxidoreductase activity, acting on paired donors, with incorporation or reduction of molecular oxygen,F:monooxygenase activity,F:electron carrier activity,P:oxidation-reduction process	ChLG4:7024578-7034294	Cro1:NC:6h	Cro1:BttO:6h	OK	80.3937	58.5554	-0.457281	-1.65217	0.00395	0.0209818	yes
XLOC_004089	au2.g6002	TC007317	CYP6BQ8	Cytochrome P450 6BQ8 [Source:UniProtKB/TrEMBL;Acc:D2A098]	GO:0004497	monooxygenase activity	IPR002401	Cytochrome P450, E-class, group I	cytochrome p450	GO:0020037,GO:0016705,GO:0004497,GO:0009055,GO:0055114	F:heme binding,F:oxidoreductase activity, acting on paired donors, with incorporation or reduction of molecular oxygen,F:monooxygenase activity,F:electron carrier activity,P:oxidation-reduction process	ChLG4:7035329-7037554	Cro1:NC:6h	Cro1:BttO:6h	OK	9.07341	5.65726	-0.681542	-1.99955	0.00135	0.00841463	yes
XLOC_004090	au2.g6003	TC007313	CYP6BQ4	Cytochrome P450 6BQ4 [Source:UniProtKB/TrEMBL;Acc:D2A0A2]	GO:0004497	monooxygenase activity	IPR002401	Cytochrome P450, E-class, group I	cytochrome p450	GO:0020037,GO:0016705,GO:0004497,GO:0009055,GO:0055114	F:heme binding,F:oxidoreductase activity, acting on paired donors, with incorporation or reduction of molecular oxygen,F:monooxygenase activity,F:electron carrier activity,P:oxidation-reduction process	ChLG4:7037645-7046554	Cro1:NC:6h	Cro1:BttO:6h	OK	48.2684	23.4432	-1.04191	-3.88391	5e-05	0.000441757	yes
XLOC_004094	au2.g6009	TC007307	GLEAN_07307	Putative uncharacterized protein GLEAN_07307 [Source:UniProtKB/TrEMBL;Acc:D2A0A9]								ChLG4:7101827-7109804	Cro1:NC:6h	Cro1:BttO:6h	OK	1.14625	1.90734	0.734639	1.55205	0.00925	0.0425129	yes
XLOC_004104	au2.g6022	TC007297	GLEAN_07297	Putative uncharacterized protein GLEAN_07297 [Source:UniProtKB/TrEMBL;Acc:D2A0C4]	GO:0016020	membrane	IPR013057	Amino acid transporter, transmembrane	amino acid transporter	GO:0016021	C:integral to membrane	ChLG4:7242737-7251614	Cro1:NC:6h	Cro1:BttO:6h	OK	14.5649	20.0229	0.459152	1.82413	0.0032	0.0175597	yes
XLOC_004110	au2.g6032	N/A							transient receptor potential cation channel protein painless	GO:0003008,GO:0007610,GO:0009612,GO:0005515	P:system process,P:behavior,P:response to mechanical stimulus,F:protein binding	ChLG4:7353927-7361304	Cro1:NC:6h	Cro1:BttO:6h	OK	1.78012	6.72078	1.91666	5.38244	5e-05	0.000441757	yes
XLOC_004117	au2.g6047	TC007275	GLEAN_07275	Putative uncharacterized protein GLEAN_07275 [Source:UniProtKB/TrEMBL;Acc:D2A0F4]								ChLG4:7450349-7452714	Cro1:NC:6h	Cro1:BttO:6h	OK	5.78913	11.8826	1.03743	3.12696	5e-05	0.000441757	yes
XLOC_004119	au2.g6049	N/A										ChLG4:7457704-7459024	Cro1:NC:6h	Cro1:BttO:6h	OK	40.4831	75.3351	0.896004	2.77844	0.0001	0.000838716	yes
XLOC_004121	au2.g6052	N/A										ChLG4:7470537-7471373	Cro1:NC:6h	Cro1:BttO:6h	OK	13.8782	24.9891	0.848474	2.30971	0.00215	0.0125415	yes
XLOC_004122	au2.g6053	N/A										ChLG4:7480030-7480903	Cro1:NC:6h	Cro1:BttO:6h	OK	26.2697	40.2761	0.616527	1.83933	0.0111	0.0493656	yes
XLOC_004124	au2.g6055	TC007268	GLEAN_07268	Putative uncharacterized protein GLEAN_07268 [Source:UniProtKB/TrEMBL;Acc:D2A0G5]								ChLG4:7485910-7487033	Cro1:NC:6h	Cro1:BttO:6h	OK	10.7393	20.5419	0.935669	2.58161	0.0002	0.00157174	yes
XLOC_004125	au2.g6056	N/A										ChLG4:7488436-7489593	Cro1:NC:6h	Cro1:BttO:6h	OK	93.8951	156.922	0.740928	2.45831	0.00035	0.00258743	yes
XLOC_004126	au2.g6057	N/A										ChLG4:7492556-7493743	Cro1:NC:6h	Cro1:BttO:6h	OK	108.862	282.859	1.37759	4.00178	5e-05	0.000441757	yes
XLOC_004128	au2.g6059	TC007264	GLEAN_07264	Putative uncharacterized protein GLEAN_07264 [Source:UniProtKB/TrEMBL;Acc:D2A0G9]	GO:0006629	lipid metabolic process	IPR006693	Partial AB-hydrolase lipase domain	lipase 3	GO:0006629,GO:0007154,GO:0016020,GO:0005515,GO:0005509	P:lipid metabolic process,P:cell communication,C:membrane,F:protein binding,F:calcium ion binding	ChLG4:7507791-7517713	Cro1:NC:6h	Cro1:BttO:6h	OK	0.959618	2.45179	1.3533	2.79783	5e-05	0.000441757	yes
XLOC_004137	au2.g6072	TC007258	GLEAN_07258	Putative uncharacterized protein GLEAN_07258 [Source:UniProtKB/TrEMBL;Acc:D2A0H8]								ChLG4:7571511-7575103	Cro1:NC:6h	Cro1:BttO:6h	OK	184.924	256.308	0.470949	2.02272	0.00205	0.0120403	yes
XLOC_004156	au2.g6104	TC007240	GLEAN_07240	Putative uncharacterized protein GLEAN_07240 [Source:UniProtKB/TrEMBL;Acc:D2A0L4]								ChLG4:8134321-8135794	Cro1:NC:6h	Cro1:BttO:6h	OK	1.41869	5.48699	1.95145	4.21122	5e-05	0.000441757	yes
XLOC_004160	au2.g6114	TC007235	GLEAN_07235	Putative uncharacterized protein GLEAN_07235 [Source:UniProtKB/TrEMBL;Acc:D2A0M6]	GO:0005215	transporter activity	IPR005829	Sugar transporter, conserved site	facilitated trehalose transporter tret1-like	GO:0022891,GO:0016021,GO:0055085	F:substrate-specific transmembrane transporter activity,C:integral to membrane,P:transmembrane transport	ChLG4:8164336-8166384	Cro1:NC:6h	Cro1:BttO:6h	OK	8.89034	4.68413	-0.924457	-2.60204	0.00045	0.00323227	yes
XLOC_004164	au2.g6125	TC007231	GLEAN_07231	Putative uncharacterized protein GLEAN_07231 [Source:UniProtKB/TrEMBL;Acc:D2A0N7]								ChLG4:8222461-8238904	Cro1:NC:6h	Cro1:BttO:6h	OK	34.2825	53.825	0.650804	2.12439	0.00015	0.00121298	yes
XLOC_004184	au2.g6167	TC007204	GLEAN_07204	Putative uncharacterized protein GLEAN_07204 [Source:UniProtKB/TrEMBL;Acc:D2A0T9]			IPR002861	Reeler domain				ChLG4:8617522-8620451	Cro1:NC:6h	Cro1:BttO:6h	OK	18.7731	30.5119	0.70071	2.70979	5e-05	0.000441757	yes
XLOC_004196	au2.g6198	TC007189	GLEAN_07189	Lipase [Source:UniProtKB/TrEMBL;Acc:D2A0W9]	GO:0006629	lipid metabolic process	IPR006693	Partial AB-hydrolase lipase domain	lipase 1 precursor	GO:0016042,GO:0016788	P:lipid catabolic process,F:hydrolase activity, acting on ester bonds	ChLG4:8928550-8930029	Cro1:NC:6h	Cro1:BttO:6h	OK	139.227	50.8534	-1.45303	-6.17488	5e-05	0.000441757	yes
XLOC_004197	au2.g6199	TC007187	GLEAN_07187	Lipase [Source:UniProtKB/TrEMBL;Acc:D2A0X1]	GO:0006629	lipid metabolic process	IPR006693	Partial AB-hydrolase lipase domain	lysosomal acid lipase	GO:0016042,GO:0016788	P:lipid catabolic process,F:hydrolase activity, acting on ester bonds	ChLG4:8930520-8933689	Cro1:NC:6h	Cro1:BttO:6h	OK	60.2939	35.7907	-0.752424	-3.06059	5e-05	0.000441757	yes
XLOC_004198	au2.g6200	TC007186	GLEAN_07186	Putative uncharacterized protein GLEAN_07186 [Source:UniProtKB/TrEMBL;Acc:D2A0X2]	GO:0006629	lipid metabolic process	IPR006693	Partial AB-hydrolase lipase domain	lipase 3	GO:0006629	P:lipid metabolic process	ChLG4:8933851-8935219	Cro1:NC:6h	Cro1:BttO:6h	OK	2.05747	1.06868	-0.945033	-1.73191	0.00985	0.0447615	yes
XLOC_004199	au2.g6201	TC007184	GLEAN_07184	Putative uncharacterized protein GLEAN_07184 [Source:UniProtKB/TrEMBL;Acc:D2A0X4]	GO:0006629	lipid metabolic process	IPR006693	Partial AB-hydrolase lipase domain	lipase 1 precursor	GO:0016042,GO:0016788	P:lipid catabolic process,F:hydrolase activity, acting on ester bonds	ChLG4:8935329-8941019	Cro1:NC:6h	Cro1:BttO:6h	OK	60.3621	19.8069	-1.60764	-6.45966	5e-05	0.000441757	yes
XLOC_004200	au2.g6202	TC007183	GLEAN_07183	Lipase [Source:UniProtKB/TrEMBL;Acc:D2A0X5]	GO:0006629	lipid metabolic process	IPR006693	Partial AB-hydrolase lipase domain	lipase 3	GO:0016042,GO:0016788	P:lipid catabolic process,F:hydrolase activity, acting on ester bonds	ChLG4:8942969-8944329	Cro1:NC:6h	Cro1:BttO:6h	OK	44.008	20.815	-1.08015	-4.20815	5e-05	0.000441757	yes
XLOC_004201	au2.g6203	TC007182	GLEAN_07182	Lipase [Source:UniProtKB/TrEMBL;Acc:D2A0X6]	GO:0006629	lipid metabolic process	IPR006693	Partial AB-hydrolase lipase domain	lipase 3	GO:0016042,GO:0016788	P:lipid catabolic process,F:hydrolase activity, acting on ester bonds	ChLG4:8945867-8947249	Cro1:NC:6h	Cro1:BttO:6h	OK	396.202	189.777	-1.06193	-4.53369	5e-05	0.000441757	yes
XLOC_004207	au2.g6219	N/A										ChLG4:9133758-9134204	Cro1:NC:6h	Cro1:BttO:6h	OK	14.7456	37.7062	1.35452	4.78011	5e-05	0.000441757	yes
XLOC_004222	au2.g6250	TC007154	GLEAN_07154	Putative uncharacterized protein GLEAN_07154 [Source:UniProtKB/TrEMBL;Acc:D2A130]	GO:0003677	DNA binding	IPR000418	Ets	dna-binding protein d-ets-6-like,friend leukemia integration 1 transcription factor	GO:0042742,GO:0006355,GO:0043565,GO:0003700,GO:0048813,GO:0005634,GO:0000980,GO:0009887,GO:0005515,GO:0008015	P:defense response to bacterium,P:regulation of transcription, DNA-dependent,F:sequence-specific DNA binding,F:sequence-specific DNA binding transcription factor activity,P:dendrite morphogenesis,C:nucleus,F:RNA polymerase II distal enhancer sequence-specific DNA binding,P:organ morphogenesis,F:protein binding,P:blood circulation	ChLG4:9467686-9479234	Cro1:NC:6h	Cro1:BttO:6h	OK	0.345795	5.5918	4.01532	6.10245	5e-05	0.000441757	yes
XLOC_004229	au2.g6268	TC007147	GLEAN_07147	Putative uncharacterized protein GLEAN_07147 [Source:UniProtKB/TrEMBL;Acc:D2A152]	GO:0005515	protein binding	IPR001478	PDZ domain	isoform e	GO:0005515	F:protein binding	ChLG4:9667853-9687061	Cro1:NC:6h	Cro1:BttO:6h	OK	11.3843	8.27376	-0.460433	-1.49825	0.00775	0.0367643	yes
XLOC_004244	au2.g6294	TC007127	GLEAN_07127	Putative uncharacterized protein GLEAN_07127 [Source:UniProtKB/TrEMBL;Acc:D2A191]	GO:0016747	transferase activity, transferring acyl groups other than amino-acyl groups	IPR006621	Nose resistant-to-fluoxetine protein, N-terminal	nose resistant to fluoxetine protein 6-like	GO:0016747	F:transferase activity, transferring acyl groups other than amino-acyl groups	ChLG4:9994084-9997372	Cro1:NC:6h	Cro1:BttO:6h	OK	27.103	40.6952	0.586406	2.43003	5e-05	0.000441757	yes
XLOC_004249	au2.g6306	TC007120	GLEAN_07120	Putative uncharacterized protein GLEAN_07120 [Source:UniProtKB/TrEMBL;Acc:D2A1A8]	GO:0003676	nucleic acid binding	IPR007087	Zinc finger, C2H2	b-cell cll lymphoma 11a	GO:0008270,GO:0003676,GO:0005622	F:zinc ion binding,F:nucleic acid binding,C:intracellular	ChLG4:10102960-10124734	Cro1:NC:6h	Cro1:BttO:6h	OK	11.3984	16.3539	0.520804	1.87205	0.00125	0.00787508	yes
XLOC_004264	au2.g6337	TC007094	GLEAN_07094	Putative uncharacterized protein GLEAN_07094 [Source:UniProtKB/TrEMBL;Acc:D2A1I5]	GO:0005097	Rab GTPase activator activity	IPR000195	Rab-GTPase-TBC domain	tbc1 domain family member 19-like	GO:0005097,GO:0005622,GO:0032851	F:Rab GTPase activator activity,C:intracellular,P:positive regulation of Rab GTPase activity	ChLG4:10933670-10935786	Cro1:NC:6h	Cro1:BttO:6h	OK	4.81737	2.87271	-0.745835	-1.82686	0.00385	0.0205318	yes
XLOC_004271	au2.g6354	N/A										ChLG4:11138547-11139934	Cro1:NC:6h	Cro1:BttO:6h	OK	20.2563	12.0878	-0.744814	-2.48694	0.0001	0.000838716	yes
XLOC_004273	au2.g6363	N/A										ChLG4:11195759-11196284	Cro1:NC:6h	Cro1:BttO:6h	OK	17.9631	34.2087	0.929328	3.1816	0.0006	0.0041614	yes
XLOC_004274	au2.g6364	TC007084	GLEAN_07084	Putative uncharacterized protein GLEAN_07084 [Source:UniProtKB/TrEMBL;Acc:D2A1L8]								ChLG4:11200296-11200784	Cro1:NC:6h	Cro1:BttO:6h	OK	243.992	127.131	-0.940519	-5.06862	5e-05	0.000441757	yes
XLOC_004280	au2.g6379	TC007079	GLEAN_07079	Putative uncharacterized protein GLEAN_07079 [Source:UniProtKB/TrEMBL;Acc:D2A1N4]			IPR008012	Proteasome maturation factor UMP1				ChLG4:11346105-11347004	Cro1:NC:6h	Cro1:BttO:6h	OK	109.629	81.612	-0.42578	-2.0187	0.0054	0.0272513	yes
XLOC_004285	au2.g6388	TC007074	GLEAN_07074	Putative uncharacterized protein GLEAN_07074 [Source:UniProtKB/TrEMBL;Acc:D2A1P4]	GO:0000166	nucleotide binding	IPR003593	AAA+ ATPase domain	atp-binding cassette sub-family g member 4-like	GO:0016021,GO:0006200,GO:0005524,GO:0016887	C:integral to membrane,P:ATP catabolic process,F:ATP binding,F:ATPase activity	ChLG4:11389144-11396014	Cro1:NC:6h	Cro1:BttO:6h	OK	66.8029	88.8673	0.411742	1.70404	0.0058	0.0289254	yes
XLOC_004286	au2.g6389	TC007073	GLEAN_07073	Putative uncharacterized protein GLEAN_07073 [Source:UniProtKB/TrEMBL;Acc:D2A1P5]								ChLG4:11397592-11398314	Cro1:NC:6h	Cro1:BttO:6h	OK	8.23141	4.21856	-0.964387	-2.26574	0.00125	0.00787508	yes
XLOC_004288	au2.g6394	TC030606	GLEAN_07069-OG13968	Putative uncharacterized protein GLEAN_07069-OG13968 [Source:UniProtKB/TrEMBL;Acc:D2A1Q3]	GO:0016021	integral to membrane	IPR011701	Major facilitator superfamily	methyltransferase family member 1	GO:0016021,GO:0003676,GO:0006479,GO:0008276,GO:0055085	C:integral to membrane,F:nucleic acid binding,P:protein methylation,F:protein methyltransferase activity,P:transmembrane transport	ChLG4:11425657-11428944	Cro1:NC:6h	Cro1:BttO:6h	OK	14.48	10.5765	-0.453206	-1.64569	0.00855	0.0398498	yes
XLOC_004289	au2.g6395	TC007068	GLEAN_07068	Putative uncharacterized protein GLEAN_07068 [Source:UniProtKB/TrEMBL;Acc:D2A1Q4]	GO:0016021	integral to membrane	IPR011701	Major facilitator superfamily	monocarboxylate transporter	GO:0016021,GO:0055085	C:integral to membrane,P:transmembrane transport	ChLG4:11429194-11431744	Cro1:NC:6h	Cro1:BttO:6h	OK	30.2874	20.1886	-0.585177	-2.29983	0.0002	0.00157174	yes
XLOC_004291	au2.g6398	TC007066	GLEAN_07066	Putative uncharacterized protein GLEAN_07066 [Source:UniProtKB/TrEMBL;Acc:D2A1Q7]	GO:0016021	integral to membrane	IPR011701	Major facilitator superfamily	monocarboxylate transporter	GO:0016021,GO:0055085	C:integral to membrane,P:transmembrane transport	ChLG4:11439848-11441373	Cro1:NC:6h	Cro1:BttO:6h	OK	6.50106	4.03502	-0.688098	-1.7939	0.0082	0.0385047	yes
XLOC_004292	au2.g6400	TC007063	GLEAN_07063	Putative uncharacterized protein GLEAN_07063 [Source:UniProtKB/TrEMBL;Acc:D2A1Z8]								ChLG4:11534539-11535833	Cro1:NC:6h	Cro1:BttO:6h	OK	1583.3	553.662	-1.51585	-5.95862	5e-05	0.000441757	yes
XLOC_004295	au2.g6406	TC007061	GLEAN_07061	Cytochrome P450-like protein [Source:UniProtKB/TrEMBL;Acc:D2A203]	GO:0004497	monooxygenase activity	IPR002401	Cytochrome P450, E-class, group I	cytochrome p450	GO:0020037,GO:0016705,GO:0004497,GO:0009055,GO:0055114	F:heme binding,F:oxidoreductase activity, acting on paired donors, with incorporation or reduction of molecular oxygen,F:monooxygenase activity,F:electron carrier activity,P:oxidation-reduction process	ChLG4:11571924-11573843	Cro1:NC:6h	Cro1:BttO:6h	OK	184.297	115.321	-0.676376	-2.79531	5e-05	0.000441757	yes
XLOC_004298	au2.g6413	TC007059	GLEAN_07059	Putative uncharacterized protein GLEAN_07059 [Source:UniProtKB/TrEMBL;Acc:D2A210]	GO:0046982	protein heterodimerization activity	IPR009072	Histone-fold	ankyrin repeat and btb poz domain-containing protein btbd11-like	GO:0000786,GO:0003677,GO:0006334,GO:0005634,GO:0046982	C:nucleosome,F:DNA binding,P:nucleosome assembly,C:nucleus,F:protein heterodimerization activity	ChLG4:11631744-11649123	Cro1:NC:6h	Cro1:BttO:6h	OK	3.31968	1.84167	-0.850026	-2.15839	0.0007	0.00476256	yes
XLOC_004300	au2.g6418	TC007056	GLEAN_07056	Putative uncharacterized protein GLEAN_07056 [Source:UniProtKB/TrEMBL;Acc:D2A215]	GO:0008152	metabolic process	IPR002213	UDP-glucuronosyl/UDP-glucosyltransferase	glucosyl glucuronosyl transferases	GO:0016758,GO:0008152	F:transferase activity, transferring hexosyl groups,P:metabolic process	ChLG4:11661004-11760310	Cro1:NC:6h	Cro1:BttO:6h	OK	95.5286	51.5406	-0.890223	-3.12021	5e-05	0.000441757	yes
XLOC_004314	au2.g6452	TC007038	GLEAN_07038	Putative uncharacterized protein GLEAN_07038 [Source:UniProtKB/TrEMBL;Acc:D2A264]	GO:0016020	membrane	IPR013057	Amino acid transporter, transmembrane	amino acid transporter	GO:0016021,GO:0015171,GO:0003333	C:integral to membrane,F:amino acid transmembrane transporter activity,P:amino acid transmembrane transport	ChLG4:12458440-12467934	Cro1:NC:6h	Cro1:BttO:6h	OK	117.567	64.8774	-0.857698	-3.37343	5e-05	0.000441757	yes
XLOC_004317	au2.g6461	TC007035	GLEAN_07035	Insulin-like peptide [Source:UniProtKB/TrEMBL;Acc:D2A2M7]	GO:0005179	hormone activity	IPR016179	Insulin-like	lirp-like	GO:0005576,GO:0005179	C:extracellular region,F:hormone activity	ChLG4:12548066-12552894	Cro1:NC:6h	Cro1:BttO:6h	OK	49.0762	30.1268	-0.703977	-2.82278	5e-05	0.000441757	yes
XLOC_004318	au2.g6462	TC007034	GLEAN_07034	Putative uncharacterized protein GLEAN_07034 [Source:UniProtKB/TrEMBL;Acc:D2A2M8]	GO:0005515	protein binding	IPR011990	Tetratricopeptide-like helical	tetratricopeptide repeat protein 25-like	GO:0005515	F:protein binding	ChLG4:12555210-12566784	Cro1:NC:6h	Cro1:BttO:6h	OK	4.71004	9.69251	1.04113	3.37073	5e-05	0.000441757	yes
XLOC_004320	au2.g6464	TC007031	GLEAN_07031	Putative uncharacterized protein GLEAN_07031 [Source:UniProtKB/TrEMBL;Acc:D2A2N1]	GO:0016787	hydrolase activity	IPR008139	Saposin B	sphingomyelin phosphodiesterase	GO:0004767,GO:0006685	F:sphingomyelin phosphodiesterase activity,P:sphingomyelin catabolic process	ChLG4:12593982-12619354	Cro1:NC:6h	Cro1:BttO:6h	OK	60.2639	23.4209	-1.3635	-5.26861	5e-05	0.000441757	yes
XLOC_004321	au2.g6465	N/A							sphingomyelin phosphodiesterase	GO:0004767,GO:0006685	F:sphingomyelin phosphodiesterase activity,P:sphingomyelin catabolic process	ChLG4:12622319-12632084	Cro1:NC:6h	Cro1:BttO:6h	OK	48.5658	27.8681	-0.801324	-3.26193	5e-05	0.000441757	yes
XLOC_004329	au2.g6484	TC007018	GLEAN_07018	Putative uncharacterized protein GLEAN_07018 [Source:UniProtKB/TrEMBL;Acc:D2A2R6]					trypsin-like proteinase	GO:0006508,GO:0004252	P:proteolysis,F:serine-type endopeptidase activity	ChLG4:13252892-13270004	Cro1:NC:6h	Cro1:BttO:6h	OK	12.6263	7.22387	-0.805587	-2.72419	5e-05	0.000441757	yes
XLOC_004330	au2.g6486	TC007017	P76	Serine protease P76 [Source:UniProtKB/TrEMBL;Acc:D2A2R8]	GO:0003824	catalytic activity	IPR009003	Peptidase cysteine/serine, trypsin-like	serine protease	GO:0004252,GO:0006508	F:serine-type endopeptidase activity,P:proteolysis	ChLG4:13277138-13280434	Cro1:NC:6h	Cro1:BttO:6h	OK	1289.75	787.508	-0.711726	-3.25201	5e-05	0.000441757	yes
XLOC_004335	au2.g6494	N/A							c3po protein	GO:0005622,GO:0003725,GO:0005509	C:intracellular,F:double-stranded RNA binding,F:calcium ion binding	ChLG4:13515894-13527708	Cro1:NC:6h	Cro1:BttO:6h	OK	12.5561	6.10255	-1.04091	-2.79649	5e-05	0.000441757	yes
XLOC_004342	au2.g6510	TC007007	GLEAN_07007	Putative uncharacterized protein GLEAN_07007 [Source:UniProtKB/TrEMBL;Acc:D2A2U2]	GO:0016020	membrane	IPR001171	Ergosterol biosynthesis ERG4/ERG24	lamin-b receptor	GO:0005635,GO:0016020	C:nuclear envelope,C:membrane	ChLG4:13696055-13701208	Cro1:NC:6h	Cro1:BttO:6h	OK	2.87541	4.4029	0.614685	1.71278	0.00705	0.0340114	yes
XLOC_004362	au2.g6670	TC016319		Putative uncharacterized protein [Source:UniProtKB/TrEMBL;Acc:D6WMS4]								ChLG5:1189925-1193876	Cro1:NC:6h	Cro1:BttO:6h	OK	41.0068	5.17491	-2.98626	-7.97232	5e-05	0.000441757	yes
XLOC_004369	au2.g6687	TC010923		Putative uncharacterized protein [Source:UniProtKB/TrEMBL;Acc:D6WMU3]	GO:0016671	oxidoreductase activity, acting on a sulfur group of donors, disulfide as acceptor	IPR002579	Peptide methionine sulphoxide reductase MrsB	methionine-r-sulfoxide reductase,methionine-r-sulfoxide reductase b1-like isoform 2	GO:0055114,GO:0008113,GO:0033743,GO:0018206,GO:0000318,GO:0008270	P:oxidation-reduction process,F:peptide-methionine-(S)-S-oxide reductase activity,F:peptide-methionine (R)-S-oxide reductase activity,P:peptidyl-methionine modification,F:protein-methionine-R-oxide reductase activity,F:zinc ion binding	ChLG5:1832695-1837979	Cro1:NC:6h	Cro1:BttO:6h	OK	262.372	129.062	-1.02355	-3.9991	5e-05	0.000441757	yes
XLOC_004373	au2.g6695	TC010927	H110	Serine protease H110 [Source:UniProtKB/TrEMBL;Acc:D6WMV2]	GO:0003824	catalytic activity	IPR009003	Peptidase cysteine/serine, trypsin-like	serine proteinase	GO:0004252,GO:0006508	F:serine-type endopeptidase activity,P:proteolysis	ChLG5:1904115-1905443	Cro1:NC:6h	Cro1:BttO:6h	OK	423.063	655.144	0.63094	2.75614	5e-05	0.000441757	yes
XLOC_004376	au2.g6699	TC010929	H111	Serine protease H111 [Source:UniProtKB/TrEMBL;Acc:D6WN46]	GO:0003824	catalytic activity	IPR009003	Peptidase cysteine/serine, trypsin-like	serine proteinase	GO:0004252,GO:0006508	F:serine-type endopeptidase activity,P:proteolysis	ChLG5:1946884-1949923	Cro1:NC:6h	Cro1:BttO:6h	OK	109.405	51.2956	-1.09277	-4.83492	5e-05	0.000441757	yes
XLOC_004377	au2.g6700	TC010930	H112	Serine protease H112 [Source:UniProtKB/TrEMBL;Acc:D6WN47]	GO:0003824	catalytic activity	IPR009003	Peptidase cysteine/serine, trypsin-like	serine proteinase	GO:0004252,GO:0006508	F:serine-type endopeptidase activity,P:proteolysis	ChLG5:1949974-1955864	Cro1:NC:6h	Cro1:BttO:6h	OK	217.036	132.049	-0.716863	-3.03057	5e-05	0.000441757	yes
XLOC_004378	au2.g6701	TC010931		Putative uncharacterized protein [Source:UniProtKB/TrEMBL;Acc:D6WN48]	GO:0006066	alcohol metabolic process	IPR007867	Glucose-methanol-choline oxidoreductase, C-terminal	glucose dehydrogenase	GO:0006066,GO:0050660,GO:0046693,GO:0006006,GO:0008364,GO:0004344,GO:0008812,GO:0055114,GO:0004252,GO:0006508	P:alcohol metabolic process,F:flavin adenine dinucleotide binding,P:sperm storage,P:glucose metabolic process,P:pupal chitin-based cuticle development,F:glucose dehydrogenase activity,F:choline dehydrogenase activity,P:oxidation-reduction process,F:serine-type endopeptidase activity,P:proteolysis	ChLG5:1959364-1975435	Cro1:NC:6h	Cro1:BttO:6h	OK	19.0358	13.7356	-0.470797	-1.80882	0.0029	0.0161553	yes
XLOC_004379	au2.g6702	TC010933	H114	Serine protease H114 [Source:UniProtKB/TrEMBL;Acc:D6WN50]	GO:0003824	catalytic activity	IPR009003	Peptidase cysteine/serine, trypsin-like	serine proteinase	GO:0004252,GO:0006508	F:serine-type endopeptidase activity,P:proteolysis	ChLG5:1978424-1981919	Cro1:NC:6h	Cro1:BttO:6h	OK	35.933	17.784	-1.01473	-3.98254	5e-05	0.000441757	yes
XLOC_004381	au2.g6705	TC010935	H116	Serine protease H116 [Source:UniProtKB/TrEMBL;Acc:D6WN54]	GO:0003824	catalytic activity	IPR009003	Peptidase cysteine/serine, trypsin-like	serine proteinase	GO:0004252,GO:0006508	F:serine-type endopeptidase activity,P:proteolysis	ChLG5:1998054-1999234	Cro1:NC:6h	Cro1:BttO:6h	OK	66.4254	48.6296	-0.4499	-1.95535	0.00495	0.0253313	yes
XLOC_004384	au2.g6709	TC010938	H119	Serine protease H119 [Source:UniProtKB/TrEMBL;Acc:D6WN58]	GO:0003824	catalytic activity	IPR009003	Peptidase cysteine/serine, trypsin-like	serine proteinase	GO:0004252,GO:0006508	F:serine-type endopeptidase activity,P:proteolysis	ChLG5:2023854-2024910	Cro1:NC:6h	Cro1:BttO:6h	OK	149.766	78.7135	-0.928026	-4.29013	5e-05	0.000441757	yes
XLOC_004385	au2.g6712	TC010939	H120	Serine protease H120 [Source:UniProtKB/TrEMBL;Acc:D6WN61]	GO:0003824	catalytic activity	IPR009003	Peptidase cysteine/serine, trypsin-like	serine proteinase	GO:0004252,GO:0006508	F:serine-type endopeptidase activity,P:proteolysis	ChLG5:2037764-2038825	Cro1:NC:6h	Cro1:BttO:6h	OK	194.436	121.311	-0.680587	-3.1864	5e-05	0.000441757	yes
XLOC_004387	au2.g6717	TC010942	OR149	Odorant receptor 149 [Source:UniProtKB/TrEMBL;Acc:D6WN67]	GO:0004984	olfactory receptor activity	IPR004117	Olfactory receptor, Drosophila	serine proteinase	GO:0004252,GO:0004984,GO:0005549,GO:0050911,GO:0006508,GO:0016020	F:serine-type endopeptidase activity,F:olfactory receptor activity,F:odorant binding,P:detection of chemical stimulus involved in sensory perception of smell,P:proteolysis,C:membrane	ChLG5:2058234-2069037	Cro1:NC:6h	Cro1:BttO:6h	OK	40.2115	21.843	-0.880436	-3.55269	5e-05	0.000441757	yes
XLOC_004394	au2.g6731	TC010951		Putative uncharacterized protein [Source:UniProtKB/TrEMBL;Acc:D6WN84]	GO:0006470	protein dephosphorylation	IPR000387	Protein-tyrosine/Dual-specificity phosphatase	dual specificity protein	GO:0006470,GO:0008138	P:protein dephosphorylation,F:protein tyrosine/serine/threonine phosphatase activity	ChLG5:2377675-2385291	Cro1:NC:6h	Cro1:BttO:6h	OK	27.8037	39.141	0.493401	1.94031	0.00495	0.0253313	yes
XLOC_004396	au2.g6735	TC010953		Putative uncharacterized protein [Source:UniProtKB/TrEMBL;Acc:D6WN88]	GO:0008488	gamma-glutamyl carboxylase activity	IPR007782	Vitamin K-dependent gamma-carboxylase	vitamin k-dependent gamma-carboxylase	GO:0008488,GO:0009117,GO:0017187	F:gamma-glutamyl carboxylase activity,P:nucleotide metabolic process,P:peptidyl-glutamic acid carboxylation	ChLG5:2429020-2437643	Cro1:NC:6h	Cro1:BttO:6h	OK	13.8692	10.112	-0.455818	-1.61017	0.01065	0.047727	yes
XLOC_004404	au2.g6747	TC013917		Imaginal disc growth factor 4 [Source:UniProtKB/TrEMBL;Acc:Q0Z935]	GO:0003824	catalytic activity	IPR001223	Glycoside hydrolase, family 18, catalytic domain	imaginal disc growth factor 4	GO:0004568,GO:0007444,GO:0006032,GO:0043169,GO:0008084,GO:0005576	F:chitinase activity,P:imaginal disc development,P:chitin catabolic process,F:cation binding,F:imaginal disc growth factor receptor binding,C:extracellular region	ChLG5:2948410-2952418	Cro1:NC:6h	Cro1:BttO:6h	OK	556.85	1042.19	0.904264	3.51955	5e-05	0.000441757	yes
XLOC_004431	au2.g6793	TC013948		Putative uncharacterized protein [Source:UniProtKB/TrEMBL;Acc:D6WNP3]	GO:0005515	protein binding	IPR004046	Glutathione S-transferase, C-terminal	glutathione s-transferase	GO:0005515	F:protein binding	ChLG5:3626120-3626857	Cro1:NC:6h	Cro1:BttO:6h	OK	2.48993	0.365013	-2.77008	-3.42459	0.0009	0.00592823	yes
XLOC_004436	au2.g6811	TC013967		Putative uncharacterized protein [Source:UniProtKB/TrEMBL;Acc:D6WNT5]			IPR020234	Mite allergen, group-7				ChLG5:4140075-4141137	Cro1:NC:6h	Cro1:BttO:6h	OK	1159.3	551.777	-1.0711	-4.57645	5e-05	0.000441757	yes
XLOC_004437	au2.g6812	TC013968		Putative uncharacterized protein [Source:UniProtKB/TrEMBL;Acc:D6WNT6]			IPR020234	Mite allergen, group-7				ChLG5:4143365-4149840	Cro1:NC:6h	Cro1:BttO:6h	OK	12.1571	8.17129	-0.573168	-1.93	0.00195	0.0115386	yes
XLOC_004477	au2.g6907	TC014020		Putative uncharacterized protein [Source:UniProtKB/TrEMBL;Acc:D6WJG6]	GO:0008017	microtubule binding	IPR001715	Calponin homology domain	short spindle protein 4-like isoform 1	GO:0007026,GO:0000022,GO:0051013,GO:0051011,GO:0030496,GO:0005813,GO:0005819,GO:0008017	P:negative regulation of microtubule depolymerization,P:mitotic spindle elongation,P:microtubule severing,F:microtubule minus-end binding,C:midbody,C:centrosome,C:spindle,F:microtubule binding	ChLG5:5404056-5449984	Cro1:NC:6h	Cro1:BttO:6h	OK	25.0238	34.7855	0.475185	1.78095	0.001	0.00649714	yes
XLOC_004481	au2.g6913	TC014025		Putative uncharacterized protein [Source:UniProtKB/TrEMBL;Acc:D6WJH4]	GO:0005515	protein binding	IPR003591	Leucine-rich repeat, typical subtype	leucine-rich repeat-containing protein 15-like	GO:0005515	F:protein binding	ChLG5:5581246-5582616	Cro1:NC:6h	Cro1:BttO:6h	OK	37.2434	27.3789	-0.443922	-1.75263	0.0045	0.0234037	yes
XLOC_004489	au2.g6930	TC030724		Putative uncharacterized protein [Source:UniProtKB/TrEMBL;Acc:D6WJJ3]	GO:0000166	nucleotide binding	IPR009022	Elongation factor G/III/V	elongation factor mitochondrial-like	GO:0003746,GO:0070125,GO:0005739,GO:0006184,GO:0003924,GO:0005525,GO:0005634	F:translation elongation factor activity,P:mitochondrial translational elongation,C:mitochondrion,P:GTP catabolic process,F:GTPase activity,F:GTP binding,C:nucleus	ChLG5:5724906-5729337	Cro1:NC:6h	Cro1:BttO:6h	OK	13.6351	18.6218	0.449671	1.68389	0.00675	0.0328025	yes
XLOC_004495	au2.g6942	N/A										ChLG5:5860289-5862557	Cro1:NC:6h	Cro1:BttO:6h	OK	47.9416	13.9558	-1.78041	-6.39073	5e-05	0.000441757	yes
XLOC_004512	au2.g6987	TC014069	ML4	Putative uncharacterized protein ML4 [Source:UniProtKB/TrEMBL;Acc:D6WK07]			IPR003172	MD-2-related lipid-recognition				ChLG5:6409955-6410562	Cro1:NC:6h	Cro1:BttO:6h	OK	1525.07	1150.23	-0.406958	-2.0725	0.0091	0.0419454	yes
XLOC_004518	au2.g6999	TC014079		Putative uncharacterized protein [Source:UniProtKB/TrEMBL;Acc:D6WK27]	GO:0016772	transferase activity, transferring phosphorus-containing groups	IPR004119	Protein of unknown function DUF227	juvenile hormone-inducible	GO:0016772	F:transferase activity, transferring phosphorus-containing groups	ChLG5:6828344-6832747	Cro1:NC:6h	Cro1:BttO:6h	OK	25.4402	17.4648	-0.542659	-2.1154	0.00035	0.00258743	yes
XLOC_004521	au2.g7013	TC014083	CTLP-5B	Chymotrypsin-like proteinase 5B; Serine protease P147 [Source:UniProtKB/TrEMBL;Acc:D0R8Q9]	GO:0003824	catalytic activity	IPR009003	Peptidase cysteine/serine, trypsin-like	chymotrypsin-like proteinase 5a precursor	GO:0006508,GO:0004252	P:proteolysis,F:serine-type endopeptidase activity	ChLG5:6905634-6906909	Cro1:NC:6h	Cro1:BttO:6h	OK	433.185	34.2833	-3.65941	-12.8024	5e-05	0.000441757	yes
XLOC_004522	au2.g7015	TC014084	WNT1	Protein Wnt [Source:UniProtKB/TrEMBL;Acc:D6WK66]	GO:0005102	receptor binding	IPR009139	Wnt-1 protein	wingless protein	GO:0007275,GO:0005578,GO:0005102,GO:0016055	P:multicellular organismal development,C:proteinaceous extracellular matrix,F:receptor binding,P:Wnt receptor signaling pathway	ChLG5:6922946-6931183	Cro1:NC:6h	Cro1:BttO:6h	OK	1.84264	1.01693	-0.857558	-1.69724	0.00875	0.0406213	yes
XLOC_004524	au2.g7018	TC014087		Putative uncharacterized protein [Source:UniProtKB/TrEMBL;Acc:D6WK70]	GO:0000166	nucleotide binding	IPR008266	Tyrosine-protein kinase, active site	neither inactivation nor afterpotential protein c-like,myosin iiia	GO:0006468,GO:0016055,GO:0016459,GO:0005102,GO:0005524,GO:0004713,GO:0003774,GO:0007275,GO:0005578	P:protein phosphorylation,P:Wnt receptor signaling pathway,C:myosin complex,F:receptor binding,F:ATP binding,F:protein tyrosine kinase activity,F:motor activity,P:multicellular organismal development,C:proteinaceous extracellular matrix	ChLG5:6951156-6962006	Cro1:NC:6h	Cro1:BttO:6h	OK	1.02476	0.491459	-1.06014	-1.9586	0.0008	0.00535081	yes
XLOC_004527	au2.g7022	TC014090		Putative uncharacterized protein [Source:UniProtKB/TrEMBL;Acc:D6WK74]	GO:0000166	nucleotide binding	IPR003593	AAA+ ATPase domain	multidrug resistance-associated protein 4-like	GO:0055085,GO:0016021,GO:0042626,GO:0006200,GO:0005524	P:transmembrane transport,C:integral to membrane,F:ATPase activity, coupled to transmembrane movement of substances,P:ATP catabolic process,F:ATP binding	ChLG5:6974976-6979324	Cro1:NC:6h	Cro1:BttO:6h	OK	4.53302	17.6543	1.96148	6.71474	5e-05	0.000441757	yes
XLOC_004537	au2.g7033	TC014101		Putative uncharacterized protein [Source:UniProtKB/TrEMBL;Acc:D6WK86]	GO:0003824	catalytic activity	IPR002557	Chitin binding domain	aael003425- partial,chitin deacetylase 2 isoform a precursor	GO:0060439,GO:0005041,GO:0035001,GO:0035159,GO:0007632,GO:0008061,GO:0005576,GO:0004099,GO:0006030,GO:0005515	P:trachea morphogenesis,F:low-density lipoprotein receptor activity,P:dorsal trunk growth, open tracheal system,P:regulation of tube length, open tracheal system,P:visual behavior,F:chitin binding,C:extracellular region,F:chitin deacetylase activity,P:chitin metabolic process,F:protein binding	ChLG5:7109245-7114860	Cro1:NC:6h	Cro1:BttO:6h	OK	111.403	153.325	0.460809	1.72617	0.0021	0.0122873	yes
XLOC_004563	au2.g7087	TC014135		Putative uncharacterized protein [Source:UniProtKB/TrEMBL;Acc:D6WKF6]	GO:0000166	nucleotide binding	IPR008271	Serine/threonine-protein kinase, active site	dual specificity tyrosine-phosphorylation-regulated kinase 2	GO:0006468,GO:0004712,GO:0005524,GO:0004674,GO:0004713	P:protein phosphorylation,F:protein serine/threonine/tyrosine kinase activity,F:ATP binding,F:protein serine/threonine kinase activity,F:protein tyrosine kinase activity	ChLG5:7867841-7887811	Cro1:NC:6h	Cro1:BttO:6h	OK	11.9611	31.5468	1.39914	5.31013	5e-05	0.000441757	yes
XLOC_004575	au2.g7113	TC014151		Putative uncharacterized protein [Source:UniProtKB/TrEMBL;Acc:D6WKI5]	GO:0005515	protein binding	IPR001440	Tetratricopeptide TPR-1	transmembrane and tpr repeat-containing protein 4-like	GO:0005515	F:protein binding	ChLG5:8189485-8193158	Cro1:NC:6h	Cro1:BttO:6h	OK	5.00513	3.15358	-0.666417	-1.77542	0.0048	0.0246942	yes
XLOC_004576	au2.g7115	TC014152		Putative uncharacterized protein [Source:UniProtKB/TrEMBL;Acc:D6WKI7]	GO:0008168	methyltransferase activity	IPR014369	Glycine/Sarcosine N-methyltransferase	glycine n-methyltransferase	GO:0005737,GO:0017174,GO:0005542,GO:0032259,GO:0006555	C:cytoplasm,F:glycine N-methyltransferase activity,F:folic acid binding,P:methylation,P:methionine metabolic process	ChLG5:8199515-8200812	Cro1:NC:6h	Cro1:BttO:6h	OK	24.2387	44.3567	0.87184	3.25529	5e-05	0.000441757	yes
XLOC_004578	au2.g7117	TC014154		Putative uncharacterized protein [Source:UniProtKB/TrEMBL;Acc:D6WKI9]	GO:0005515	protein binding	IPR002035	von Willebrand factor, type A	inter-alpha-trypsin inhibitor heavy chain h4 precursor (iti heavy chain h4) (inter-alpha-inhibitor heavy chain 4) (inter-alpha-trypsin inhibitor family heavy chain-related protein) (plasma kallikrein sensitive glycoprotein 120) (p	GO:0005515	F:protein binding	ChLG5:8205805-8209371	Cro1:NC:6h	Cro1:BttO:6h	OK	159.065	693.714	2.12473	7.40862	5e-05	0.000441757	yes
XLOC_004579	au2.g7118	TC014155		Putative uncharacterized protein [Source:UniProtKB/TrEMBL;Acc:D6WKJ0]	GO:0016021	integral to membrane	IPR005828	General substrate transporter	organic cation transporter	GO:0016021,GO:0055085,GO:0022857	C:integral to membrane,P:transmembrane transport,F:transmembrane transporter activity	ChLG5:8211195-8214688	Cro1:NC:6h	Cro1:BttO:6h	OK	6.75304	12.4691	0.884746	2.82118	5e-05	0.000441757	yes
XLOC_004581	au2.g7120	TC014157		Putative uncharacterized protein [Source:UniProtKB/TrEMBL;Acc:D6WKJ2]	GO:0005515	protein binding	IPR002035	von Willebrand factor, type A	inter-alpha-trypsin inhibitor heavy chain h4 precursor (iti heavy chain h4) (inter-alpha-inhibitor heavy chain 4) (inter-alpha-trypsin inhibitor family heavy chain-related protein) (plasma kallikrein sensitive glycoprotein 120) (p	GO:0005515	F:protein binding	ChLG5:8220375-8224024	Cro1:NC:6h	Cro1:BttO:6h	OK	124.954	747.718	2.58109	8.79404	5e-05	0.000441757	yes
XLOC_004599	au2.g7169,au2.g7187	TC010448		6-phosphogluconate dehydrogenase, decarboxylating [Source:UniProtKB/TrEMBL;Acc:D6WKP5]	GO:0000166	nucleotide binding	IPR008927	6-phosphogluconate dehydrogenase, C-terminal-like				ChLG5:8998957-9008863	Cro1:NC:6h	Cro1:BttO:6h	OK	83.3729	55.8758	-0.577354	-2.22157	5e-05	0.000441757	yes
XLOC_004601	au2.g7192	TC010450		Putative uncharacterized protein [Source:UniProtKB/TrEMBL;Acc:D6WKQ0]								ChLG5:9024465-9027768	Cro1:NC:6h	Cro1:BttO:6h	OK	2.75854	1.71371	-0.686785	-1.52103	0.0078	0.0369586	yes
XLOC_004613	au2.g7223	TC010467		Putative uncharacterized protein [Source:UniProtKB/TrEMBL;Acc:D6WKT7]			IPR002018	Carboxylesterase, type B				ChLG5:9306715-9409638	Cro1:NC:6h	Cro1:BttO:6h	OK	0.452927	1.15029	1.34465	2.41921	0.0002	0.00157174	yes
XLOC_004614	au2.g7224	TC010469		Putative uncharacterized protein [Source:UniProtKB/TrEMBL;Acc:D6WKT9]	GO:0005515	protein binding	IPR003961	Fibronectin, type III	fibronectin type-iii domain-containing protein,fibronectin type-iii domain-containing protein 3a	GO:0005515,GO:0043226,GO:0044444	F:protein binding,C:organelle,C:cytoplasmic part	ChLG5:9411485-9449664	Cro1:NC:6h	Cro1:BttO:6h	OK	38.5799	83.6725	1.1169	4.18274	5e-05	0.000441757	yes
XLOC_004615	au2.g7227	TC010470		Putative uncharacterized protein [Source:UniProtKB/TrEMBL;Acc:D6WKU2]			IPR013761	Sterile alpha motif/pointed domain				ChLG5:9458260-9464918	Cro1:NC:6h	Cro1:BttO:6h	OK	9.88054	14.1661	0.519777	1.82037	0.0039	0.0207587	yes
XLOC_004621	au2.g7239	TC014249		Putative uncharacterized protein [Source:UniProtKB/TrEMBL;Acc:D6WKV3]								ChLG5:9812743-9817446	Cro1:NC:6h	Cro1:BttO:6h	OK	2.3033	4.80671	1.06135	2.00885	0.00165	0.0099966	yes
XLOC_004625	au2.g7243	TC014254		Putative uncharacterized protein [Source:UniProtKB/TrEMBL;Acc:D6WKV8]	GO:0005543	phospholipid binding	IPR001849	Pleckstrin homology domain	isoform a	GO:0005543,GO:0005515	F:phospholipid binding,F:protein binding	ChLG5:9852833-9864170	Cro1:NC:6h	Cro1:BttO:6h	OK	25.126	33.8565	0.430253	1.54257	0.0074	0.0353858	yes
XLOC_004633	au2.g7254	TC014264		Putative uncharacterized protein [Source:UniProtKB/TrEMBL;Acc:D6WKX4]								ChLG5:9982054-9985769	Cro1:NC:6h	Cro1:BttO:6h	OK	0.598509	19.9229	5.05691	8.28456	5e-05	0.000441757	yes
XLOC_004635	au2.g7258	TC014266	MMP1	Matrix metalloproteinase 1 [Source:UniProtKB/TrEMBL;Acc:D6WKX8]	GO:0004222	metalloendopeptidase activity	IPR006026	Peptidase, metallopeptidase	matrix metalloproteinase 1 isoform 1	GO:0034769,GO:0007561,GO:0008270,GO:0005509,GO:0030425,GO:0035071,GO:0002168,GO:0004222,GO:0006508,GO:0007155,GO:0035001,GO:0031012,GO:0007591,GO:0035159,GO:0042246	P:basement membrane disassembly,P:imaginal disc eversion,F:zinc ion binding,F:calcium ion binding,C:dendrite,P:salivary gland cell autophagic cell death,P:instar larval development,F:metalloendopeptidase activity,P:proteolysis,P:cell adhesion,P:dorsal trunk growth, open tracheal system,C:extracellular matrix,P:molting cycle, chitin-based cuticle,P:regulation of tube length, open tracheal system,P…	ChLG5:9999654-10008814	Cro1:NC:6h	Cro1:BttO:6h	OK	43.9289	64.94	0.563935	2.18034	0.0002	0.00157174	yes
XLOC_004640	au2.g7265	TC014270	WNT11	Protein Wnt [Source:UniProtKB/TrEMBL;Acc:D6WKY7]	GO:0005102	receptor binding	IPR005817	Wnt	wnt11 protein	GO:0032879,GO:0010468,GO:0060027,GO:0044464,GO:0043009,GO:0035567,GO:0019219,GO:0042074,GO:0009798,GO:0051128,GO:0005578,GO:0050790,GO:0010740,GO:0006897,GO:0001664,GO:0060070,GO:2000027,GO:0048523,GO:0045165,GO:0014033,GO:0060914,GO:0003002,GO:0010604,GO:0006468,GO:0014031	P:regulation of localization,P:regulation of gene expression,P:convergent extension involved in gastrulation,C:cell part,P:chordate embryonic development,P:non-canonical Wnt receptor signaling pathway,P:regulation of nucleobase-containing compound metabolic process,P:cell migration involved in gastrulation,P:axis specification,P:regulation of cellular component organization,C:proteinaceous extrac…	ChLG5:10079375-10086111	Cro1:NC:6h	Cro1:BttO:6h	OK	1.55044	0.534673	-1.53595	-2.4693	0.00075	0.00505915	yes
XLOC_004650	au2.g7290	TC014279		Putative uncharacterized protein [Source:UniProtKB/TrEMBL;Acc:D6WL10]	GO:0005215	transporter activity	IPR000425	Major intrinsic protein	isoform a	GO:0016021,GO:0015267,GO:0003014,GO:0006833,GO:0055085	C:integral to membrane,F:channel activity,P:renal system process,P:water transport,P:transmembrane transport	ChLG5:10219585-10223784	Cro1:NC:6h	Cro1:BttO:6h	OK	233.498	318.355	0.447227	2.00797	0.0038	0.0203054	yes
XLOC_004657	au2.g7307	TC014287		Putative uncharacterized protein [Source:UniProtKB/TrEMBL;Acc:D6WL28]	GO:0003676	nucleic acid binding	IPR001878	Zinc finger, CCHC-type	zinc finger cchc domain-containing protein 2	GO:0008270,GO:0003676	F:zinc ion binding,F:nucleic acid binding	ChLG5:10305895-10314129	Cro1:NC:6h	Cro1:BttO:6h	OK	9.42128	13.9058	0.561695	2.05247	0.00065	0.00446319	yes
XLOC_004673	au2.g7340	TC014301		Putative uncharacterized protein [Source:UniProtKB/TrEMBL;Acc:D6WL61]	GO:0005515	protein binding	IPR003591	Leucine-rich repeat, typical subtype	leucine-rich transmembrane protein	GO:0008045,GO:0016021,GO:0005515	P:motor axon guidance,C:integral to membrane,F:protein binding	ChLG5:10581151-10592784	Cro1:NC:6h	Cro1:BttO:6h	OK	1.11043	3.52368	1.66596	3.69855	5e-05	0.000441757	yes
XLOC_004680	au2.g7362	TC014315		Putative uncharacterized protein [Source:UniProtKB/TrEMBL;Acc:D6WL97]								ChLG5:10877621-10879331	Cro1:NC:6h	Cro1:BttO:6h	OK	195.769	299.709	0.614415	2.5806	5e-05	0.000441757	yes
XLOC_004681	au2.g7363	TC014316		Putative uncharacterized protein [Source:UniProtKB/TrEMBL;Acc:D6WL98]								ChLG5:10880841-10881405	Cro1:NC:6h	Cro1:BttO:6h	OK	141.169	265.837	0.913116	4.66997	5e-05	0.000441757	yes
XLOC_004686	au2.g7375	TC014326		Putative uncharacterized protein [Source:UniProtKB/TrEMBL;Acc:D6WLB9]	GO:0005201	extracellular matrix structural constituent	IPR008160	Collagen triple helix repeat	collagen alpha-2 chain	GO:0005581,GO:0005201	C:collagen,F:extracellular matrix structural constituent	ChLG5:10947453-10976032	Cro1:NC:6h	Cro1:BttO:6h	OK	22.3851	39.2677	0.810802	1.81106	0.0018	0.0107721	yes
XLOC_004689	au2.g7382	TC014329		Putative uncharacterized protein [Source:UniProtKB/TrEMBL;Acc:D6WLC6]	GO:0005215	transporter activity	IPR001251	CRAL-TRIO domain	alpha-tocopherol transfer	GO:0005622,GO:0006810,GO:0005215	C:intracellular,P:transport,F:transporter activity	ChLG5:10993590-11000359	Cro1:NC:6h	Cro1:BttO:6h	OK	196.483	273.55	0.477401	1.778	0.00195	0.0115386	yes
XLOC_004702	au2.g7411	TC014343		Putative uncharacterized protein [Source:UniProtKB/TrEMBL;Acc:D6WLF9]	GO:0005794	Golgi apparatus	IPR001503	Glycosyl transferase, family 10	core alpha -fucosyltransferase	GO:0005797,GO:0032580,GO:0000138,GO:0005886,GO:0036065,GO:0006486,GO:0018392,GO:0016021	C:Golgi medial cisterna,C:Golgi cisterna membrane,C:Golgi trans cisterna,C:plasma membrane,P:fucosylation,P:protein glycosylation,F:glycoprotein 3-alpha-L-fucosyltransferase activity,C:integral to membrane	ChLG5:11557240-11560014	Cro1:NC:6h	Cro1:BttO:6h	OK	33.2956	23.6394	-0.494139	-1.95717	0.00225	0.0130357	yes
XLOC_004707	au2.g7418	TC014348		Putative uncharacterized protein [Source:UniProtKB/TrEMBL;Acc:D6WLG6]	GO:0003824	catalytic activity	IPR008979	Galactose-binding domain-like	beta 1-like 2	GO:0005975,GO:0043169,GO:0004565	P:carbohydrate metabolic process,F:cation binding,F:beta-galactosidase activity	ChLG5:11595150-11597258	Cro1:NC:6h	Cro1:BttO:6h	OK	165.525	86.7601	-0.931942	-3.81393	5e-05	0.000441757	yes
XLOC_004716	au2.g7438	TC014364		Aspartate aminotransferase [Source:UniProtKB/TrEMBL;Acc:D6WLK0]	GO:0003824	catalytic activity	IPR004839	Aminotransferase, class I/classII	aspartate partial	GO:0030170,GO:0006520,GO:0009058,GO:0004069,GO:0080130	F:pyridoxal phosphate binding,P:cellular amino acid metabolic process,P:biosynthetic process,F:L-aspartate:2-oxoglutarate aminotransferase activity,F:L-phenylalanine:2-oxoglutarate aminotransferase activity	ChLG5:11878410-11881945	Cro1:NC:6h	Cro1:BttO:6h	OK	290.685	165.412	-0.813396	-3.44909	5e-05	0.000441757	yes
XLOC_004719	au2.g7441	N/A										ChLG5:11888610-11889843	Cro1:NC:6h	Cro1:BttO:6h	OK	1.66018	0.64327	-1.36784	-2.0895	0.00465	0.0240549	yes
XLOC_004732	au2.g7464	TC014379		Putative uncharacterized protein [Source:UniProtKB/TrEMBL;Acc:D6WLN0]	GO:0000166	nucleotide binding	IPR003593	AAA+ ATPase domain	cg7627 cg7627-pa	GO:0055085,GO:0016021,GO:0042626,GO:0006200,GO:0005524	P:transmembrane transport,C:integral to membrane,F:ATPase activity, coupled to transmembrane movement of substances,P:ATP catabolic process,F:ATP binding	ChLG5:12074825-12079780	Cro1:NC:6h	Cro1:BttO:6h	OK	24.1262	16.3833	-0.558376	-2.19475	0.00045	0.00323227	yes
XLOC_004734	au2.g7466	TC014383		Putative uncharacterized protein [Source:UniProtKB/TrEMBL;Acc:D6WLN4]	GO:0000166	nucleotide binding	IPR003593	AAA+ ATPase domain	probable multidrug resistance-associated protein lethal 03659-like isoform 1	GO:0055085,GO:0016021,GO:0042626,GO:0006200,GO:0005524	P:transmembrane transport,C:integral to membrane,F:ATPase activity, coupled to transmembrane movement of substances,P:ATP catabolic process,F:ATP binding	ChLG5:12094305-12098572	Cro1:NC:6h	Cro1:BttO:6h	OK	16.9587	9.47518	-0.839799	-3.11434	5e-05	0.000441757	yes
XLOC_004735	au2.g7467	TC014385		Putative uncharacterized protein [Source:UniProtKB/TrEMBL;Acc:D6WLN6]	GO:0000166	nucleotide binding	IPR003593	AAA+ ATPase domain	cg7627 cg7627-pa	GO:0055085,GO:0016021,GO:0042626,GO:0006200,GO:0005524	P:transmembrane transport,C:integral to membrane,F:ATPase activity, coupled to transmembrane movement of substances,P:ATP catabolic process,F:ATP binding	ChLG5:12098875-12108098	Cro1:NC:6h	Cro1:BttO:6h	OK	11.5964	6.02067	-0.945676	-3.56531	5e-05	0.000441757	yes
XLOC_004736	au2.g7468	TC014386		Putative uncharacterized protein [Source:UniProtKB/TrEMBL;Acc:D6WLN7]	GO:0000166	nucleotide binding	IPR003593	AAA+ ATPase domain	cg7627 cg7627-pa	GO:0055085,GO:0016021,GO:0042626,GO:0006200,GO:0005524	P:transmembrane transport,C:integral to membrane,F:ATPase activity, coupled to transmembrane movement of substances,P:ATP catabolic process,F:ATP binding	ChLG5:12109215-12113978	Cro1:NC:6h	Cro1:BttO:6h	OK	91.0018	56.7791	-0.680536	-2.65106	5e-05	0.000441757	yes
XLOC_004740	au2.g7473	TC014391	P149	Serine protease P149 [Source:UniProtKB/TrEMBL;Acc:D6WLP3]	GO:0003824	catalytic activity	IPR009003	Peptidase cysteine/serine, trypsin-like	serine proteinase	GO:0004252,GO:0006508	F:serine-type endopeptidase activity,P:proteolysis	ChLG5:12128705-12129884	Cro1:NC:6h	Cro1:BttO:6h	OK	507.077	352.45	-0.524786	-2.37765	0.0004	0.00291304	yes
XLOC_004741	au2.g7475	TC014392		Putative uncharacterized protein [Source:UniProtKB/TrEMBL;Acc:D6WLP5]			IPR008914	Phosphatidylethanolamine-binding protein PEBP				ChLG5:12132175-12133304	Cro1:NC:6h	Cro1:BttO:6h	OK	18.3293	41.5048	1.17913	4.20949	5e-05	0.000441757	yes
XLOC_004776	au2.g7541	TC014436		Putative uncharacterized protein [Source:UniProtKB/TrEMBL;Acc:D6WLY5]	GO:0000166	nucleotide binding	IPR005225	Small GTP-binding protein domain	gtp-binding protein ypt7-like	GO:0005525,GO:0007264	F:GTP binding,P:small GTPase mediated signal transduction	ChLG5:12825155-12826361	Cro1:NC:6h	Cro1:BttO:6h	OK	59.7017	36.9512	-0.692151	-2.91325	5e-05	0.000441757	yes
XLOC_004795	au2.g7576	N/A										ChLG5:13061685-13062153	Cro1:NC:6h	Cro1:BttO:6h	OK	3.09635	11.084	1.83984	4.54601	5e-05	0.000441757	yes
XLOC_004797	au2.g7579	TC014464		Putative uncharacterized protein [Source:UniProtKB/TrEMBL;Acc:D6WM33]	GO:0003677	DNA binding	IPR005135	Endonuclease/exonuclease/phosphatase	endonuclease exonuclease phosphatase family domain-containing protein 1	GO:0006281,GO:0003677	P:DNA repair,F:DNA binding	ChLG5:13084425-13089021	Cro1:NC:6h	Cro1:BttO:6h	OK	19.6216	27.2422	0.473405	1.83985	0.00325	0.0177908	yes
XLOC_004805	au2.g7591	TC014478		Putative uncharacterized protein [Source:UniProtKB/TrEMBL;Acc:D6WM55]	GO:0006629	lipid metabolic process	IPR003386	Lecithin:cholesterol/phospholipid:diacylglycerol acyltransferase	group xv phospholipase a2-like	GO:0006629,GO:0008374,GO:0004607	P:lipid metabolic process,F:O-acyltransferase activity,F:phosphatidylcholine-sterol O-acyltransferase activity	ChLG5:13572392-13576561	Cro1:NC:6h	Cro1:BttO:6h	OK	34.9971	26.6688	-0.392083	-1.51351	0.01025	0.0462525	yes
XLOC_004826	au2.g7640	TC014501		Putative uncharacterized protein [Source:UniProtKB/TrEMBL;Acc:D6WMB4]	GO:0042302	structural constituent of cuticle	IPR000618	Insect cuticle protein	protein lethal malignant blood neoplasm 1 (mbn )	GO:0042302	F:structural constituent of cuticle	ChLG5:14185655-14202143	Cro1:NC:6h	Cro1:BttO:6h	OK	23.7267	31.3701	0.402879	1.6105	0.00765	0.0363741	yes
XLOC_004832	au2.g7652	TC014543		Putative uncharacterized protein [Source:UniProtKB/TrEMBL;Acc:D6WMD3]	GO:0000166	nucleotide binding	IPR001408	G-protein alpha subunit, group I	guanine nucleotide-binding protein g subunit	GO:0004871,GO:0045886,GO:0016055,GO:0019991,GO:0007507,GO:0050916,GO:0005834,GO:0005525,GO:0001737,GO:0008356,GO:0007419,GO:0046872,GO:0042595,GO:0003924,GO:0030866,GO:0060857,GO:0031683,GO:0006184,GO:0007188	F:signal transducer activity,P:negative regulation of synaptic growth at neuromuscular junction,P:Wnt receptor signaling pathway,P:septate junction assembly,P:heart development,P:sensory perception of sweet taste,C:heterotrimeric G-protein complex,F:GTP binding,P:establishment of imaginal disc-derived wing hair orientation,P:asymmetric cell division,P:ventral cord development,F:metal ion binding,…	ChLG5:14623305-14661616	Cro1:NC:6h	Cro1:BttO:6h	OK	35.4122	47.7854	0.432322	1.70266	0.00355	0.0191734	yes
XLOC_004833	au2.g7656	TC014544		Putative uncharacterized protein [Source:UniProtKB/TrEMBL;Acc:D6WMD6]	GO:0000079	regulation of cyclin-dependent protein kinase activity	IPR006671	Cyclin, N-terminal	cyclin b	GO:0051301,GO:0019901,GO:0000079,GO:0005634	P:cell division,F:protein kinase binding,P:regulation of cyclin-dependent protein kinase activity,C:nucleus	ChLG5:14685445-14689356	Cro1:NC:6h	Cro1:BttO:6h	OK	3.6715	2.13476	-0.782295	-1.70593	0.00815	0.0383113	yes
XLOC_004834	au2.g7658	TC014545		Putative uncharacterized protein [Source:UniProtKB/TrEMBL;Acc:D6WMD8]			IPR017452	GPCR, rhodopsin-like, 7TM				ChLG5:14714575-14715526	Cro1:NC:6h	Cro1:BttO:6h	OK	2.97305	1.04824	-1.50397	-2.65349	0.0009	0.00592823	yes
XLOC_004836	au2.g7662	TC014547		Putative uncharacterized protein [Source:UniProtKB/TrEMBL;Acc:D6WME1]	GO:0007165	signal transduction	IPR000048	IQ motif, EF-hand binding site	hypothetical protein TcasGA2_TC014547	GO:0008603,GO:0007165,GO:0005515	F:cAMP-dependent protein kinase regulator activity,P:signal transduction,F:protein binding	ChLG5:14723645-14734816	Cro1:NC:6h	Cro1:BttO:6h	OK	13.1499	9.48753	-0.470949	-1.67914	0.002	0.0117891	yes
XLOC_004841	au2.g7672	TC014553		Putative uncharacterized protein [Source:UniProtKB/TrEMBL;Acc:D6WMF5]			IPR025254	Domain of unknown function DUF4201				ChLG5:14775005-14776230	Cro1:NC:6h	Cro1:BttO:6h	OK	1.37141	0.549226	-1.32019	-1.91328	0.00475	0.0244838	yes
XLOC_004850	au2.g7691	TC014566		Putative uncharacterized protein [Source:UniProtKB/TrEMBL;Acc:D6WMI7]	GO:0005578	proteinaceous extracellular matrix	IPR001863	Glypican	division abnormally delayed	GO:0007178,GO:0048812,GO:0043395,GO:0031225,GO:0051239,GO:0003002,GO:0048667,GO:0040008,GO:0005578,GO:0005886,GO:0022416,GO:0007476,GO:0048610,GO:0007049,GO:0050793	P:transmembrane receptor protein serine/threonine kinase signaling pathway,P:neuron projection morphogenesis,F:heparan sulfate proteoglycan binding,C:anchored to membrane,P:regulation of multicellular organismal process,P:regionalization,P:cell morphogenesis involved in neuron differentiation,P:regulation of growth,C:proteinaceous extracellular matrix,C:plasma membrane,P:chaeta development,P:imag…	ChLG5:15021552-15069571	Cro1:NC:6h	Cro1:BttO:6h	OK	21.3622	16.1778	-0.401043	-1.5449	0.01025	0.0462525	yes
XLOC_004851	au2.g7692	TC014568		Putative uncharacterized protein [Source:UniProtKB/TrEMBL;Acc:D6WMI9]	GO:0004672	protein kinase activity	IPR008271	Serine/threonine-protein kinase, active site	serine threonine-protein kinase mig-15	GO:0005083,GO:0006468,GO:0005524,GO:0004674,GO:0004713,GO:0007411,GO:0007097,GO:0000185,GO:0009611,GO:0042656,GO:0046580,GO:0001748,GO:0008594,GO:0001736,GO:0007391,GO:0007254,GO:0046529,GO:0048477,GO:0016476,GO:0007476,GO:0005938	F:small GTPase regulator activity,P:protein phosphorylation,F:ATP binding,F:protein serine/threonine kinase activity,F:protein tyrosine kinase activity,P:axon guidance,P:nuclear migration,P:activation of MAPKKK activity,P:response to wounding,F:JUN kinase kinase kinase kinase activity,P:negative regulation of Ras protein signal transduction,P:optic lobe placode development,P:photoreceptor cell mo…	ChLG5:15070602-15084933	Cro1:NC:6h	Cro1:BttO:6h	OK	55.8795	82.26	0.557872	2.07061	0.0004	0.00291304	yes
XLOC_004858	au2.g7707	TC014584		Putative uncharacterized protein [Source:UniProtKB/TrEMBL;Acc:D6WML9]	GO:0003677	DNA binding	IPR008917	Eukaryotic transcription factor, Skn-1-like, DNA-binding	traffic jam cg10034-pa	GO:0003700,GO:0030170,GO:0043565,GO:0006520,GO:0016829,GO:0005634,GO:0006355	F:sequence-specific DNA binding transcription factor activity,F:pyridoxal phosphate binding,F:sequence-specific DNA binding,P:cellular amino acid metabolic process,F:lyase activity,C:nucleus,P:regulation of transcription, DNA-dependent	ChLG5:15326395-15336430	Cro1:NC:6h	Cro1:BttO:6h	OK	4.20224	1.92211	-1.12847	-2.59815	5e-05	0.000441757	yes
XLOC_004886	au2.g7755	TC014622		Putative uncharacterized protein [Source:UniProtKB/TrEMBL;Acc:D6WMZ7]	GO:0016021	integral to membrane	IPR011701	Major facilitator superfamily	monocarboxylate transporter	GO:0016021,GO:0055085	C:integral to membrane,P:transmembrane transport	ChLG5:16017802-16025869	Cro1:NC:6h	Cro1:BttO:6h	OK	39.305	26.2274	-0.583636	-2.07012	0.00045	0.00323227	yes
XLOC_004895	au2.g7774	TC014631		Putative uncharacterized protein [Source:UniProtKB/TrEMBL;Acc:D6WN15]	GO:0004114	3',5'-cyclic-nucleotide phosphodiesterase activity	IPR003018	GAF domain	cgmp-dependent 3 -cyclic phosphodiesterase-like	GO:0004114,GO:0043231,GO:0007165,GO:0006139,GO:0071310,GO:0044444,GO:0005515	F:3',5'-cyclic-nucleotide phosphodiesterase activity,C:intracellular membrane-bounded organelle,P:signal transduction,P:nucleobase-containing compound metabolic process,P:cellular response to organic substance,C:cytoplasmic part,F:protein binding	ChLG5:16118225-16128863	Cro1:NC:6h	Cro1:BttO:6h	OK	33.1067	43.8739	0.406241	1.59119	0.00785	0.037156	yes
XLOC_004898	au2.g7781	TC014634		Putative uncharacterized protein [Source:UniProtKB/TrEMBL;Acc:D6WN22]	GO:0016758	transferase activity, transferring hexosyl groups	IPR004835	Fungal chitin synthase	chitin synthase	GO:0007430,GO:0060439,GO:0016021,GO:0006035,GO:0007443,GO:0009611,GO:0001838,GO:0035158,GO:0035159,GO:0008362,GO:0004100	P:terminal branching, open tracheal system,P:trachea morphogenesis,C:integral to membrane,P:cuticle chitin biosynthetic process,P:Malpighian tubule morphogenesis,P:response to wounding,P:embryonic epithelial tube formation,P:regulation of tube diameter, open tracheal system,P:regulation of tube length, open tracheal system,P:chitin-based embryonic cuticle biosynthetic process,F:chitin synthase ac…	ChLG5:16147495-16161849	Cro1:NC:6h	Cro1:BttO:6h	OK	29.1169	44.5079	0.612202	2.40343	5e-05	0.000441757	yes
XLOC_004901	au2.g7786	TC014637		Putative uncharacterized protein [Source:UniProtKB/TrEMBL;Acc:D6WN28]	GO:0005201	extracellular matrix structural constituent	IPR008160	Collagen triple helix repeat	fibril-forming collagen alpha chain-like	GO:0051276,GO:0005201,GO:0005524,GO:0005694,GO:0005581,GO:0005515	P:chromosome organization,F:extracellular matrix structural constituent,F:ATP binding,C:chromosome,C:collagen,F:protein binding	ChLG5:16177735-16183199	Cro1:NC:6h	Cro1:BttO:6h	OK	3.99263	8.01967	1.0062	3.37632	5e-05	0.000441757	yes
XLOC_004902	au2.g7788	TC014638		Putative uncharacterized protein [Source:UniProtKB/TrEMBL;Acc:D6WN30]					hypothetical protein TcasGA2_TC014638	GO:0005840,GO:0003735,GO:0006412	C:ribosome,F:structural constituent of ribosome,P:translation	ChLG5:16189935-16193964	Cro1:NC:6h	Cro1:BttO:6h	OK	1.93428	10.1305	2.38883	5.56399	5e-05	0.000441757	yes
XLOC_004904	au2.g7793	TC014640		Putative uncharacterized protein [Source:UniProtKB/TrEMBL;Acc:D6WN35]								ChLG5:16209165-16210854	Cro1:NC:6h	Cro1:BttO:6h	OK	173.704	87.0552	-0.996624	-4.38189	5e-05	0.000441757	yes
XLOC_004905	au2.g7796	TC014641		Cytochrome P450-like protein [Source:UniProtKB/TrEMBL;Acc:D6WN38]	GO:0004497	monooxygenase activity	IPR002401	Cytochrome P450, E-class, group I	cytochrome p450-like protein	GO:0020037,GO:0016705,GO:0004497,GO:0009055,GO:0055114	F:heme binding,F:oxidoreductase activity, acting on paired donors, with incorporation or reduction of molecular oxygen,F:monooxygenase activity,F:electron carrier activity,P:oxidation-reduction process	ChLG5:16219985-16221804	Cro1:NC:6h	Cro1:BttO:6h	OK	11.1918	7.64172	-0.55047	-1.65565	0.00845	0.0394688	yes
XLOC_004909	au2.g7804	N/A										ChLG5:16270175-16270761	Cro1:NC:6h	Cro1:BttO:6h	OK	59.1218	16.786	-1.81643	-6.28694	5e-05	0.000441757	yes
XLOC_004910	au2.g7805	TC014645		Putative uncharacterized protein [Source:UniProtKB/TrEMBL;Acc:D6WNC3]								ChLG5:16274115-16275114	Cro1:NC:6h	Cro1:BttO:6h	OK	43.2027	72.2532	0.741939	2.5051	0.00255	0.0145065	yes
XLOC_004917	au2.g7820	TC014659		Putative uncharacterized protein [Source:UniProtKB/TrEMBL;Acc:D6WNF0]			IPR011990	Tetratricopeptide-like helical	mitochondrial fission 1	GO:0005515	F:protein binding	ChLG5:16591318-16592416	Cro1:NC:6h	Cro1:BttO:6h	OK	76.6997	57.5797	-0.413659	-1.83719	0.0067	0.0326056	yes
XLOC_004930	au2.g7850	N/A										ChLG5:16874778-16877516	Cro1:NC:6h	Cro1:BttO:6h	OK	13.8595	7.04466	-0.976269	-3.10355	5e-05	0.000441757	yes
XLOC_004936	au2.g7870	TC014687		Putative uncharacterized protein [Source:UniProtKB/TrEMBL;Acc:D6WNV1]	GO:0016787	hydrolase activity	IPR002018	Carboxylesterase, type B	esterase fe4	GO:0016787	F:hydrolase activity	ChLG5:16956660-16958668	Cro1:NC:6h	Cro1:BttO:6h	OK	13.8826	9.44536	-0.555601	-1.8475	0.00445	0.0231859	yes
XLOC_004951	au2.g7901	TC014706		Putative uncharacterized protein [Source:UniProtKB/TrEMBL;Acc:D6WNZ1]	GO:0016020	membrane	IPR008952	Tetraspanin, EC2 domain	tetraspanin-7	GO:0016021	C:integral to membrane	ChLG5:17150175-17152367	Cro1:NC:6h	Cro1:BttO:6h	OK	63.7489	43.1049	-0.564548	-2.42035	0.00025	0.00191821	yes
XLOC_004965	au2.g7919	TC014720		Putative uncharacterized protein [Source:UniProtKB/TrEMBL;Acc:D6WP14]	GO:0042302	structural constituent of cuticle	IPR000618	Insect cuticle protein	cuticle protein cp5	GO:0042302	F:structural constituent of cuticle	ChLG5:17392485-17393016	Cro1:NC:6h	Cro1:BttO:6h	OK	420.451	690.778	0.716287	3.78953	5e-05	0.000441757	yes
XLOC_004966	au2.g7920	N/A										ChLG5:17393385-17396671	Cro1:NC:6h	Cro1:BttO:6h	OK	27.2465	20.008	-0.445496	-1.80718	0.00465	0.0240549	yes
XLOC_004981	au2.g7954	TC014741	BLIMP-1	Blimp-1 [Source:UniProtKB/TrEMBL;Acc:D6WJ85]	GO:0003676	nucleic acid binding	IPR007087	Zinc finger, C2H2	pr domain zinc finger protein 1	GO:0008270,GO:0003676,GO:0071390,GO:0000122,GO:0035152,GO:0001078,GO:0005634,GO:0005515	F:zinc ion binding,F:nucleic acid binding,P:cellular response to ecdysone,P:negative regulation of transcription from RNA polymerase II promoter,P:regulation of tube architecture, open tracheal system,F:RNA polymerase II core promoter proximal region sequence-specific DNA binding transcription factor activity involved in negative regulation of transcription,C:nucleus,F:protein binding	ChLG5:17807595-17822229	Cro1:NC:6h	Cro1:BttO:6h	OK	0.628366	3.19973	2.34827	5.14853	5e-05	0.000441757	yes
XLOC_004988	au2.g7966	TC014752	DRONGO	Drongo [Source:UniProtKB/TrEMBL;Acc:D6WJA2]	GO:0008060	ARF GTPase activator activity	IPR001164	Arf GTPase activating protein	drongo protein isoform 2	GO:0008060,GO:0032312,GO:0008270	F:ARF GTPase activator activity,P:regulation of ARF GTPase activity,F:zinc ion binding	ChLG5:17989529-17997632	Cro1:NC:6h	Cro1:BttO:6h	OK	35.9805	80.0733	1.15411	4.73034	5e-05	0.000441757	yes
XLOC_004993	au2.g7981	TC014758		Putative uncharacterized protein [Source:UniProtKB/TrEMBL;Acc:D6WJC1]	GO:0005525	GTP binding	IPR006073	GTP binding domain	nucleolar gtp-binding protein 2	GO:0005730,GO:0001745,GO:0005654,GO:0005525,GO:0006911,GO:0003924	C:nucleolus,P:compound eye morphogenesis,C:nucleoplasm,F:GTP binding,P:phagocytosis, engulfment,F:GTPase activity	ChLG5:18405335-18407620	Cro1:NC:6h	Cro1:BttO:6h	OK	11.5266	16.692	0.534189	1.87825	0.00155	0.00947468	yes
XLOC_005002	au2.g8004	TC014770		Putative uncharacterized protein [Source:UniProtKB/TrEMBL;Acc:D6WJM7]	GO:0042302	structural constituent of cuticle	IPR000618	Insect cuticle protein	endocuticle structural glycoprotein bd-	GO:0042302	F:structural constituent of cuticle	ChLG5:18526099-18526878	Cro1:NC:6h	Cro1:BttO:6h	OK	22.4698	43.4671	0.951937	3.35951	5e-05	0.000441757	yes
XLOC_005014	au2.g8027	TC014783		Putative uncharacterized protein [Source:UniProtKB/TrEMBL;Acc:D6WJQ4]			IPR008985	Concanavalin A-like lectin/glucanases superfamily				ChLG5:18714289-18718165	Cro1:NC:6h	Cro1:BttO:6h	OK	2.91224	5.67541	0.962592	2.05004	0.00325	0.0177908	yes
XLOC_005029	au2.g8051	TC014798	VFL	Vielfaltig [Source:UniProtKB/TrEMBL;Acc:D6WJS7]	GO:0003676	nucleic acid binding	IPR007087	Zinc finger, C2H2	zinc finger	GO:0000278,GO:0008270,GO:0007349,GO:0000785,GO:0005654,GO:0045893,GO:0000976	P:mitotic cell cycle,F:zinc ion binding,P:cellularization,C:chromatin,C:nucleoplasm,P:positive regulation of transcription, DNA-dependent,F:transcription regulatory region sequence-specific DNA binding	ChLG5:18892709-18896717	Cro1:NC:6h	Cro1:BttO:6h	OK	10.2475	4.71739	-1.11921	-3.80286	5e-05	0.000441757	yes
XLOC_005030	au2.g8053	TC014799		Putative uncharacterized protein [Source:UniProtKB/TrEMBL;Acc:D6WJS9]								ChLG5:18924649-18927975	Cro1:NC:6h	Cro1:BttO:6h	OK	0.296313	0.89299	1.59152	2.38469	0.0002	0.00157174	yes
XLOC_005046	au2.g8110	TC014815		Putative uncharacterized protein [Source:UniProtKB/TrEMBL;Acc:D6WK54]	GO:0008146	sulfotransferase activity	IPR005331	Sulfotransferase	heparan sulfate 6-o- isoform a	GO:0022416,GO:0016021,GO:0090097,GO:0015012,GO:0008543,GO:0060828,GO:0045570,GO:0017095,GO:0008587,GO:0007428	P:chaeta development,C:integral to membrane,P:regulation of decapentaplegic signaling pathway,P:heparan sulfate proteoglycan biosynthetic process,P:fibroblast growth factor receptor signaling pathway,P:regulation of canonical Wnt receptor signaling pathway,P:regulation of imaginal disc growth,F:heparan sulfate 6-O-sulfotransferase activity,P:imaginal disc-derived wing margin morphogenesis,P:prima…	ChLG5:19107755-19112167	Cro1:NC:6h	Cro1:BttO:6h	OK	20.0712	28.085	0.484669	1.93743	0.00165	0.0099966	yes
XLOC_005060	au2.g6668	TC016313		Putative uncharacterized protein [Source:UniProtKB/TrEMBL;Acc:D6WMS2]								ChLG5:1143993-1154624	Cro1:NC:6h	Cro1:BttO:6h	OK	14.4052	48.0127	1.73683	5.62625	5e-05	0.000441757	yes
XLOC_005061	au2.g6669	N/A										ChLG5:1166365-1185064	Cro1:NC:6h	Cro1:BttO:6h	OK	6.55234	18.8449	1.52409	4.04964	5e-05	0.000441757	yes
XLOC_005071	au2.g6686	TC010915		Putative uncharacterized protein [Source:UniProtKB/TrEMBL;Acc:D6WMU2]								ChLG5:1832010-1832604	Cro1:NC:6h	Cro1:BttO:6h	OK	13.2427	5.9179	-1.16204	-3.16781	0.0002	0.00157174	yes
XLOC_005073	au2.g6690	N/A							prkcbp1 protein	GO:0008270	F:zinc ion binding	ChLG5:1854578-1855424	Cro1:NC:6h	Cro1:BttO:6h	OK	859.987	350.428	-1.2952	-6.29796	5e-05	0.000441757	yes
XLOC_005075	au2.g6694	TC010912		Putative uncharacterized protein [Source:UniProtKB/TrEMBL;Acc:D6WMU8]	GO:0005515	protein binding	IPR003591	Leucine-rich repeat, typical subtype	leucine-rich repeat-containing protein 15 isoform 1	GO:0005515	F:protein binding	ChLG5:1877965-1899354	Cro1:NC:6h	Cro1:BttO:6h	OK	82.984	48.4046	-0.77769	-2.68147	5e-05	0.000441757	yes
XLOC_005076	au2.g6698	TC030346	OR148	Odorant receptor 148 [Source:UniProtKB/TrEMBL;Acc:D6WN45]	GO:0004984	olfactory receptor activity	IPR004117	Olfactory receptor, Drosophila	serine proteinase	GO:0004252,GO:0004984,GO:0005549,GO:0050911,GO:0006508,GO:0016020	F:serine-type endopeptidase activity,F:olfactory receptor activity,F:odorant binding,P:detection of chemical stimulus involved in sensory perception of smell,P:proteolysis,C:membrane	ChLG5:1938382-1944934	Cro1:NC:6h	Cro1:BttO:6h	OK	10.3328	5.59372	-0.885352	-2.77837	5e-05	0.000441757	yes
XLOC_005077	au2.g6704	TC010909	H107	Serine protease H107 [Source:UniProtKB/TrEMBL;Acc:D6WN53]	GO:0003824	catalytic activity	IPR009003	Peptidase cysteine/serine, trypsin-like	serine proteinase	GO:0004252,GO:0006508	F:serine-type endopeptidase activity,P:proteolysis	ChLG5:1990987-1995703	Cro1:NC:6h	Cro1:BttO:6h	OK	67.6785	32.9954	-1.03643	-4.33569	5e-05	0.000441757	yes
XLOC_005079	au2.g6710	TC010907	H105	Serine protease H105 [Source:UniProtKB/TrEMBL;Acc:D6WN59]	GO:0003824	catalytic activity	IPR009003	Peptidase cysteine/serine, trypsin-like	serine proteinase	GO:0004252,GO:0006508	F:serine-type endopeptidase activity,P:proteolysis	ChLG5:2031607-2032733	Cro1:NC:6h	Cro1:BttO:6h	OK	482.116	309.775	-0.63816	-2.92892	5e-05	0.000441757	yes
XLOC_005080	au2.g6711	TC010906-GA							serine proteinase	GO:0004252,GO:0006508	F:serine-type endopeptidase activity,P:proteolysis	ChLG5:2036251-2037473	Cro1:NC:6h	Cro1:BttO:6h	OK	97.3375	45.2249	-1.10588	-4.85591	5e-05	0.000441757	yes
XLOC_005081	au2.g6714	TC030075	H103	Serine protease h103 [Source:UniProtKB/TrEMBL;Acc:D6WN63]	GO:0003824	catalytic activity	IPR009003	Peptidase cysteine/serine, trypsin-like	serine proteinase	GO:0004252,GO:0006508	F:serine-type endopeptidase activity,P:proteolysis	ChLG5:2044784-2048373	Cro1:NC:6h	Cro1:BttO:6h	OK	92.2899	43.902	-1.07189	-4.4757	5e-05	0.000441757	yes
XLOC_005083	au2.g6716	TC010904	H101	Serine protease H101 [Source:UniProtKB/TrEMBL;Acc:D6WN65]	GO:0003824	catalytic activity	IPR009003	Peptidase cysteine/serine, trypsin-like	serine proteinase	GO:0004252,GO:0006508	F:serine-type endopeptidase activity,P:proteolysis	ChLG5:2054353-2055463	Cro1:NC:6h	Cro1:BttO:6h	OK	215.24	117.38	-0.874764	-4.10128	5e-05	0.000441757	yes
XLOC_005140	au2.g6837	TC013827		Putative uncharacterized protein [Source:UniProtKB/TrEMBL;Acc:D6WIZ7]	GO:0042302	structural constituent of cuticle	IPR000618	Insect cuticle protein	cuticular protein 62bc cg1919-pa	GO:0042302	F:structural constituent of cuticle	ChLG5:4729172-4729974	Cro1:NC:6h	Cro1:BttO:6h	OK	25.8224	79.4483	1.62139	6.37642	5e-05	0.000441757	yes
XLOC_005141	au2.g6838	TC013826		Putative uncharacterized protein [Source:UniProtKB/TrEMBL;Acc:D6WIZ8]	GO:0042302	structural constituent of cuticle	IPR000618	Insect cuticle protein	adult cuticle	GO:0042302	F:structural constituent of cuticle	ChLG5:4730947-4733374	Cro1:NC:6h	Cro1:BttO:6h	OK	15.1264	25.409	0.748266	2.07449	0.00775	0.0367643	yes
XLOC_005142	au2.g6839	TC013825		Putative uncharacterized protein [Source:UniProtKB/TrEMBL;Acc:D6WIZ9]	GO:0042302	structural constituent of cuticle	IPR000618	Insect cuticle protein	adult cuticle	GO:0042302	F:structural constituent of cuticle	ChLG5:4734515-4735134	Cro1:NC:6h	Cro1:BttO:6h	OK	30.6693	65.5578	1.09597	3.38302	5e-05	0.000441757	yes
XLOC_005145	au2.g6842	TC013822		Putative uncharacterized protein [Source:UniProtKB/TrEMBL;Acc:D6WJ03]	GO:0042302	structural constituent of cuticle	IPR000618	Insect cuticle protein	adult cuticle	GO:0042302	F:structural constituent of cuticle	ChLG5:4744870-4745594	Cro1:NC:6h	Cro1:BttO:6h	OK	28.5791	55.3421	0.953417	2.81236	0.00035	0.00258743	yes
XLOC_005147	au2.g6844	TC013820		Putative uncharacterized protein [Source:UniProtKB/TrEMBL;Acc:D6WJ05]	GO:0042302	structural constituent of cuticle	IPR000618	Insect cuticle protein	adult cuticle	GO:0042302	F:structural constituent of cuticle	ChLG5:4749954-4753744	Cro1:NC:6h	Cro1:BttO:6h	OK	10.5264	21.8876	1.0561	2.825	5e-05	0.000441757	yes
XLOC_005148	au2.g6845	TC013819		Putative uncharacterized protein [Source:UniProtKB/TrEMBL;Acc:D6WJ06]	GO:0042302	structural constituent of cuticle	IPR000618	Insect cuticle protein	adult cuticle	GO:0042302	F:structural constituent of cuticle	ChLG5:4756129-4756694	Cro1:NC:6h	Cro1:BttO:6h	OK	0.398465	2.24192	2.49221	2.58844	0.0111	0.0493656	yes
XLOC_005154	au2.g6852	TC013813		Putative uncharacterized protein [Source:UniProtKB/TrEMBL;Acc:D6WJ14]								ChLG5:4805894-4810604	Cro1:NC:6h	Cro1:BttO:6h	OK	250.161	358.198	0.517901	2.35733	0.0004	0.00291304	yes
XLOC_005155	au2.g6853	TC013812		Putative uncharacterized protein [Source:UniProtKB/TrEMBL;Acc:D6WJ15]	GO:0042302	structural constituent of cuticle	IPR000618	Insect cuticle protein	cuticular protein isoform a	GO:0005214	F:structural constituent of chitin-based cuticle	ChLG5:4815394-4825544	Cro1:NC:6h	Cro1:BttO:6h	OK	14.4206	21.9142	0.603731	1.98724	0.01065	0.047727	yes
XLOC_005175	au2.g6891	TC013787		Putative uncharacterized protein [Source:UniProtKB/TrEMBL;Acc:D6WJE8]	GO:0003676	nucleic acid binding	IPR007087	Zinc finger, C2H2	zinc finger protein	GO:0003676,GO:0005634,GO:0008270,GO:0005515	F:nucleic acid binding,C:nucleus,F:zinc ion binding,F:protein binding	ChLG5:5195745-5229574	Cro1:NC:6h	Cro1:BttO:6h	OK	2.83003	4.64063	0.713503	1.67811	0.0072	0.034602	yes
XLOC_005183	au2.g6908	TC013779	VKR	Putative uncharacterized protein [Source:UniProtKB/TrEMBL;Acc:D6WJG8]	GO:0000166	nucleotide binding	IPR008266	Tyrosine-protein kinase, active site	tpa_inf: venus kinase receptor	GO:0004872,GO:0004713,GO:0006468,GO:0005524	F:receptor activity,F:protein tyrosine kinase activity,P:protein phosphorylation,F:ATP binding	ChLG5:5450364-5522835	Cro1:NC:6h	Cro1:BttO:6h	OK	12.1177	16.1942	0.418358	1.6243	0.0074	0.0353858	yes
XLOC_005187	au2.g6918	TC013773		Cytochrome P450-like protein [Source:UniProtKB/TrEMBL;Acc:D6WJH9]	GO:0004497	monooxygenase activity	IPR002401	Cytochrome P450, E-class, group I	cytochrome p450-like protein	GO:0020037,GO:0016705,GO:0004497,GO:0009055,GO:0055114	F:heme binding,F:oxidoreductase activity, acting on paired donors, with incorporation or reduction of molecular oxygen,F:monooxygenase activity,F:electron carrier activity,P:oxidation-reduction process	ChLG5:5614455-5617365	Cro1:NC:6h	Cro1:BttO:6h	OK	38.4201	26.2608	-0.548949	-2.24674	0.00045	0.00323227	yes
XLOC_005200	au2.g6943	N/A							receptor-type tyrosine-protein phosphatase t	GO:0005515,GO:0004725,GO:0006470	F:protein binding,F:protein tyrosine phosphatase activity,P:protein dephosphorylation	ChLG5:5864843-5869738	Cro1:NC:6h	Cro1:BttO:6h	OK	19.0062	8.04205	-1.24083	-4.28294	5e-05	0.000441757	yes
XLOC_005208	au2.g6954	TC013751		Putative uncharacterized protein [Source:UniProtKB/TrEMBL;Acc:D6WJW0]	GO:0000166	nucleotide binding	IPR003593	AAA+ ATPase domain	probable multidrug resistance-associated protein lethal 03659-like	GO:0055085,GO:0016021,GO:0042626,GO:0006200,GO:0005524	P:transmembrane transport,C:integral to membrane,F:ATPase activity, coupled to transmembrane movement of substances,P:ATP catabolic process,F:ATP binding	ChLG5:5978612-5988168	Cro1:NC:6h	Cro1:BttO:6h	OK	11.7063	7.38055	-0.665481	-2.40766	5e-05	0.000441757	yes
XLOC_005210	au2.g6956	TC013749		Putative uncharacterized protein [Source:UniProtKB/TrEMBL;Acc:D6WJW2]	GO:0000166	nucleotide binding	IPR003593	AAA+ ATPase domain	probable multidrug resistance-associated protein lethal 03659-like	GO:0055085,GO:0016021,GO:0042626,GO:0006200,GO:0005524	P:transmembrane transport,C:integral to membrane,F:ATPase activity, coupled to transmembrane movement of substances,P:ATP catabolic process,F:ATP binding	ChLG5:5995578-6002128	Cro1:NC:6h	Cro1:BttO:6h	OK	13.0883	9.22458	-0.504718	-1.85349	0.00225	0.0130357	yes
XLOC_005218	au2.g6969	TC013741		Putative uncharacterized protein [Source:UniProtKB/TrEMBL;Acc:D6WJX6]	GO:0005319	lipid transporter activity	IPR001747	Lipid transport protein, N-terminal	melanization-related protein	GO:0005319,GO:0006869	F:lipid transporter activity,P:lipid transport	ChLG5:6114867-6121424	Cro1:NC:6h	Cro1:BttO:6h	OK	1376.44	569.897	-1.27217	-3.91741	5e-05	0.000441757	yes
XLOC_005224	au2.g6980	TC013735		Putative uncharacterized protein [Source:UniProtKB/TrEMBL;Acc:D6WJY8]								ChLG5:6211089-6215294	Cro1:NC:6h	Cro1:BttO:6h	OK	41.5835	28.9543	-0.522233	-2.05409	0.00225	0.0130357	yes
XLOC_005225	au2.g6981	TC000764		Putative uncharacterized protein [Source:UniProtKB/TrEMBL;Acc:D6WD60]	GO:0004888	transmembrane signaling receptor activity	IPR000832	GPCR, family 2, secretin-like	g-protein coupled receptor 64-like	GO:0016021,GO:0007186,GO:0004930	C:integral to membrane,P:G-protein coupled receptor signaling pathway,F:G-protein coupled receptor activity	ChLG5:6218054-6255384	Cro1:NC:6h	Cro1:BttO:6h	OK	0.926843	0.377026	-1.29766	-2.3296	0.0005	0.00354762	yes
XLOC_005232	au2.g6998	TC013720		Putative uncharacterized protein [Source:UniProtKB/TrEMBL;Acc:D6WK25]	GO:0016772	transferase activity, transferring phosphorus-containing groups	IPR004119	Protein of unknown function DUF227	hypothetical protein TcasGA2_TC013720	GO:0016772	F:transferase activity, transferring phosphorus-containing groups	ChLG5:6822537-6828173	Cro1:NC:6h	Cro1:BttO:6h	OK	14.6422	8.90172	-0.717972	-2.66027	5e-05	0.000441757	yes
XLOC_005238	au2.g7007	TC013713		Putative uncharacterized protein [Source:UniProtKB/TrEMBL;Acc:D6WK36]	GO:0000166	nucleotide binding	IPR008050	Mini-chromosome maintenance complex protein 7	dna replication licensing factor mcm7	GO:0005875,GO:0007095,GO:0043138,GO:0003677,GO:0005524,GO:0006270,GO:0005656,GO:0006267,GO:0003682,GO:0042555	C:microtubule associated complex,P:mitotic cell cycle G2/M transition DNA damage checkpoint,F:3'-5' DNA helicase activity,F:DNA binding,F:ATP binding,P:DNA-dependent DNA replication initiation,C:pre-replicative complex,P:pre-replicative complex assembly,F:chromatin binding,C:MCM complex	ChLG5:6881914-6884663	Cro1:NC:6h	Cro1:BttO:6h	OK	11.0438	7.29303	-0.59865	-1.95206	0.00125	0.00787508	yes
XLOC_005242	au2.g7012	TC013709	P145	Serine protease P145 [Source:UniProtKB/TrEMBL;Acc:D6WK62]	GO:0003824	catalytic activity	IPR009003	Peptidase cysteine/serine, trypsin-like	chymotrypsin-like proteinase 5a precursor	GO:0004252,GO:0006508	F:serine-type endopeptidase activity,P:proteolysis	ChLG5:6902663-6903583	Cro1:NC:6h	Cro1:BttO:6h	OK	2102.18	836.349	-1.32971	-5.71569	5e-05	0.000441757	yes
XLOC_005247	au2.g7035	TC013704		Putative uncharacterized protein [Source:UniProtKB/TrEMBL;Acc:D6WK88]	GO:0003993	acid phosphatase activity	IPR000560	Histidine phosphatase superfamily, clade-2	lysosomal acid phosphatase	GO:0003993	F:acid phosphatase activity	ChLG5:7116546-7117824	Cro1:NC:6h	Cro1:BttO:6h	OK	59.9107	45.3625	-0.401315	-1.66964	0.0109	0.0486353	yes
XLOC_005254	au2.g7055	TC013693		Putative uncharacterized protein [Source:UniProtKB/TrEMBL;Acc:D6WKB6]	GO:0004672	protein kinase activity	IPR000719	Protein kinase, catalytic domain	tribbles homolog 2	GO:0055106,GO:0004672,GO:0005737,GO:0043433,GO:0032436,GO:0016757,GO:0006468,GO:0031625,GO:0051443,GO:0045081,GO:0008134,GO:0005634,GO:0005524,GO:0045599	F:ubiquitin-protein ligase regulator activity,F:protein kinase activity,C:cytoplasm,P:negative regulation of sequence-specific DNA binding transcription factor activity,P:positive regulation of proteasomal ubiquitin-dependent protein catabolic process,F:transferase activity, transferring glycosyl groups,P:protein phosphorylation,F:ubiquitin protein ligase binding,P:positive regulation of ubiquiti…	ChLG5:7323533-7338574	Cro1:NC:6h	Cro1:BttO:6h	OK	35.8973	52.0776	0.536787	2.24408	0.00025	0.00191821	yes
XLOC_005267	au2.g7073	TC013680		Cytochrome P450-like protein [Source:UniProtKB/TrEMBL;Acc:D6WKD5]	GO:0004497	monooxygenase activity	IPR002401	Cytochrome P450, E-class, group I	cytochrome p450-like protein	GO:0020037,GO:0016705,GO:0004497,GO:0009055,GO:0055114	F:heme binding,F:oxidoreductase activity, acting on paired donors, with incorporation or reduction of molecular oxygen,F:monooxygenase activity,F:electron carrier activity,P:oxidation-reduction process	ChLG5:7524026-7526140	Cro1:NC:6h	Cro1:BttO:6h	OK	61.6876	37.8867	-0.703289	-2.92571	5e-05	0.000441757	yes
XLOC_005271	au2.g7083	TC013671		Putative uncharacterized protein [Source:UniProtKB/TrEMBL;Acc:D6WKF2]								ChLG5:7839361-7839870	Cro1:NC:6h	Cro1:BttO:6h	OK	765.821	1662.07	1.1179	6.82261	5e-05	0.000441757	yes
XLOC_005281	au2.g7106	TC013661		Putative uncharacterized protein [Source:UniProtKB/TrEMBL;Acc:D6WKH6]	GO:0003824	catalytic activity	IPR002509	Polysaccharide deacetylase	chitin deacetylase 1	GO:0016810,GO:0005975	F:hydrolase activity, acting on carbon-nitrogen (but not peptide) bonds,P:carbohydrate metabolic process	ChLG5:8053112-8054843	Cro1:NC:6h	Cro1:BttO:6h	OK	41.8212	141.792	1.76147	7.43649	5e-05	0.000441757	yes
XLOC_005284	au2.g7111	TC013658		Putative uncharacterized protein [Source:UniProtKB/TrEMBL;Acc:D6WKI3]			IPR010562	Haemolymph juvenile hormone binding				ChLG5:8182448-8183734	Cro1:NC:6h	Cro1:BttO:6h	OK	254.07	183.234	-0.471539	-2.10371	0.00225	0.0130357	yes
XLOC_005288	au2.g7122	TC013653		Putative uncharacterized protein [Source:UniProtKB/TrEMBL;Acc:D6WKJ6]	GO:0005215	transporter activity	IPR005829	Sugar transporter, conserved site	sugar transporter	GO:0044459,GO:0055085,GO:0015767,GO:0015771,GO:0015574,GO:0016021,GO:0015768,GO:0015770	C:plasma membrane part,P:transmembrane transport,P:lactose transport,P:trehalose transport,F:trehalose transmembrane transporter activity,C:integral to membrane,P:maltose transport,P:sucrose transport	ChLG5:8331855-8350984	Cro1:NC:6h	Cro1:BttO:6h	OK	2.98809	7.3304	1.29467	3.41701	5e-05	0.000441757	yes
XLOC_005308	au2.g7157	TC010425		Putative uncharacterized protein [Source:UniProtKB/TrEMBL;Acc:D6WKN5]	GO:0016020	membrane	IPR008253	Marvel	PREDICTED: hypothetical protein	GO:0016020	C:membrane	ChLG5:8951661-8952743	Cro1:NC:6h	Cro1:BttO:6h	OK	29.7935	346.896	3.54144	15.7334	5e-05	0.000441757	yes
XLOC_005311	au2.g7160	TC010423	CYP4H11	Cytochrome P450-like protein [Source:UniProtKB/TrEMBL;Acc:D6WKN7]	GO:0004497	monooxygenase activity	IPR002401	Cytochrome P450, E-class, group I	cytochrome p450-like protein	GO:0020037,GO:0016705,GO:0004497,GO:0009055,GO:0055114	F:heme binding,F:oxidoreductase activity, acting on paired donors, with incorporation or reduction of molecular oxygen,F:monooxygenase activity,F:electron carrier activity,P:oxidation-reduction process	ChLG5:8958542-8960414	Cro1:NC:6h	Cro1:BttO:6h	OK	25.0266	54.8575	1.13223	4.36173	5e-05	0.000441757	yes
XLOC_005313	au2.g7162	TC010421		Putative uncharacterized protein [Source:UniProtKB/TrEMBL;Acc:D6WKN9]								ChLG5:8966441-8968314	Cro1:NC:6h	Cro1:BttO:6h	OK	9.57635	73.7068	2.94425	9.15937	5e-05	0.000441757	yes
XLOC_005316	au2.g7166	TC010419		Putative uncharacterized protein [Source:UniProtKB/TrEMBL;Acc:D6WKP2]	GO:0030246	carbohydrate binding	IPR001304	C-type lectin	isoform a	GO:0030246	F:carbohydrate binding	ChLG5:8981813-8989724	Cro1:NC:6h	Cro1:BttO:6h	OK	31.0633	44.3177	0.512673	1.77431	0.01	0.0453195	yes
XLOC_005324	au2.g7199	N/A							PREDICTED: hypothetical protein	GO:0016021,GO:0007156,GO:0005509,GO:0005886,GO:0004930,GO:0007186	C:integral to membrane,P:homophilic cell adhesion,F:calcium ion binding,C:plasma membrane,F:G-protein coupled receptor activity,P:G-protein coupled receptor signaling pathway	ChLG5:9060366-9061514	Cro1:NC:6h	Cro1:BttO:6h	OK	114.858	230.987	1.00796	4.69556	5e-05	0.000441757	yes
XLOC_005325	au2.g7200	N/A										ChLG5:9066574-9069294	Cro1:NC:6h	Cro1:BttO:6h	OK	20.3444	27.6981	0.445156	1.84138	0.0053	0.026827	yes
XLOC_005345	au2.g7237	TC013560		Putative uncharacterized protein [Source:UniProtKB/TrEMBL;Acc:D6WKV1]			IPR010562	Haemolymph juvenile hormone binding	circadian clock-controlled	GO:0005615	C:extracellular space	ChLG5:9807169-9808762	Cro1:NC:6h	Cro1:BttO:6h	OK	1.72545	6.96063	2.01224	4.50307	5e-05	0.000441757	yes
XLOC_005346	au2.g7238	TC013559		Putative uncharacterized protein [Source:UniProtKB/TrEMBL;Acc:D6WKV2]			IPR010562	Haemolymph juvenile hormone binding	protein takeout-like	GO:0005615	C:extracellular space	ChLG5:9810962-9812732	Cro1:NC:6h	Cro1:BttO:6h	OK	4.37227	7.47616	0.773915	1.71796	0.0097	0.0441989	yes
XLOC_005352	au2.g7260	TC013550		Putative uncharacterized protein [Source:UniProtKB/TrEMBL;Acc:D6WKX9]	GO:0008146	sulfotransferase activity	IPR000863	Sulfotransferase domain	sulfotransferase 1c4-like	GO:0008146	F:sulfotransferase activity	ChLG5:10012668-10014514	Cro1:NC:6h	Cro1:BttO:6h	OK	211.68	115.061	-0.879486	-3.75007	5e-05	0.000441757	yes
XLOC_005357	au2.g7269	TC013544		Putative uncharacterized protein [Source:UniProtKB/TrEMBL;Acc:D6WKY9]	GO:0016021	integral to membrane	IPR011701	Major facilitator superfamily	synaptic vesicular amine	GO:0016021,GO:0055085	C:integral to membrane,P:transmembrane transport	ChLG5:10101328-10104164	Cro1:NC:6h	Cro1:BttO:6h	OK	18.6768	11.4722	-0.703104	-2.34254	0.00025	0.00191821	yes
XLOC_005367	au2.g7294	TC013531		Putative uncharacterized protein [Source:UniProtKB/TrEMBL;Acc:D6WL15]	GO:0004842	ubiquitin-protein ligase activity	IPR000433	Zinc finger, ZZ-type	ubiquitin ligase protein	GO:0032033,GO:0031430,GO:0030018,GO:0008270,GO:0004842,GO:0016567,GO:0032038,GO:0046716,GO:0007520	F:myosin II light chain binding,C:M band,C:Z disc,F:zinc ion binding,F:ubiquitin-protein ligase activity,P:protein ubiquitination,F:myosin II heavy chain binding,P:muscle cell homeostasis,P:myoblast fusion	ChLG5:10250464-10256714	Cro1:NC:6h	Cro1:BttO:6h	OK	11.1438	8.34585	-0.417113	-1.51651	0.0103	0.0464388	yes
XLOC_005372	au2.g7300	N/A							single ig il-1-related receptor-like	GO:0005622,GO:0007165,GO:0005515	C:intracellular,P:signal transduction,F:protein binding	ChLG5:10269696-10288894	Cro1:NC:6h	Cro1:BttO:6h	OK	43.7483	84.2652	0.945709	3.87235	5e-05	0.000441757	yes
XLOC_005373	au2.g7301	TC013525		Putative uncharacterized protein [Source:UniProtKB/TrEMBL;Acc:D6WL22]			IPR010562	Haemolymph juvenile hormone binding	prkcbp1 protein	GO:0008270	F:zinc ion binding	ChLG5:10289524-10292444	Cro1:NC:6h	Cro1:BttO:6h	OK	131.72	72.4668	-0.86208	-3.63004	5e-05	0.000441757	yes
XLOC_005374	au2.g7302	N/A							protein takeout	GO:0046872	F:metal ion binding	ChLG5:10293385-10294384	Cro1:NC:6h	Cro1:BttO:6h	OK	643.814	312.149	-1.04441	-4.81936	5e-05	0.000441757	yes
XLOC_005388	au2.g7330	TC013507		Putative uncharacterized protein [Source:UniProtKB/TrEMBL;Acc:D6WL52]	GO:0003810	protein-glutamine gamma-glutamyltransferase activity	IPR008958	Transglutaminase, C-terminal	hemocyte protein-glutamine gamma-glutamyltransferase-like	GO:0018149,GO:0046872,GO:0003810	P:peptide cross-linking,F:metal ion binding,F:protein-glutamine gamma-glutamyltransferase activity	ChLG5:10528518-10531960	Cro1:NC:6h	Cro1:BttO:6h	OK	17.868	73.596	2.04225	7.91564	5e-05	0.000441757	yes
XLOC_005390	au2.g7337	TC013505		Putative uncharacterized protein [Source:UniProtKB/TrEMBL;Acc:D6WL58]	GO:0005515	protein binding	IPR003961	Fibronectin, type III				ChLG5:10551785-10556270	Cro1:NC:6h	Cro1:BttO:6h	OK	2.68288	8.39492	1.64573	3.93586	5e-05	0.000441757	yes
XLOC_005402	au2.g7354	TC013489		Putative uncharacterized protein [Source:UniProtKB/TrEMBL;Acc:D6WL86]	GO:0016881	acid-amino acid ligase activity	IPR000608	Ubiquitin-conjugating enzyme, E2	ubiquitin-conjugating enzyme e2 j2-like	GO:0016881	F:acid-amino acid ligase activity	ChLG5:10807325-10808820	Cro1:NC:6h	Cro1:BttO:6h	OK	49.4145	69.2556	0.486996	2.10584	0.00175	0.0105157	yes
XLOC_005404	au2.g7357	TC013486	GR106	Putative uncharacterized protein [Source:UniProtKB/TrEMBL;Acc:D6WL90]	GO:0005215	transporter activity	IPR005829	Sugar transporter, conserved site	solute carrier family facilitated glucose transporter member 1-like	GO:0005576,GO:0022891,GO:0016021,GO:0016491,GO:0004872,GO:0055085,GO:0008643	C:extracellular region,F:substrate-specific transmembrane transporter activity,C:integral to membrane,F:oxidoreductase activity,F:receptor activity,P:transmembrane transport,P:carbohydrate transport	ChLG5:10817501-10825320	Cro1:NC:6h	Cro1:BttO:6h	OK	56.6538	86.1041	0.603911	2.41924	0.0001	0.000838716	yes
XLOC_005405	au2.g7358	TC013484	GR107	Putative uncharacterized protein [Source:UniProtKB/TrEMBL;Acc:D6WL92]	GO:0016021	integral to membrane	IPR005829	Sugar transporter, conserved site	facilitated trehalose transporter tret1-like	GO:0016021,GO:0004872,GO:0055085,GO:0022857	C:integral to membrane,F:receptor activity,P:transmembrane transport,F:transmembrane transporter activity	ChLG5:10826123-10832510	Cro1:NC:6h	Cro1:BttO:6h	OK	2.77266	4.04776	0.545855	1.59651	0.0091	0.0419454	yes
XLOC_005408	au2.g7365	TC013480		Putative uncharacterized protein [Source:UniProtKB/TrEMBL;Acc:D6WLA0]	GO:0003824	catalytic activity	IPR002129	Pyridoxal phosphate-dependent decarboxylase	dopa decarboxylase	GO:0030170,GO:0006520,GO:0004058	F:pyridoxal phosphate binding,P:cellular amino acid metabolic process,F:aromatic-L-amino-acid decarboxylase activity	ChLG5:10883776-10888160	Cro1:NC:6h	Cro1:BttO:6h	OK	15.5934	29.4358	0.916638	3.24053	5e-05	0.000441757	yes
XLOC_005414	au2.g7374	TC013472		Putative uncharacterized protein [Source:UniProtKB/TrEMBL;Acc:D6WLB7]	GO:0005201	extracellular matrix structural constituent	IPR008160	Collagen triple helix repeat	collagen alpha-1 chain-like	GO:0016787,GO:0005581,GO:0005201,GO:0005604	F:hydrolase activity,C:collagen,F:extracellular matrix structural constituent,C:basement membrane	ChLG5:10947453-10976032	Cro1:NC:6h	Cro1:BttO:6h	OK	34.8618	67.4392	0.95194	2.8995	5e-05	0.000441757	yes
XLOC_005427	au2.g7394	TC013456		Putative uncharacterized protein [Source:UniProtKB/TrEMBL;Acc:D6WLE2]	GO:0016021	integral to membrane	IPR000731	Sterol-sensing domain	sterol regulatory element-binding protein cleavage-activating protein	GO:0016021,GO:0005515	C:integral to membrane,F:protein binding	ChLG5:11132399-11138474	Cro1:NC:6h	Cro1:BttO:6h	OK	17.8208	23.9253	0.424977	1.71885	0.00575	0.0287181	yes
XLOC_005443	au2.g7431	TC013433	CYP346A2	Cytochrome P450 346A2 [Source:UniProtKB/TrEMBL;Acc:D6WLJ3]	GO:0004497	monooxygenase activity	IPR002401	Cytochrome P450, E-class, group I	cytochrome p450 cyp6bk17	GO:0020037,GO:0016705,GO:0004497,GO:0009055,GO:0055114	F:heme binding,F:oxidoreductase activity, acting on paired donors, with incorporation or reduction of molecular oxygen,F:monooxygenase activity,F:electron carrier activity,P:oxidation-reduction process	ChLG5:11856969-11858609	Cro1:NC:6h	Cro1:BttO:6h	OK	67.9572	93.0425	0.453262	1.91252	0.00315	0.0173301	yes
XLOC_005456	au2.g7459	TC013418		Putative uncharacterized protein [Source:UniProtKB/TrEMBL;Acc:D6WLM3]								ChLG5:12031985-12038414	Cro1:NC:6h	Cro1:BttO:6h	OK	133.238	97.2481	-0.454265	-1.94445	0.0032	0.0175597	yes
XLOC_005459	au2.g7474	TC013413		Putative uncharacterized protein [Source:UniProtKB/TrEMBL;Acc:D6WLP4]	GO:0016787	hydrolase activity	IPR001279	Beta-lactamase-like	lacb2_drome ame: full=beta-lactamase-like protein 2 homolog	GO:0016787	F:hydrolase activity	ChLG5:12130140-12132084	Cro1:NC:6h	Cro1:BttO:6h	OK	286.363	777.186	1.44041	5.8297	5e-05	0.000441757	yes
XLOC_005460	au2.g7476	TC013412		Putative uncharacterized protein [Source:UniProtKB/TrEMBL;Acc:D6WLP6]			IPR008914	Phosphatidylethanolamine-binding protein PEBP				ChLG5:12136661-12137714	Cro1:NC:6h	Cro1:BttO:6h	OK	18.4677	41.5217	1.16886	4.27029	5e-05	0.000441757	yes
XLOC_005462	au2.g7479	TC013410		Putative uncharacterized protein [Source:UniProtKB/TrEMBL;Acc:D6WLP9]			IPR008914	Phosphatidylethanolamine-binding protein PEBP	phosphatidylethanolamine binding protein isoform 2	GO:0005615,GO:0032504	C:extracellular space,P:multicellular organism reproduction	ChLG5:12144411-12145174	Cro1:NC:6h	Cro1:BttO:6h	OK	73.9563	146.259	0.983784	4.42527	5e-05	0.000441757	yes
XLOC_005470	au2.g7491	TC013400		Putative uncharacterized protein [Source:UniProtKB/TrEMBL;Acc:D6WLR6]					aromatic-l-amino-acid decarboxylase-like	GO:0030170,GO:0016831,GO:0006520	F:pyridoxal phosphate binding,F:carboxy-lyase activity,P:cellular amino acid metabolic process	ChLG5:12196354-12208244	Cro1:NC:6h	Cro1:BttO:6h	OK	5.49361	2.10246	-1.38568	-4.56836	5e-05	0.000441757	yes
XLOC_005471	au2.g7496	TC013396		Putative uncharacterized protein [Source:UniProtKB/TrEMBL;Acc:D6WLS6]	GO:0005634	nucleus	IPR008591	GINS complex, subunit Sld5	dna replication complex gins protein sld5	GO:0005737,GO:0005634,GO:0005515,GO:0006260	C:cytoplasm,C:nucleus,F:protein binding,P:DNA replication	ChLG5:12565644-12566554	Cro1:NC:6h	Cro1:BttO:6h	OK	5.99547	3.33193	-0.847515	-1.9117	0.0052	0.0264041	yes
XLOC_005499	au2.g7565	TC013355		Putative uncharacterized protein [Source:UniProtKB/TrEMBL;Acc:D6WM21]	GO:0005578	proteinaceous extracellular matrix	IPR001863	Glypican	glypican-6-like isoform x3	GO:0009987,GO:0051179,GO:0043395,GO:0007275,GO:0009653,GO:0005578,GO:0031225,GO:0005886	P:cellular process,P:localization,F:heparan sulfate proteoglycan binding,P:multicellular organismal development,P:anatomical structure morphogenesis,C:proteinaceous extracellular matrix,C:anchored to membrane,C:plasma membrane	ChLG5:13014553-13027332	Cro1:NC:6h	Cro1:BttO:6h	OK	49.651	33.9989	-0.546337	-2.00766	0.0014	0.00868175	yes
XLOC_005516	au2.g7605	TC013328	BEL	Belle [Source:UniProtKB/TrEMBL;Acc:D6WM75]	GO:0000166	nucleotide binding	IPR000629	RNA helicase, ATP-dependent, DEAD-box, conserved site	atp-dependent rna helicase bel	GO:0003676,GO:0005524,GO:0008026	F:nucleic acid binding,F:ATP binding,F:ATP-dependent helicase activity	ChLG5:13988089-13994223	Cro1:NC:6h	Cro1:BttO:6h	OK	42.8054	58.7538	0.456889	1.82203	0.0026	0.0147393	yes
XLOC_005523	au2.g7616	TC013319		Putative uncharacterized protein [Source:UniProtKB/TrEMBL;Acc:D6WM88]	GO:0016020	membrane	IPR004837	Sodium/calcium exchanger membrane region	sodium potassium calcium exchanger 4-like	GO:0055085,GO:0016021	P:transmembrane transport,C:integral to membrane	ChLG5:14055640-14062433	Cro1:NC:6h	Cro1:BttO:6h	OK	50.3351	29.1879	-0.786196	-3.33948	5e-05	0.000441757	yes
XLOC_005528	au2.g7628	TC013312		Putative uncharacterized protein [Source:UniProtKB/TrEMBL;Acc:D6WMA2]	GO:0003824	catalytic activity	IPR004821	Cytidyltransferase-like domain	choline-phosphate cytidylyltransferase b	GO:0009058,GO:0016779	P:biosynthetic process,F:nucleotidyltransferase activity	ChLG5:14126356-14134944	Cro1:NC:6h	Cro1:BttO:6h	OK	44.3572	69.0363	0.638186	2.41675	5e-05	0.000441757	yes
XLOC_005533	au2.g7634	TC013306		Putative uncharacterized protein [Source:UniProtKB/TrEMBL;Acc:D6WMA9]	GO:0042302	structural constituent of cuticle	IPR000618	Insect cuticle protein	pupal cuticle	GO:0042302	F:structural constituent of cuticle	ChLG5:14162377-14163064	Cro1:NC:6h	Cro1:BttO:6h	OK	5.3449	11.3603	1.08777	2.26726	0.0046	0.0238405	yes
XLOC_005534	au2.g7635	N/A							tpa: cuticle protein	GO:0042302	F:structural constituent of cuticle	ChLG5:14165140-14168194	Cro1:NC:6h	Cro1:BttO:6h	OK	51.4861	17.0538	-1.59409	-5.69334	5e-05	0.000441757	yes
XLOC_005552	au2.g7673	N/A							protein isoform b	GO:0048477,GO:0003924,GO:0005525	P:oogenesis,F:GTPase activity,F:GTP binding	ChLG5:14776617-14778644	Cro1:NC:6h	Cro1:BttO:6h	OK	188.33	53.885	-1.80531	-7.24216	5e-05	0.000441757	yes
XLOC_005566	au2.g7699	TC013227	CADN	Cadherin-N [Source:UniProtKB/TrEMBL;Acc:D6WMK0]	GO:0005509	calcium ion binding	IPR008985	Concanavalin A-like lectin/glucanases superfamily	cadherin- isoform f,cadherin- isoform d	GO:0050839,GO:0005911,GO:0016339,GO:0007412,GO:0005509,GO:0050774,GO:0007156,GO:0048676,GO:0007413,GO:0031290,GO:0004872,GO:0045467,GO:0008013,GO:0005887,GO:0016318,GO:0045463,GO:0048841,GO:0005515,GO:0016021,GO:0005886	F:cell adhesion molecule binding,C:cell-cell junction,P:calcium-dependent cell-cell adhesion,P:axon target recognition,F:calcium ion binding,P:negative regulation of dendrite morphogenesis,P:homophilic cell adhesion,P:axon extension involved in development,P:axonal fasciculation,P:retinal ganglion cell axon guidance,F:receptor activity,P:R7 cell development,F:beta-catenin binding,C:integral to pl…	ChLG5:15139087-15311434	Cro1:NC:6h	Cro1:BttO:6h	OK	15.0133	35.4107	1.23795	4.6161	5e-05	0.000441757	yes
XLOC_005588	au2.g7756	TC013193		Putative uncharacterized protein [Source:UniProtKB/TrEMBL;Acc:D6WMZ8]			IPR002018	Carboxylesterase, type B	juvenile hormone esterase	GO:0052689	F:carboxylic ester hydrolase activity	ChLG5:16027760-16031704	Cro1:NC:6h	Cro1:BttO:6h	OK	81.4349	56.7818	-0.520218	-2.1798	0.00055	0.00385561	yes
XLOC_005589	au2.g7758	TC013192		Putative uncharacterized protein [Source:UniProtKB/TrEMBL;Acc:D6WN00]	GO:0005515	protein binding	IPR001680	WD40 repeat	angio-associated migratory cell	GO:0005515	F:protein binding	ChLG5:16038596-16039994	Cro1:NC:6h	Cro1:BttO:6h	OK	15.6563	23.7367	0.600374	2.14997	0.001	0.00649714	yes
XLOC_005612	au2.g7800	TC013171		Putative uncharacterized protein [Source:UniProtKB/TrEMBL;Acc:D6WNC0]	GO:0016021	integral to membrane	IPR011701	Major facilitator superfamily	isoform a	GO:0055085,GO:0016021	P:transmembrane transport,C:integral to membrane	ChLG5:16248884-16254474	Cro1:NC:6h	Cro1:BttO:6h	OK	14.8017	21.6453	0.548292	2.16517	0.0005	0.00354762	yes
XLOC_005622	au2.g7821	TC013156		Putative uncharacterized protein [Source:UniProtKB/TrEMBL;Acc:D6WNF1]	GO:0000166	nucleotide binding	IPR005225	Small GTP-binding protein domain	ras-related and estrogen-regulated growth inhibitor-like	GO:0007264,GO:0006184,GO:0003924,GO:0016020,GO:0005525	P:small GTPase mediated signal transduction,P:GTP catabolic process,F:GTPase activity,C:membrane,F:GTP binding	ChLG5:16596555-16602557	Cro1:NC:6h	Cro1:BttO:6h	OK	12.1189	7.59028	-0.675031	-2.03953	0.00185	0.0110292	yes
XLOC_005635	au2.g7841	N/A										ChLG5:16796539-16797017	Cro1:NC:6h	Cro1:BttO:6h	OK	321.583	208.577	-0.624612	-3.70487	5e-05	0.000441757	yes
XLOC_005640	au2.g7855	TC013139		Putative uncharacterized protein [Source:UniProtKB/TrEMBL;Acc:D6WNK2]	GO:0042302	structural constituent of cuticle	IPR000618	Insect cuticle protein	endocuticle structural glycoprotein bd-8-like	GO:0042302	F:structural constituent of cuticle	ChLG5:16912133-16913977	Cro1:NC:6h	Cro1:BttO:6h	OK	17.4323	9.932	-0.811607	-2.18857	0.0041	0.0216474	yes
XLOC_005641	au2.g7856	TC013138		Putative uncharacterized protein [Source:UniProtKB/TrEMBL;Acc:D6WNK3]	GO:0042302	structural constituent of cuticle	IPR000618	Insect cuticle protein	endocuticle structural glycoprotein bd-2-like	GO:0042302	F:structural constituent of cuticle	ChLG5:16917184-16918457	Cro1:NC:6h	Cro1:BttO:6h	OK	111.77	160.589	0.522842	2.14687	0.00145	0.00894816	yes
XLOC_005644	au2.g7859	TC013135		Putative uncharacterized protein [Source:UniProtKB/TrEMBL;Acc:D6WNK6]	GO:0042302	structural constituent of cuticle	IPR000618	Insect cuticle protein	cuticle protein cp6	GO:0042302	F:structural constituent of cuticle	ChLG5:16923737-16925317	Cro1:NC:6h	Cro1:BttO:6h	OK	10.1471	15.3274	0.595044	1.71065	0.00365	0.0196272	yes
XLOC_005652	au2.g7869	TC013128		Putative uncharacterized protein [Source:UniProtKB/TrEMBL;Acc:D6WNV0]	GO:0042302	structural constituent of cuticle	IPR000618	Insect cuticle protein	tpa: cuticle protein	GO:0005214	F:structural constituent of chitin-based cuticle	ChLG5:16952741-16953679	Cro1:NC:6h	Cro1:BttO:6h	OK	66.2459	114.714	0.792133	3.48433	5e-05	0.000441757	yes
XLOC_005654	au2.g7872	TC013126		Putative uncharacterized protein [Source:UniProtKB/TrEMBL;Acc:D6WNV3]	GO:0042302	structural constituent of cuticle	IPR000618	Insect cuticle protein	pupal cuticle protein 78e	GO:0042302	F:structural constituent of cuticle	ChLG5:16963387-16964309	Cro1:NC:6h	Cro1:BttO:6h	OK	56.9887	84.9832	0.576501	2.56038	0.00055	0.00385561	yes
XLOC_005674	au2.g7925	TC013096		Putative uncharacterized protein [Source:UniProtKB/TrEMBL;Acc:D6WP20]	GO:0006810	transport	IPR006153	Cation/H+ exchanger	mitochondrial sodium hydrogen exchanger nha2	GO:0016021,GO:0006812,GO:0055085,GO:0015299	C:integral to membrane,P:cation transport,P:transmembrane transport,F:solute:hydrogen antiporter activity	ChLG5:17486718-17493344	Cro1:NC:6h	Cro1:BttO:6h	OK	25.9637	18.4797	-0.490555	-1.93931	0.0016	0.00973504	yes
XLOC_005694	au2.g7961	TC013067	UNC-5	Unc-5 [Source:UniProtKB/TrEMBL;Acc:D6WJ91]	GO:0007165	signal transduction	IPR007110	Immunoglobulin-like	eh domain-containing protein 1	GO:0005509,GO:0003993,GO:0008324,GO:0006184,GO:0003924,GO:0007165,GO:0006812,GO:0005525,GO:0005515	F:calcium ion binding,F:acid phosphatase activity,F:cation transmembrane transporter activity,P:GTP catabolic process,F:GTPase activity,P:signal transduction,P:cation transport,F:GTP binding,F:protein binding	ChLG5:17882901-17943368	Cro1:NC:6h	Cro1:BttO:6h	OK	5.78504	3.34886	-0.788656	-2.44334	5e-05	0.000441757	yes
XLOC_005705	au2.g7983	TC013050		Putative uncharacterized protein [Source:UniProtKB/TrEMBL;Acc:D6WJC4]	GO:0005509	calcium ion binding	IPR008367	Regucalcin	luciferin-regenerating enzyme	GO:0030234,GO:0005509,GO:0050790	F:enzyme regulator activity,F:calcium ion binding,P:regulation of catalytic activity	ChLG5:18409441-18411754	Cro1:NC:6h	Cro1:BttO:6h	OK	49.4683	74.4565	0.589892	2.4197	5e-05	0.000441757	yes
XLOC_005707	au2.g7985	TC013048		Putative uncharacterized protein [Source:UniProtKB/TrEMBL;Acc:D6WJC6]			IPR005511	Senescence marker protein-30 (SMP-30)				ChLG5:18414709-18415984	Cro1:NC:6h	Cro1:BttO:6h	OK	51.7796	34.9214	-0.568273	-2.33634	0.0004	0.00291304	yes
XLOC_005708	au2.g7986	TC013047		Putative uncharacterized protein [Source:UniProtKB/TrEMBL;Acc:D6WJC7]			IPR005511	Senescence marker protein-30 (SMP-30)				ChLG5:18417382-18418754	Cro1:NC:6h	Cro1:BttO:6h	OK	60.5996	34.9223	-0.79516	-3.28624	5e-05	0.000441757	yes
XLOC_005714	au2.g7995	TC013040	TcSSS	Putative uncharacterized protein [Source:UniProtKB/TrEMBL;Acc:D6WJD7]	GO:0005215	transporter activity	IPR002126	Cadherin	sodium solute symporter	GO:0016021,GO:0007156,GO:0005509,GO:0055085,GO:0005215	C:integral to membrane,P:homophilic cell adhesion,F:calcium ion binding,P:transmembrane transport,F:transporter activity	ChLG5:18457211-18467698	Cro1:NC:6h	Cro1:BttO:6h	OK	209.447	140.813	-0.572801	-1.99159	0.00065	0.00446319	yes
XLOC_005743	au2.g8062	TC013010		Putative uncharacterized protein [Source:UniProtKB/TrEMBL;Acc:D6WJT8]	GO:0005543	phospholipid binding	IPR001849	Pleckstrin homology domain	protein outspread	GO:0005543,GO:0005515	F:phospholipid binding,F:protein binding	ChLG5:18957631-18976498	Cro1:NC:6h	Cro1:BttO:6h	OK	16.3934	24.428	0.575422	2.21663	5e-05	0.000441757	yes
XLOC_005752	au2.g8077	N/A							glutamate synthase	GO:0006537,GO:0050660,GO:0016040,GO:0051536,GO:0005506,GO:0010181,GO:0006807,GO:0004355,GO:0055114	P:glutamate biosynthetic process,F:flavin adenine dinucleotide binding,F:glutamate synthase (NADH) activity,F:iron-sulfur cluster binding,F:iron ion binding,F:FMN binding,P:nitrogen compound metabolic process,F:glutamate synthase (NADPH) activity,P:oxidation-reduction process	ChLG5:19035547-19045278	Cro1:NC:6h	Cro1:BttO:6h	OK	100.305	70.2268	-0.514302	-1.90459	0.0007	0.00476256	yes
XLOC_005766	au2.g6	TC015367	GLEAN_15367	Putative uncharacterized protein GLEAN_15367 [Source:UniProtKB/TrEMBL;Acc:D2A4G4]	GO:0003824	catalytic activity	IPR008279	PEP-utilising enzyme, mobile domain	phosphoenolpyruvate synthase-like	GO:0016301,GO:0005524,GO:0016310	F:kinase activity,F:ATP binding,P:phosphorylation	ChLG6:13545-20358	Cro1:NC:6h	Cro1:BttO:6h	OK	21.8583	16.4503	-0.410064	-1.61678	0.00655	0.0320036	yes
XLOC_005770	au2.g14	TC015370	GLEAN_15370	Glycosyl hydrolase family 9 protein [Source:UniProtKB/TrEMBL;Acc:D2A4H4]	GO:0003824	catalytic activity	IPR008928	Six-hairpin glycosidase-like	endoglucanase e-4-like	GO:0005975,GO:0004553	P:carbohydrate metabolic process,F:hydrolase activity, hydrolyzing O-glycosyl compounds	ChLG6:38775-40635	Cro1:NC:6h	Cro1:BttO:6h	OK	24.8955	38.1003	0.613916	2.45544	0.00015	0.00121298	yes
XLOC_005773	au2.g17	TC015373	APOLP-III	Apolipophorin-III [Source:UniProtKB/TrEMBL;Acc:D2A4H7]			IPR013326	Apolipoprotein/apolipophorin				ChLG6:48225-49811	Cro1:NC:6h	Cro1:BttO:6h	OK	1590.2	2552.67	0.682801	2.44219	0.00015	0.00121298	yes
XLOC_005780	au2.g29	TC015379	GLEAN_15379	Putative uncharacterized protein GLEAN_15379 [Source:UniProtKB/TrEMBL;Acc:D2A4J7]	GO:0000166	nucleotide binding	IPR013120	Male sterility, NAD-binding	fatty acyl- reductase cg5065-like	GO:0016746,GO:0055114,GO:0000166,GO:0080019	F:transferase activity, transferring acyl groups,P:oxidation-reduction process,F:nucleotide binding,F:fatty-acyl-CoA reductase (alcohol-forming) activity	ChLG6:95745-99838	Cro1:NC:6h	Cro1:BttO:6h	OK	26.47	18.1025	-0.548171	-2.0472	0.0013	0.00814476	yes
XLOC_005783	au2.g36	TC015382	GLEAN_15382	Putative uncharacterized protein GLEAN_15382 [Source:UniProtKB/TrEMBL;Acc:D2A4K3]	GO:0006629	lipid metabolic process	IPR005804	Fatty acid desaturase, type 1	delta9-acyl- desaturase	GO:0006633,GO:0004768,GO:0005506,GO:0016021,GO:0005783,GO:0055114	P:fatty acid biosynthetic process,F:stearoyl-CoA 9-desaturase activity,F:iron ion binding,C:integral to membrane,C:endoplasmic reticulum,P:oxidation-reduction process	ChLG6:116145-119038	Cro1:NC:6h	Cro1:BttO:6h	OK	5.73319	13.0749	1.18939	3.39338	5e-05	0.000441757	yes
XLOC_005796	au2.g67	TC015399	GLEAN_15399	Putative uncharacterized protein GLEAN_15399 [Source:UniProtKB/TrEMBL;Acc:D2A4P4]	GO:0000166	nucleotide binding	IPR009081	Acyl carrier protein-like	fatty acid synthase s-acetyltransferase	GO:0016491,GO:0016297,GO:0009058,GO:0008270,GO:0055114,GO:0000166	F:oxidoreductase activity,F:acyl-[acyl-carrier-protein] hydrolase activity,P:biosynthetic process,F:zinc ion binding,P:oxidation-reduction process,F:nucleotide binding	ChLG6:351095-364842	Cro1:NC:6h	Cro1:BttO:6h	OK	4.13117	9.17335	1.1509	3.85236	5e-05	0.000441757	yes
XLOC_005802	au2.g78	TC015405	GLEAN_15405	Putative uncharacterized protein GLEAN_15405 [Source:UniProtKB/TrEMBL;Acc:D2A4Q6]	GO:0005524	ATP binding	IPR000185	Protein translocase subunit SecA	protein translocase subunit seca	GO:0006457,GO:0005622,GO:0017038,GO:0031072,GO:0005524,GO:0006605,GO:0051082,GO:0016020	P:protein folding,C:intracellular,P:protein import,F:heat shock protein binding,F:ATP binding,P:protein targeting,F:unfolded protein binding,C:membrane	ChLG6:446035-452330	Cro1:NC:6h	Cro1:BttO:6h	OK	1.8039	2.96312	0.716001	1.96238	0.0008	0.00535081	yes
XLOC_005811	au2.g96	TC015417	GLEAN_15417	Putative uncharacterized protein GLEAN_15417 [Source:UniProtKB/TrEMBL;Acc:D2A4S6]	GO:0003677	DNA binding	IPR011010	DNA breaking-rejoining enzyme, catalytic core	cg9090 cg9090-pa	GO:0003677,GO:0006810,GO:0016021,GO:0015074,GO:0006310	F:DNA binding,P:transport,C:integral to membrane,P:DNA integration,P:DNA recombination	ChLG6:574975-578311	Cro1:NC:6h	Cro1:BttO:6h	OK	7.76656	4.87182	-0.672815	-1.86643	0.00385	0.0205318	yes
XLOC_005834	au2.g148	TC015446	GLEAN_15446	Putative uncharacterized protein GLEAN_15446 [Source:UniProtKB/TrEMBL;Acc:D2A501]	GO:0005515	protein binding	IPR002110	Ankyrin repeat	ankyrin repeat protein	GO:0005515	F:protein binding	ChLG6:1682575-1687603	Cro1:NC:6h	Cro1:BttO:6h	OK	8.33253	5.22363	-0.673701	-2.33488	0.0001	0.000838716	yes
XLOC_005837	au2.g154	N/A										ChLG6:1707905-1708467	Cro1:NC:6h	Cro1:BttO:6h	OK	188.542	68.8237	-1.45391	-7.01932	5e-05	0.000441757	yes
XLOC_005860	au2.g192	TC015479	GLEAN_15479	Putative uncharacterized protein GLEAN_15479 [Source:UniProtKB/TrEMBL;Acc:D2A563]	GO:0010466	negative regulation of peptidase activity	IPR008037	Proteinase inhibitor I19, pacifastin	pacifastin-related peptide precursor	GO:0030414,GO:0010466	F:peptidase inhibitor activity,P:negative regulation of peptidase activity	ChLG6:1962357-1965140	Cro1:NC:6h	Cro1:BttO:6h	OK	1808.96	3110.97	0.782204	2.79147	5e-05	0.000441757	yes
XLOC_005862	au2.g196	TC015480	GLEAN_15480	Putative uncharacterized protein GLEAN_15480 [Source:UniProtKB/TrEMBL;Acc:D2A566]	GO:0005337	nucleoside transmembrane transporter activity	IPR002259	Equilibrative nucleoside transporter	equilibrative nucleoside transporter 1	GO:0016021,GO:0015858,GO:0005337	C:integral to membrane,P:nucleoside transport,F:nucleoside transmembrane transporter activity	ChLG6:1977287-1978990	Cro1:NC:6h	Cro1:BttO:6h	OK	39.6586	9.22669	-2.10375	-7.53916	5e-05	0.000441757	yes
XLOC_005863	au2.g204	TC015481	GLEAN_15481	Putative uncharacterized protein GLEAN_15481 [Source:UniProtKB/TrEMBL;Acc:D2A576]	GO:0003824	catalytic activity	IPR002557	Chitin binding domain	probable chitinase 3-like	GO:0004568,GO:0006032,GO:0043169,GO:0008061,GO:0005576	F:chitinase activity,P:chitin catabolic process,F:cation binding,F:chitin binding,C:extracellular region	ChLG6:2023875-2036892	Cro1:NC:6h	Cro1:BttO:6h	OK	30.5786	44.3956	0.537898	2.12146	0.00025	0.00191821	yes
XLOC_005865	au2.g211	TC015490	GLEAN_15490	Putative uncharacterized protein GLEAN_15490 [Source:UniProtKB/TrEMBL;Acc:D2A584]	GO:0019028	viral capsid	IPR004302	Chitin-binding, domain 3	cg15786 cg15786-pa	GO:0006412,GO:0019028	P:translation,C:viral capsid	ChLG6:2410845-2417549	Cro1:NC:6h	Cro1:BttO:6h	OK	9.06501	13.9534	0.622234	1.9002	0.0046	0.0238405	yes
XLOC_005876	au2.g238	TC015508	GLEAN_15508	Putative uncharacterized protein GLEAN_15508 [Source:UniProtKB/TrEMBL;Acc:D2A5B8]								ChLG6:2673730-2676893	Cro1:NC:6h	Cro1:BttO:6h	OK	482.532	361.432	-0.4169	-1.95886	0.00555	0.0278857	yes
XLOC_005890	au2.g262	N/A										ChLG6:2790700-2793994	Cro1:NC:6h	Cro1:BttO:6h	OK	30.69	20.1473	-0.607181	-2.30062	0.0004	0.00291304	yes
XLOC_005904	au2.g297	TC015542	GLEAN_15542	Putative uncharacterized protein GLEAN_15542 [Source:UniProtKB/TrEMBL;Acc:D2A5I3]	GO:0008271	secondary active sulfate transmembrane transporter activity	IPR002645	STAS domain	sulfate transporter	GO:0016021,GO:0008271,GO:0008272,GO:0055085	C:integral to membrane,F:secondary active sulfate transmembrane transporter activity,P:sulfate transport,P:transmembrane transport	ChLG6:3420275-3430073	Cro1:NC:6h	Cro1:BttO:6h	OK	54.8781	36.9694	-0.569901	-2.27787	0.00015	0.00121298	yes
XLOC_005911	au2.g311	TC015551	CYP6BK14	Cytochrome P450 6BK14 [Source:UniProtKB/TrEMBL;Acc:D2A5J8]	GO:0004497	monooxygenase activity	IPR002401	Cytochrome P450, E-class, group I	cytochrome p450 cyp6bk17	GO:0020037,GO:0016705,GO:0004497,GO:0009055,GO:0055114	F:heme binding,F:oxidoreductase activity, acting on paired donors, with incorporation or reduction of molecular oxygen,F:monooxygenase activity,F:electron carrier activity,P:oxidation-reduction process	ChLG6:3532074-3538837	Cro1:NC:6h	Cro1:BttO:6h	OK	10.7401	7.70302	-0.47951	-1.59089	0.0099	0.0449504	yes
XLOC_005914	au2.g316	TC015554	GLEAN_15554	Putative uncharacterized protein GLEAN_15554 [Source:UniProtKB/TrEMBL;Acc:D2A5K3]	GO:0000166	nucleotide binding	IPR002347	Glucose/ribitol dehydrogenase	serine 3-dehydrogenase	GO:0016491,GO:0055114,GO:0000166	F:oxidoreductase activity,P:oxidation-reduction process,F:nucleotide binding	ChLG6:3555354-3557758	Cro1:NC:6h	Cro1:BttO:6h	OK	11.4981	24.9489	1.11758	3.45377	5e-05	0.000441757	yes
XLOC_005918	au2.g324	TC015559	GLEAN_15559	Putative uncharacterized protein GLEAN_15559 [Source:UniProtKB/TrEMBL;Acc:D2A5L2]			IPR008166	Domain of unknown function DUF23				ChLG6:3641284-3647382	Cro1:NC:6h	Cro1:BttO:6h	OK	5.58859	3.10984	-0.845644	-2.25706	0.00045	0.00323227	yes
XLOC_005920	au2.g329	TC015563	GLEAN_15563	Putative uncharacterized protein GLEAN_15563 [Source:UniProtKB/TrEMBL;Acc:D2A5L9]	GO:0005215	transporter activity	IPR000566	Lipocalin/cytosolic fatty-acid binding protein domain	apolipoprotein d	GO:0005576,GO:0006810,GO:0008289,GO:0031409,GO:0005215	C:extracellular region,P:transport,F:lipid binding,F:pigment binding,F:transporter activity	ChLG6:3683924-3685672	Cro1:NC:6h	Cro1:BttO:6h	OK	51.0993	73.7915	0.53015	2.27615	0.0007	0.00476256	yes
XLOC_005922	au2.g335	TC015566	GLEAN_15566	Putative uncharacterized protein GLEAN_15566 [Source:UniProtKB/TrEMBL;Acc:D2A5N0]	GO:0003993	acid phosphatase activity	IPR000560	Histidine phosphatase superfamily, clade-2	isoform f	GO:0006911,GO:0003993	P:phagocytosis, engulfment,F:acid phosphatase activity	ChLG6:3758364-3759664	Cro1:NC:6h	Cro1:BttO:6h	OK	40.0992	29.5424	-0.440784	-1.753	0.0089	0.0411913	yes
XLOC_005934	au2.g359	TC015579	P160	Serine protease P160 [Source:UniProtKB/TrEMBL;Acc:D2A5Q6]	GO:0003824	catalytic activity	IPR009003	Peptidase cysteine/serine, trypsin-like	serine proteinase	GO:0004252,GO:0006508	F:serine-type endopeptidase activity,P:proteolysis	ChLG6:4364535-4365626	Cro1:NC:6h	Cro1:BttO:6h	OK	791.314	461.795	-0.776996	-3.52596	5e-05	0.000441757	yes
XLOC_005935	au2.g360	TC015580	P161	Serine protease P161 [Source:UniProtKB/TrEMBL;Acc:D2A5Q7]	GO:0003824	catalytic activity	IPR009003	Peptidase cysteine/serine, trypsin-like	serine proteinase	GO:0004252,GO:0006508	F:serine-type endopeptidase activity,P:proteolysis	ChLG6:4366495-4367519	Cro1:NC:6h	Cro1:BttO:6h	OK	194.359	133.413	-0.542828	-2.57609	0.00045	0.00323227	yes
XLOC_005937	au2.g364	TC015583	GLEAN_15583	Putative uncharacterized protein GLEAN_15583 [Source:UniProtKB/TrEMBL;Acc:D2A5R3]	GO:0005215	transporter activity	IPR001251	CRAL-TRIO domain	cral trio domain-containing protein	GO:0004629,GO:0005622,GO:0006810,GO:0005215,GO:0035556,GO:0006629	F:phospholipase C activity,C:intracellular,P:transport,F:transporter activity,P:intracellular signal transduction,P:lipid metabolic process	ChLG6:4397065-4401944	Cro1:NC:6h	Cro1:BttO:6h	OK	10.3124	19.8692	0.946152	2.90631	5e-05	0.000441757	yes
XLOC_005939	au2.g373	TC015589	GLEAN_15589	Putative uncharacterized protein GLEAN_15589 [Source:UniProtKB/TrEMBL;Acc:D2A5S8]					isoform b	GO:0006955,GO:0030247,GO:0005044	P:immune response,F:polysaccharide binding,F:scavenger receptor activity	ChLG6:4513232-4604476	Cro1:NC:6h	Cro1:BttO:6h	OK	21.1399	11.445	-0.885254	-1.87058	0.0062	0.0305691	yes
XLOC_005946	au2.g391	TC015596	GLEAN_15596	Putative uncharacterized protein GLEAN_15596 [Source:UniProtKB/TrEMBL;Acc:D2A5U5]					sn1-specific diacylglycerol lipase alpha-like	GO:0005737,GO:0006629,GO:0007602,GO:0004465,GO:0004806	C:cytoplasm,P:lipid metabolic process,P:phototransduction,F:lipoprotein lipase activity,F:triglyceride lipase activity	ChLG6:5441715-5472717	Cro1:NC:6h	Cro1:BttO:6h	OK	3.97093	6.73637	0.762493	2.25003	0.00015	0.00121298	yes
XLOC_005948	au2.g397	TC015598	GLEAN_15598	Putative uncharacterized protein GLEAN_15598 [Source:UniProtKB/TrEMBL;Acc:D2A5V2]	GO:0016021	integral to membrane	IPR011701	Major facilitator superfamily	protein spinster homolog 1-like	GO:0055085,GO:0016021	P:transmembrane transport,C:integral to membrane	ChLG6:5523475-5524737	Cro1:NC:6h	Cro1:BttO:6h	OK	21.0975	41.166	0.964378	3.80442	5e-05	0.000441757	yes
XLOC_005952	au2.g404	N/A										ChLG6:5561005-5561596	Cro1:NC:6h	Cro1:BttO:6h	OK	190.66	544.474	1.51386	7.83351	5e-05	0.000441757	yes
XLOC_005962	au2.g419	TC015614	GLEAN_15614	Putative uncharacterized protein GLEAN_15614 [Source:UniProtKB/TrEMBL;Acc:D2A5X9]	GO:0003824	catalytic activity	IPR009081	Acyl carrier protein-like	10-formyltetrahydrofolate dehydrogenase	GO:0005737,GO:0016620,GO:0009058,GO:0016742,GO:0006730,GO:0016155,GO:0032259,GO:0009258,GO:0008168,GO:0031177,GO:0055114	C:cytoplasm,F:oxidoreductase activity, acting on the aldehyde or oxo group of donors, NAD or NADP as acceptor,P:biosynthetic process,F:hydroxymethyl-, formyl- and related transferase activity,P:one-carbon metabolic process,F:formyltetrahydrofolate dehydrogenase activity,P:methylation,P:10-formyltetrahydrofolate catabolic process,F:methyltransferase activity,F:phosphopantetheine binding,P:oxidatio…	ChLG6:5680265-5683695	Cro1:NC:6h	Cro1:BttO:6h	OK	76.4503	122.951	0.685484	2.70263	5e-05	0.000441757	yes
XLOC_005964	au2.g424	TC015617	P162	Serine protease P162 [Source:UniProtKB/TrEMBL;Acc:D2A5Y8]	GO:0003824	catalytic activity	IPR009003	Peptidase cysteine/serine, trypsin-like	chymotrypsin-2	GO:0006508,GO:0004252	P:proteolysis,F:serine-type endopeptidase activity	ChLG6:5709975-5710843	Cro1:NC:6h	Cro1:BttO:6h	OK	135.518	101.214	-0.421078	-1.9377	0.00575	0.0287181	yes
XLOC_005965	au2.g425	TC015618	P163	Serine protease P163 [Source:UniProtKB/TrEMBL;Acc:D2A5Y9]	GO:0003824	catalytic activity	IPR009003	Peptidase cysteine/serine, trypsin-like	chymotrypsin-like proteinase 6c precursor	GO:0006508,GO:0004252	P:proteolysis,F:serine-type endopeptidase activity	ChLG6:5714365-5715262	Cro1:NC:6h	Cro1:BttO:6h	OK	272.713	570.137	1.06393	4.85559	5e-05	0.000441757	yes
XLOC_005966	au2.g427	TC015619	GLEAN_15619	Putative uncharacterized protein GLEAN_15619 [Source:UniProtKB/TrEMBL;Acc:D2A5Z1]			IPR024810	Mab-21 domain				ChLG6:5722385-5723855	Cro1:NC:6h	Cro1:BttO:6h	OK	4.57843	0.875736	-2.38629	-4.28811	5e-05	0.000441757	yes
XLOC_005978	au2.g457	TC015635	GLEAN_15635	Putative uncharacterized protein GLEAN_15635 [Source:UniProtKB/TrEMBL;Acc:D2A624]	GO:0016020	membrane	IPR013057	Amino acid transporter, transmembrane	amino acid permease -like	GO:0016021	C:integral to membrane	ChLG6:6293795-6299441	Cro1:NC:6h	Cro1:BttO:6h	OK	60.3993	227.398	1.91262	7.38627	5e-05	0.000441757	yes
XLOC_005992	au2.g484	TC015651	GLEAN_15651	Putative uncharacterized protein GLEAN_15651 [Source:UniProtKB/TrEMBL;Acc:D2A654]	GO:0004373	glycogen (starch) synthase activity	IPR008631	Glycogen synthase	glycogen synthase	GO:0005978,GO:0004373	P:glycogen biosynthetic process,F:glycogen (starch) synthase activity	ChLG6:6648495-6658734	Cro1:NC:6h	Cro1:BttO:6h	OK	31.3796	21.9974	-0.512493	-2.05427	0.00055	0.00385561	yes
XLOC_005993	au2.g485	TC015652	GLEAN_15652	Putative uncharacterized protein GLEAN_15652 [Source:UniProtKB/TrEMBL;Acc:D2A656]					isoform e	GO:0005515	F:protein binding	ChLG6:6662945-6694380	Cro1:NC:6h	Cro1:BttO:6h	OK	0.712118	1.31767	0.887797	1.59589	0.0061	0.0301557	yes
XLOC_006028	au2.g570	TC015693	GLEAN_15693	Putative uncharacterized protein GLEAN_15693 [Source:UniProtKB/TrEMBL;Acc:D2A6F7]	GO:0005509	calcium ion binding	IPR002048	Calcium-binding EF-hand	sarcoplasmic calcium-binding	GO:0043974,GO:0007224,GO:0016321,GO:0030097,GO:0035071,GO:0016055,GO:0016529,GO:0014069,GO:0008140,GO:0007416,GO:0043983,GO:0003743,GO:0009790,GO:0005829,GO:0032922,GO:0044017,GO:0008347,GO:0008134,GO:0000340,GO:0000022,GO:0006413,GO:0007464,GO:0016281,GO:0045944,GO:0043993,GO:0030307,GO:0008270,GO:0005875,GO:0000932,GO:0007088,GO:0045475,GO:0005509,GO:0043971,GO:0005634,GO:0043982,GO:0045466,GO:…	P:histone H3-K27 acetylation,P:smoothened signaling pathway,P:female meiosis chromosome segregation,P:hemopoiesis,P:salivary gland cell autophagic cell death,P:Wnt receptor signaling pathway,C:sarcoplasmic reticulum,C:postsynaptic density,F:cAMP response element binding protein binding,P:synapse assembly,P:histone H4-K12 acetylation,F:translation initiation factor activity,P:embryo development,C:…	ChLG6:7803694-7808086	Cro1:NC:6h	Cro1:BttO:6h	OK	24.9688	17.1066	-0.545575	-1.88257	0.00375	0.0200804	yes
XLOC_006034	au2.g586	TC015701	GLEAN_15701	Putative uncharacterized protein GLEAN_15701 [Source:UniProtKB/TrEMBL;Acc:D2A6I2]	GO:0003677	DNA binding	IPR007015	DNA polymerase V	dna polymerase v	GO:0003887,GO:0003677,GO:0006351	F:DNA-directed DNA polymerase activity,F:DNA binding,P:transcription, DNA-dependent	ChLG6:8593710-8597597	Cro1:NC:6h	Cro1:BttO:6h	OK	8.99016	12.396	0.463457	1.64853	0.0046	0.0238405	yes
XLOC_006036	au2.g591	TC015703	GLEAN_15703	Putative uncharacterized protein GLEAN_15703 [Source:UniProtKB/TrEMBL;Acc:D2A6I7]	GO:0005215	transporter activity	IPR001251	CRAL-TRIO domain	cg33966 cg33966-pa	GO:0005622,GO:0006810,GO:0005215	C:intracellular,P:transport,F:transporter activity	ChLG6:8746050-8747472	Cro1:NC:6h	Cro1:BttO:6h	OK	12.7853	20.0572	0.649636	2.1417	0.00145	0.00894816	yes
XLOC_006039	au2.g597	TC015706	GLEAN_15706	Putative uncharacterized protein GLEAN_15706 [Source:UniProtKB/TrEMBL;Acc:D2A3L4]					band 7 protein cg42540-like	GO:0016020	C:membrane	ChLG6:8777470-8787978	Cro1:NC:6h	Cro1:BttO:6h	OK	3.62404	1.83377	-0.982791	-2.24034	0.0002	0.00157174	yes
XLOC_006043	au2.g604,au2.g605	TC015713,TC015715	GLEAN_15713,GLEAN_15715	Putative uncharacterized protein GLEAN_15713 [Source:UniProtKB/TrEMBL;Acc:D2A3M4],Putative uncharacterized protein GLEAN_15715 [Source:UniProtKB/TrEMBL;Acc:D2A3M7]	GO:0006066	alcohol metabolic process	IPR007867	Glucose-methanol-choline oxidoreductase, C-terminal				ChLG6:8808200-8836762	Cro1:NC:6h	Cro1:BttO:6h	OK	9.95093	13.9864	0.491122	1.88487	0.0019	0.0112831	yes
XLOC_006044	au2.g606	TC015719	GLEAN_15719	Putative uncharacterized protein GLEAN_15719 [Source:UniProtKB/TrEMBL;Acc:D2A3N2]	GO:0006066	alcohol metabolic process	IPR007867	Glucose-methanol-choline oxidoreductase, C-terminal	glucose dehydrogenase	GO:0050660,GO:0055114,GO:0006066,GO:0008812	F:flavin adenine dinucleotide binding,P:oxidation-reduction process,P:alcohol metabolic process,F:choline dehydrogenase activity	ChLG6:8842860-8845561	Cro1:NC:6h	Cro1:BttO:6h	OK	10.3594	16.8873	0.705005	2.39737	0.0001	0.000838716	yes
XLOC_006045	au2.g607	TC015720	GLEAN_15720	Putative uncharacterized protein GLEAN_15720 [Source:UniProtKB/TrEMBL;Acc:D2A3N3]	GO:0042302	structural constituent of cuticle	IPR000618	Insect cuticle protein	cuticular protein 51a	GO:0005615,GO:0032504,GO:0042302	C:extracellular space,P:multicellular organism reproduction,F:structural constituent of cuticle	ChLG6:8847180-8847834	Cro1:NC:6h	Cro1:BttO:6h	OK	41.506	16.1942	-1.35785	-4.64996	5e-05	0.000441757	yes
XLOC_006046	au2.g608	TC015721	GLEAN_15721	Putative uncharacterized protein GLEAN_15721 [Source:UniProtKB/TrEMBL;Acc:D2A3N4]	GO:0006066	alcohol metabolic process	IPR007867	Glucose-methanol-choline oxidoreductase, C-terminal	salicyl alcohol oxidase	GO:0050660,GO:0055114,GO:0006066,GO:0008812	F:flavin adenine dinucleotide binding,P:oxidation-reduction process,P:alcohol metabolic process,F:choline dehydrogenase activity	ChLG6:8848280-8851830	Cro1:NC:6h	Cro1:BttO:6h	OK	1.28431	6.6416	2.37054	5.27301	5e-05	0.000441757	yes
XLOC_006047	au2.g609	TC015722	GLEAN_15722	Putative uncharacterized protein GLEAN_15722 [Source:UniProtKB/TrEMBL;Acc:D2A3N5]	GO:0006066	alcohol metabolic process	IPR007867	Glucose-methanol-choline oxidoreductase, C-terminal	glucose dehydrogenase	GO:0050660,GO:0055114,GO:0006066,GO:0008812	F:flavin adenine dinucleotide binding,P:oxidation-reduction process,P:alcohol metabolic process,F:choline dehydrogenase activity	ChLG6:8852050-8856130	Cro1:NC:6h	Cro1:BttO:6h	OK	57.5113	42.7668	-0.427354	-1.73769	0.0045	0.0234037	yes
XLOC_006048	au2.g610	TC015725	GLEAN_15725	Putative uncharacterized protein GLEAN_15725 [Source:UniProtKB/TrEMBL;Acc:D2A3N8]	GO:0006066	alcohol metabolic process	IPR007867	Glucose-methanol-choline oxidoreductase, C-terminal	glucose dehydrogenase	GO:0006066,GO:0050660,GO:0008812,GO:0055114	P:alcohol metabolic process,F:flavin adenine dinucleotide binding,F:choline dehydrogenase activity,P:oxidation-reduction process	ChLG6:8857370-8871369	Cro1:NC:6h	Cro1:BttO:6h	OK	20.9477	15.1502	-0.467452	-1.74381	0.00385	0.0205318	yes
XLOC_006060	au2.g636	TC015750	GLEAN_15750	Putative uncharacterized protein GLEAN_15750 [Source:UniProtKB/TrEMBL;Acc:D2A3S9]	GO:0005515	protein binding	IPR002110	Ankyrin repeat	ankyrin repeat domain-containing protein 17	GO:0005622,GO:0035556,GO:0005515	C:intracellular,P:intracellular signal transduction,F:protein binding	ChLG6:9615967-9627473	Cro1:NC:6h	Cro1:BttO:6h	OK	8.1161	14.814	0.868101	2.78489	5e-05	0.000441757	yes
XLOC_006062	au2.g639	TC015755	GLEAN_15755	Putative uncharacterized protein GLEAN_15755 [Source:UniProtKB/TrEMBL;Acc:D2A3T5]	GO:0008270	zinc ion binding	IPR001781	Zinc finger, LIM-type	lipoma preferred partner lpp	GO:0008270	F:zinc ion binding	ChLG6:9649717-9653981	Cro1:NC:6h	Cro1:BttO:6h	OK	14.2135	19.0489	0.422439	1.5542	0.00675	0.0328025	yes
XLOC_006076	au2.g667	TC015779	P165	Serine protease P165 [Source:UniProtKB/TrEMBL;Acc:D2A3W9]	GO:0003824	catalytic activity	IPR009003	Peptidase cysteine/serine, trypsin-like	serine proteinase	GO:0004252,GO:0006508	F:serine-type endopeptidase activity,P:proteolysis	ChLG6:10176445-10178744	Cro1:NC:6h	Cro1:BttO:6h	OK	501.074	334.805	-0.581704	-2.29509	0.00035	0.00258743	yes
XLOC_006078	au2.g676	TC015782	GLEAN_15782	Putative uncharacterized protein GLEAN_15782 [Source:UniProtKB/TrEMBL;Acc:D2A3Y2]	GO:0004180	carboxypeptidase activity	IPR009020	Proteinase inhibitor, propeptide	carboxypeptidase a-like	GO:0006508,GO:0004181,GO:0008270	P:proteolysis,F:metallocarboxypeptidase activity,F:zinc ion binding	ChLG6:10251925-10256778	Cro1:NC:6h	Cro1:BttO:6h	OK	393.844	254.535	-0.629763	-2.55303	5e-05	0.000441757	yes
XLOC_006079	au2.g677	TC015784	GLEAN_15784	Putative uncharacterized protein GLEAN_15784 [Source:UniProtKB/TrEMBL;Acc:D2A3Y4]					carboxypeptidase a-like	GO:0006508,GO:0004181,GO:0008270	P:proteolysis,F:metallocarboxypeptidase activity,F:zinc ion binding	ChLG6:10256995-10272498	Cro1:NC:6h	Cro1:BttO:6h	OK	29.5057	15.5461	-0.92444	-3.50427	5e-05	0.000441757	yes
XLOC_006080	au2.g680	TC015785	GLEAN_15785	Putative uncharacterized protein GLEAN_15785 [Source:UniProtKB/TrEMBL;Acc:D2A3Y7]			IPR011001	Saposin-like	arp-like protein	GO:0005509	F:calcium ion binding	ChLG6:10317885-10319016	Cro1:NC:6h	Cro1:BttO:6h	OK	51.4941	75.0885	0.544185	2.30984	0.00035	0.00258743	yes
XLOC_006082	au2.g684	TC015789	GLEAN_15789	Putative uncharacterized protein GLEAN_15789 [Source:UniProtKB/TrEMBL;Acc:D2A3Z6]								ChLG6:10441105-10445580	Cro1:NC:6h	Cro1:BttO:6h	OK	9.43354	52.9689	2.48928	7.54862	5e-05	0.000441757	yes
XLOC_006083	au2.g687	TC015792	GLEAN_15792	Putative uncharacterized protein GLEAN_15792 [Source:UniProtKB/TrEMBL;Acc:D2A401]								ChLG6:10459866-10460478	Cro1:NC:6h	Cro1:BttO:6h	OK	313.638	122.434	-1.35709	-5.75246	5e-05	0.000441757	yes
XLOC_006084	au2.g688	TC015793	GLEAN_15793	Putative uncharacterized protein GLEAN_15793 [Source:UniProtKB/TrEMBL;Acc:D2A402]								ChLG6:10462616-10465128	Cro1:NC:6h	Cro1:BttO:6h	OK	9.85271	33.5593	1.76812	5.46804	5e-05	0.000441757	yes
XLOC_006090	au2.g696	TC015805	GLEAN_15805	Myoglianin [Source:UniProtKB/TrEMBL;Acc:D2A418]	GO:0005576	extracellular region	IPR001839	Transforming growth factor-beta, C-terminal	growth differentiation factor 11	GO:0045843,GO:0009952,GO:0007519,GO:0045967,GO:0007399,GO:0007179,GO:0005576,GO:0008083	P:negative regulation of striated muscle tissue development,P:anterior/posterior pattern specification,P:skeletal muscle tissue development,P:negative regulation of growth rate,P:nervous system development,P:transforming growth factor beta receptor signaling pathway,C:extracellular region,F:growth factor activity	ChLG6:11159951-11182434	Cro1:NC:6h	Cro1:BttO:6h	OK	9.62255	3.66861	-1.39119	-4.08676	5e-05	0.000441757	yes
XLOC_006104	au2.g721	TC015822	GLEAN_15822	Putative uncharacterized protein GLEAN_15822 [Source:UniProtKB/TrEMBL;Acc:D2A446]	GO:0005515	protein binding	IPR007110	Immunoglobulin-like	neural ectodermal development factor imp-l2	GO:0005515	F:protein binding	ChLG6:11437446-11443352	Cro1:NC:6h	Cro1:BttO:6h	OK	14.7973	28.453	0.943244	2.82721	5e-05	0.000441757	yes
XLOC_006113	au2.g739	TC015830	GLEAN_15830	Putative uncharacterized protein GLEAN_15830 [Source:UniProtKB/TrEMBL;Acc:D2A465]	GO:0003824	catalytic activity	IPR000326	Phosphatidic acid phosphatase type 2/haloperoxidase	phosphatidate phosphatase	GO:0008152,GO:0016020,GO:0003824	P:metabolic process,C:membrane,F:catalytic activity	ChLG6:11584756-11585729	Cro1:NC:6h	Cro1:BttO:6h	OK	0.47753	1.54749	1.69627	2.36972	0.0041	0.0216474	yes
XLOC_006115	au2.g742	N/A										ChLG6:11619706-11628317	Cro1:NC:6h	Cro1:BttO:6h	OK	56.1922	42.242	-0.411689	-1.4967	0.0096	0.0438234	yes
XLOC_006123	au2.g759	TC015841	GLEAN_15841	Putative uncharacterized protein GLEAN_15841 [Source:UniProtKB/TrEMBL;Acc:D2A485]			IPR010562	Haemolymph juvenile hormone binding				ChLG6:11751396-11752380	Cro1:NC:6h	Cro1:BttO:6h	OK	11.4648	1.5105	-2.92411	-6.27291	5e-05	0.000441757	yes
XLOC_006124	au2.g760	TC015842	GLEAN_15842	Putative uncharacterized protein GLEAN_15842 [Source:UniProtKB/TrEMBL;Acc:D2A486]			IPR010562	Haemolymph juvenile hormone binding				ChLG6:11758026-11759044	Cro1:NC:6h	Cro1:BttO:6h	OK	423.011	223.747	-0.918827	-4.08993	5e-05	0.000441757	yes
XLOC_006125	au2.g762	TC015843	GLEAN_15843	Putative uncharacterized protein GLEAN_15843 [Source:UniProtKB/TrEMBL;Acc:D2A488]			IPR010562	Haemolymph juvenile hormone binding				ChLG6:11767446-11768388	Cro1:NC:6h	Cro1:BttO:6h	OK	94.4543	146.649	0.634681	2.93899	5e-05	0.000441757	yes
XLOC_006132	au2.g775	TC015854	GLEAN_15854	Putative uncharacterized protein GLEAN_15854 [Source:UniProtKB/TrEMBL;Acc:D2A4B0]	GO:0007155	cell adhesion	IPR002159	CD36 antigen	scavenger receptor class b member 1-like	GO:0006952,GO:0005887,GO:0007155,GO:0005044	P:defense response,C:integral to plasma membrane,P:cell adhesion,F:scavenger receptor activity	ChLG6:11957682-11993325	Cro1:NC:6h	Cro1:BttO:6h	OK	31.4188	42.3101	0.429374	1.75637	0.00495	0.0253313	yes
XLOC_006151	au2.g35	TC015349	GLEAN_15349	Putative uncharacterized protein GLEAN_15349 [Source:UniProtKB/TrEMBL;Acc:D2A4K2]	GO:0004768	stearoyl-CoA 9-desaturase activity	IPR005804	Fatty acid desaturase, type 1	fatty acid desaturase	GO:0019216,GO:0010506,GO:0004768,GO:0006633,GO:0055114,GO:0048047,GO:0016021,GO:0006723,GO:0042811,GO:0031410,GO:0060179,GO:0005811,GO:0005506,GO:0005783	P:regulation of lipid metabolic process,P:regulation of autophagy,F:stearoyl-CoA 9-desaturase activity,P:fatty acid biosynthetic process,P:oxidation-reduction process,P:mating behavior, sex discrimination,C:integral to membrane,P:cuticle hydrocarbon biosynthetic process,P:pheromone biosynthetic process,C:cytoplasmic vesicle,P:male mating behavior,C:lipid particle,F:iron ion binding,C:endoplasmic …	ChLG6:114608-115924	Cro1:NC:6h	Cro1:BttO:6h	OK	7.78112	25.9045	1.73515	4.65927	5e-05	0.000441757	yes
XLOC_006170	au2.g69	TC015329	GLEAN_15329	Putative uncharacterized protein GLEAN_15329 [Source:UniProtKB/TrEMBL;Acc:D2A4P8]	GO:0005415	nucleoside:sodium symporter activity	IPR008276	Concentrative nucleoside transporter	solute carrier family 28 member 3-like	GO:0016020,GO:0008083,GO:0005415,GO:0040007,GO:0006810	C:membrane,F:growth factor activity,F:nucleoside:sodium symporter activity,P:growth,P:transport	ChLG6:377820-388934	Cro1:NC:6h	Cro1:BttO:6h	OK	8.86442	17.3321	0.967346	3.38338	5e-05	0.000441757	yes
XLOC_006174	au2.g77	TC015325	GLEAN_15325	Putative uncharacterized protein GLEAN_15325 [Source:UniProtKB/TrEMBL;Acc:D2A4Q5]	GO:0005215	transporter activity	IPR001898	Sodium/sulphate symporter	sodium dicarboxylate	GO:0055085,GO:0006814,GO:0016020,GO:0005215	P:transmembrane transport,P:sodium ion transport,C:membrane,F:transporter activity	ChLG6:431574-442844	Cro1:NC:6h	Cro1:BttO:6h	OK	27.7699	39.6197	0.512695	2.11389	0.0013	0.00814476	yes
XLOC_006179	au2.g87	TC015320	CYP345D1	Cytochrome P450 345D1 [Source:UniProtKB/TrEMBL;Acc:D2A4R6]	GO:0004497	monooxygenase activity	IPR002401	Cytochrome P450, E-class, group I	antennae-rich cytochrome p450	GO:0020037,GO:0016705,GO:0004497,GO:0009055,GO:0055114	F:heme binding,F:oxidoreductase activity, acting on paired donors, with incorporation or reduction of molecular oxygen,F:monooxygenase activity,F:electron carrier activity,P:oxidation-reduction process	ChLG6:533136-534954	Cro1:NC:6h	Cro1:BttO:6h	OK	123.722	164.847	0.414029	1.71722	0.0067	0.0326056	yes
XLOC_006185	au2.g100	TC015312	GLEAN_15312	Putative uncharacterized protein GLEAN_15312 [Source:UniProtKB/TrEMBL;Acc:D2A4T1]			IPR004241	Autophagy protein Atg8 ubiquitin-like				ChLG6:607369-608704	Cro1:NC:6h	Cro1:BttO:6h	OK	49.0065	31.6654	-0.630065	-2.57991	0.00015	0.00121298	yes
XLOC_006205	au2.g136	TC015293	GLEAN_15293	Putative uncharacterized protein GLEAN_15293 [Source:UniProtKB/TrEMBL;Acc:D2A4W9]	GO:0005506	iron ion binding	IPR002401	Cytochrome P450, E-class, group I	cytochrome p450-like protein	GO:0004984,GO:0009055,GO:0005549,GO:0020037,GO:0050911,GO:0016705,GO:0016020,GO:0055114	F:olfactory receptor activity,F:electron carrier activity,F:odorant binding,F:heme binding,P:detection of chemical stimulus involved in sensory perception of smell,F:oxidoreductase activity, acting on paired donors, with incorporation or reduction of molecular oxygen,C:membrane,P:oxidation-reduction process	ChLG6:895905-910271	Cro1:NC:6h	Cro1:BttO:6h	OK	5.48948	2.88111	-0.930043	-2.68264	5e-05	0.000441757	yes
XLOC_006206	au2.g137	TC015292	GLEAN_15292	Cytochrome P450-like protein [Source:UniProtKB/TrEMBL;Acc:D2A4X0]	GO:0004497	monooxygenase activity	IPR002401	Cytochrome P450, E-class, group I	cytochrome p450-like protein	GO:0020037,GO:0016705,GO:0004497,GO:0009055,GO:0055114	F:heme binding,F:oxidoreductase activity, acting on paired donors, with incorporation or reduction of molecular oxygen,F:monooxygenase activity,F:electron carrier activity,P:oxidation-reduction process	ChLG6:911123-916821	Cro1:NC:6h	Cro1:BttO:6h	OK	1.5064	0.725503	-1.05405	-1.75253	0.0049	0.0251203	yes
XLOC_006207	au2.g138	TC015282	GLEAN_15282	Putative uncharacterized protein GLEAN_15282 [Source:UniProtKB/TrEMBL;Acc:D2A4Y0]	GO:0005515	protein binding	IPR001680	WD40 repeat	leucine-rich repeat and wd repeat-containing protein kiaa1239-like	GO:0004222,GO:0006508,GO:0009055,GO:0020037,GO:0055114,GO:0005515	F:metalloendopeptidase activity,P:proteolysis,F:electron carrier activity,F:heme binding,P:oxidation-reduction process,F:protein binding	ChLG6:918519-954971	Cro1:NC:6h	Cro1:BttO:6h	OK	12.3665	8.04052	-0.621073	-2.41224	5e-05	0.000441757	yes
XLOC_006210	au2.g141	TC015275	GLEAN_15275	Cellular FABP-like protein [Source:UniProtKB/TrEMBL;Acc:D2A4Y9]	GO:0005215	transporter activity	IPR000566	Lipocalin/cytosolic fatty-acid binding protein domain	fatty acid binding protein,myelin p2	GO:0006810,GO:0008289,GO:0005215	P:transport,F:lipid binding,F:transporter activity	ChLG6:1329395-1333474	Cro1:NC:6h	Cro1:BttO:6h	OK	696.938	499.115	-0.481659	-1.82116	0.0011	0.00705203	yes
XLOC_006211	au2.g147	TC015272	GLEAN_15272	Putative uncharacterized protein GLEAN_15272 [Source:UniProtKB/TrEMBL;Acc:D2A4Z9]	GO:0016772	transferase activity, transferring phosphorus-containing groups	IPR004119	Protein of unknown function DUF227	10g08	GO:0016772	F:transferase activity, transferring phosphorus-containing groups	ChLG6:1677652-1678984	Cro1:NC:6h	Cro1:BttO:6h	OK	50.0881	30.6579	-0.708209	-2.84658	5e-05	0.000441757	yes
XLOC_006215	au2.g159	TC015266	GLEAN_15266	Putative uncharacterized protein GLEAN_15266 [Source:UniProtKB/TrEMBL;Acc:D2A514]	GO:0004091	carboxylesterase activity	IPR002018	Carboxylesterase, type B	esterase fe4	GO:0050253,GO:0080031,GO:0004091,GO:0080032,GO:0080030	F:retinyl-palmitate esterase activity,F:methyl salicylate esterase activity,F:carboxylesterase activity,F:methyl jasmonate esterase activity,F:methyl indole-3-acetate esterase activity	ChLG6:1737079-1739094	Cro1:NC:6h	Cro1:BttO:6h	OK	8.94757	5.45049	-0.71511	-2.05795	0.0011	0.00705203	yes
XLOC_006220	au2.g171	TC015259	GLEAN_15259	Putative uncharacterized protein GLEAN_15259 [Source:UniProtKB/TrEMBL;Acc:D2A531]	GO:0005515	protein binding	IPR002110	Ankyrin repeat	isoform a	GO:0008340,GO:0005515,GO:0016020,GO:0007095,GO:0006357,GO:0016592,GO:0036011,GO:0001104,GO:0031982,GO:0005764,GO:0005770,GO:0016538,GO:0022416,GO:0045498,GO:0006979,GO:0046328,GO:0008593	P:determination of adult lifespan,F:protein binding,C:membrane,P:mitotic cell cycle G2/M transition DNA damage checkpoint,P:regulation of transcription from RNA polymerase II promoter,C:mediator complex,P:imaginal disc-derived leg segmentation,F:RNA polymerase II transcription cofactor activity,C:vesicle,C:lysosome,C:late endosome,F:cyclin-dependent protein kinase regulator activity,P:chaeta deve…	ChLG6:1816381-1822594	Cro1:NC:6h	Cro1:BttO:6h	OK	2.80071	1.4495	-0.950242	-2.44121	5e-05	0.000441757	yes
XLOC_006223	au2.g178	TC015250	GLEAN_15250	Putative uncharacterized protein GLEAN_15250 [Source:UniProtKB/TrEMBL;Acc:D2A546]	GO:0003824	catalytic activity	IPR001597	Aromatic amino acid beta-eliminating lyase/threonine aldolase	l-allo-threonine aldolase	GO:0030170,GO:0003676,GO:0005622,GO:0006139,GO:0008408,GO:0006520,GO:0004793,GO:0000166,GO:0016829,GO:0005634	F:pyridoxal phosphate binding,F:nucleic acid binding,C:intracellular,P:nucleobase-containing compound metabolic process,F:3'-5' exonuclease activity,P:cellular amino acid metabolic process,F:threonine aldolase activity,F:nucleotide binding,F:lyase activity,C:nucleus	ChLG6:1887582-1895304	Cro1:NC:6h	Cro1:BttO:6h	OK	53.8975	28.3575	-0.926486	-3.47887	5e-05	0.000441757	yes
XLOC_006227	au2.g187	TC015245	GLEAN_15245	Putative uncharacterized protein GLEAN_15245 [Source:UniProtKB/TrEMBL;Acc:D2A557]	GO:0005576	extracellular region	IPR002557	Chitin binding domain	mucin related isoform b	GO:0005576,GO:0008061,GO:0006030	C:extracellular region,F:chitin binding,P:chitin metabolic process	ChLG6:1923047-1935976	Cro1:NC:6h	Cro1:BttO:6h	OK	13.1747	30.9302	1.23125	3.80207	5e-05	0.000441757	yes
XLOC_006234	au2.g199	TC015237	CTLP-6A	Chymotrypsin-like proteinase 6A; Serine protease P155 [Source:UniProtKB/TrEMBL;Acc:D0R8R1]	GO:0003824	catalytic activity	IPR009003	Peptidase cysteine/serine, trypsin-like	chymotrypsin-like proteinase 6d precursor	GO:0004252,GO:0006508	F:serine-type endopeptidase activity,P:proteolysis	ChLG6:1991157-1993006	Cro1:NC:6h	Cro1:BttO:6h	OK	269.056	165.622	-0.700011	-3.20536	5e-05	0.000441757	yes
XLOC_006235	au2.g200	TC015236	GLEAN_15236	Putative uncharacterized protein GLEAN_15236 [Source:UniProtKB/TrEMBL;Acc:D2A570]	GO:0008272	sulfate transport	IPR002645	STAS domain	sodium-independent sulfate anion transporter-like	GO:0016021,GO:0008271,GO:0008272	C:integral to membrane,F:secondary active sulfate transmembrane transporter activity,P:sulfate transport	ChLG6:1993219-1999216	Cro1:NC:6h	Cro1:BttO:6h	OK	4.75244	7.06387	0.571788	1.70342	0.0067	0.0326056	yes
XLOC_006237	au2.g202	TC015234	GLEAN_15234	Putative uncharacterized protein GLEAN_15234 [Source:UniProtKB/TrEMBL;Acc:D2A572]	GO:0004601	peroxidase activity	IPR002007	Haem peroxidase, animal	oxidase peroxidase	GO:0020037,GO:0004601,GO:0055114,GO:0006979	F:heme binding,F:peroxidase activity,P:oxidation-reduction process,P:response to oxidative stress	ChLG6:2003230-2010514	Cro1:NC:6h	Cro1:BttO:6h	OK	4.4043	8.03759	0.867851	2.56523	0.0001	0.000838716	yes
XLOC_006255	au2.g230	TC015203	GLEAN_15203	Putative uncharacterized protein GLEAN_15203 [Source:UniProtKB/TrEMBL;Acc:D2A5A7]	GO:0000166	nucleotide binding	IPR013120	Male sterility, NAD-binding	fatty acyl- reductase cg5065-like	GO:0000166,GO:0055114,GO:0080019	F:nucleotide binding,P:oxidation-reduction process,F:fatty-acyl-CoA reductase (alcohol-forming) activity	ChLG6:2614690-2618759	Cro1:NC:6h	Cro1:BttO:6h	OK	5.14967	10.8811	1.07927	3.10971	5e-05	0.000441757	yes
XLOC_006262	au2.g249	TC015195	GLEAN_15195	Putative uncharacterized protein GLEAN_15195 [Source:UniProtKB/TrEMBL;Acc:D2A5D0]			IPR010562	Haemolymph juvenile hormone binding				ChLG6:2714130-2715089	Cro1:NC:6h	Cro1:BttO:6h	OK	0.289586	1.665	2.52346	2.91706	0.0017	0.0102561	yes
XLOC_006269	au2.g263	TC015188	GLEAN_15188	Putative uncharacterized protein GLEAN_15188 [Source:UniProtKB/TrEMBL;Acc:D2A5E7]	GO:0000166	nucleotide binding	IPR013120	Male sterility, NAD-binding	fatty acyl- reductase cg5065-like	GO:0055114,GO:0000166,GO:0080019	P:oxidation-reduction process,F:nucleotide binding,F:fatty-acyl-CoA reductase (alcohol-forming) activity	ChLG6:2794332-2798519	Cro1:NC:6h	Cro1:BttO:6h	OK	54.2186	32.778	-0.726062	-2.95399	5e-05	0.000441757	yes
XLOC_006278	au2.g277	N/A										ChLG6:3352042-3353074	Cro1:NC:6h	Cro1:BttO:6h	OK	247.551	512.361	1.04944	4.85404	5e-05	0.000441757	yes
XLOC_006279	au2.g279	TC015179	GLEAN_15179	Putative uncharacterized protein GLEAN_15179 [Source:UniProtKB/TrEMBL;Acc:D2A5G2]	GO:0003824	catalytic activity	IPR001045	Spermidine/spermine synthases family	spermidine synthase-like	GO:0004766,GO:0008295	F:spermidine synthase activity,P:spermidine biosynthetic process	ChLG6:3355763-3356854	Cro1:NC:6h	Cro1:BttO:6h	OK	70.3876	93.3885	0.407925	1.82001	0.00785	0.037156	yes
XLOC_006295	au2.g308	TC015161	GLEAN_15161	Putative uncharacterized protein GLEAN_15161 [Source:UniProtKB/TrEMBL;Acc:D2A5J6]	GO:0000166	nucleotide binding	IPR002347	Glucose/ribitol dehydrogenase	serine 3-dehydrogenase	GO:0016491,GO:0055114,GO:0000166	F:oxidoreductase activity,P:oxidation-reduction process,F:nucleotide binding	ChLG6:3518001-3521333	Cro1:NC:6h	Cro1:BttO:6h	OK	54.584	39.1903	-0.477981	-1.99824	0.0027	0.015206	yes
XLOC_006296	au2.g310	TC015160	CYP6BK13	Cytochrome P450 6BK13 [Source:UniProtKB/TrEMBL;Acc:D2A5J7]	GO:0004497	monooxygenase activity	IPR002401	Cytochrome P450, E-class, group I	cytochrome p450 cyp6bk17	GO:0020037,GO:0016705,GO:0004497,GO:0009055,GO:0055114	F:heme binding,F:oxidoreductase activity, acting on paired donors, with incorporation or reduction of molecular oxygen,F:monooxygenase activity,F:electron carrier activity,P:oxidation-reduction process	ChLG6:3526901-3529763	Cro1:NC:6h	Cro1:BttO:6h	OK	62.1185	82.4611	0.408692	1.70447	0.0063	0.0309811	yes
XLOC_006298	au2.g315	TC015158	GLEAN_15158	Putative uncharacterized protein GLEAN_15158 [Source:UniProtKB/TrEMBL;Acc:D2A5K2]	GO:0000166	nucleotide binding	IPR002347	Glucose/ribitol dehydrogenase	serine 3-dehydrogenase	GO:0000166,GO:0055114,GO:0016616	F:nucleotide binding,P:oxidation-reduction process,F:oxidoreductase activity, acting on the CH-OH group of donors, NAD or NADP as acceptor	ChLG6:3553285-3555263	Cro1:NC:6h	Cro1:BttO:6h	OK	1.65315	3.60247	1.12377	2.25517	0.0013	0.00814476	yes
XLOC_006305	au2.g328	TC015151	GLEAN_15151	Putative uncharacterized protein GLEAN_15151 [Source:UniProtKB/TrEMBL;Acc:D2A5L8]	GO:0003824	catalytic activity	IPR000917	Sulfatase	arylsulfatase b	GO:0008484,GO:0008152	F:sulfuric ester hydrolase activity,P:metabolic process	ChLG6:3680231-3682683	Cro1:NC:6h	Cro1:BttO:6h	OK	138.36	58.5389	-1.24096	-4.85542	5e-05	0.000441757	yes
XLOC_006336	au2.g382	TC015111	GLEAN_15111	Putative uncharacterized protein GLEAN_15111 [Source:UniProtKB/TrEMBL;Acc:D2A5T7]	GO:0000166	nucleotide binding	IPR013120	Male sterility, NAD-binding	fatty acyl- reductase cg5065-like	GO:0055114,GO:0000166,GO:0080019	P:oxidation-reduction process,F:nucleotide binding,F:fatty-acyl-CoA reductase (alcohol-forming) activity	ChLG6:5039141-5049831	Cro1:NC:6h	Cro1:BttO:6h	OK	95.7111	143.207	0.581345	2.40589	5e-05	0.000441757	yes
XLOC_006337	au2.g383	TC015110	P153	Serine protease P153 [Source:UniProtKB/TrEMBL;Acc:D2A5T8]	GO:0003824	catalytic activity	IPR009003	Peptidase cysteine/serine, trypsin-like	isoform d	GO:0005044,GO:0004252,GO:0007616,GO:0006508,GO:0016020,GO:0005515	F:scavenger receptor activity,F:serine-type endopeptidase activity,P:long-term memory,P:proteolysis,C:membrane,F:protein binding	ChLG6:5057059-5064321	Cro1:NC:6h	Cro1:BttO:6h	OK	43.2549	67.7494	0.647345	2.58777	5e-05	0.000441757	yes
XLOC_006347	au2.g403	TC015099	H152	Serine protease H152 [Source:UniProtKB/TrEMBL;Acc:D2A5W0]	GO:0003824	catalytic activity	IPR009003	Peptidase cysteine/serine, trypsin-like	serine proteinase	GO:0004252,GO:0006508	F:serine-type endopeptidase activity,P:proteolysis	ChLG6:5558838-5560754	Cro1:NC:6h	Cro1:BttO:6h	OK	21.0703	65.7339	1.64143	6.51332	5e-05	0.000441757	yes
XLOC_006354	au2.g422	TC015091	GLEAN_15091	Putative uncharacterized protein GLEAN_15091 [Source:UniProtKB/TrEMBL;Acc:D2A5Y3]								ChLG6:5688542-5697914	Cro1:NC:6h	Cro1:BttO:6h	OK	6.54113	9.54824	0.545694	1.69653	0.00785	0.037156	yes
XLOC_006355	au2.g423	TC015089	GLEAN_15089	Putative uncharacterized protein GLEAN_15089 [Source:UniProtKB/TrEMBL;Acc:D2A5Y5]	GO:0016787	hydrolase activity	IPR002018	Carboxylesterase, type B	PREDICTED: similar to alpha-esterase	GO:0016787	F:hydrolase activity	ChLG6:5699319-5701524	Cro1:NC:6h	Cro1:BttO:6h	OK	28.0782	55.4482	0.98169	3.92871	5e-05	0.000441757	yes
XLOC_006356	au2.g426	TC015087	GLEAN_15087	Putative uncharacterized protein GLEAN_15087 [Source:UniProtKB/TrEMBL;Acc:D2A5Z0]	GO:0005216	ion channel activity	IPR001873	Na+ channel, amiloride-sensitive	pickpocket	GO:0005272,GO:0016021,GO:0035725	F:sodium channel activity,C:integral to membrane,P:sodium ion transmembrane transport	ChLG6:5716866-5721174	Cro1:NC:6h	Cro1:BttO:6h	OK	1.04649	0.48481	-1.11006	-1.78733	0.00795	0.0375403	yes
XLOC_006357	au2.g428	TC015086	GLEAN_15086	Putative uncharacterized protein GLEAN_15086 [Source:UniProtKB/TrEMBL;Acc:D2A5Z2]	GO:0005622	intracellular	IPR008936	Rho GTPase activation protein	rho gtpase-activating protein 12-like,rho gtpase-activating protein 27	GO:0005622,GO:0007165	C:intracellular,P:signal transduction	ChLG6:5725998-5742664	Cro1:NC:6h	Cro1:BttO:6h	OK	16.0087	21.8339	0.447719	1.61269	0.0033	0.0180214	yes
XLOC_006365	au2.g441	N/A							hypothetical protein TcasGA2_TC015078	GO:0006511,GO:0005509,GO:0008234,GO:0004221	P:ubiquitin-dependent protein catabolic process,F:calcium ion binding,F:cysteine-type peptidase activity,F:ubiquitin thiolesterase activity	ChLG6:6197864-6198864	Cro1:NC:6h	Cro1:BttO:6h	OK	18.1608	12.3524	-0.556042	-1.74369	0.01105	0.0491842	yes
XLOC_006374	au2.g456	TC015070	GLEAN_15070	Putative uncharacterized protein GLEAN_15070 [Source:UniProtKB/TrEMBL;Acc:D2A623]	GO:0006810	transport	IPR018108	Mitochondrial substrate/solute carrier	tricarboxylate transport protein	GO:0005371,GO:0016006,GO:0005811,GO:0005740,GO:0006843,GO:0055085,GO:0016021	F:tricarboxylate secondary active transmembrane transporter activity,C:Nebenkern,C:lipid particle,C:mitochondrial envelope,P:mitochondrial citrate transport,P:transmembrane transport,C:integral to membrane	ChLG6:6287369-6291694	Cro1:NC:6h	Cro1:BttO:6h	OK	112.018	77.1834	-0.53737	-2.31425	0.0006	0.0041614	yes
XLOC_006400	au2.g504	TC015040	GLEAN_15040	Putative uncharacterized protein GLEAN_15040 [Source:UniProtKB/TrEMBL;Acc:D2A676]	GO:0005542	folic acid binding	IPR002666	Reduced folate carrier	thiamine transporter 1	GO:0016020,GO:0005542,GO:0006810,GO:0008518	C:membrane,F:folic acid binding,P:transport,F:reduced folate carrier activity	ChLG6:6792329-6793894	Cro1:NC:6h	Cro1:BttO:6h	OK	24.4042	14.5169	-0.749395	-2.75654	0.0002	0.00157174	yes
XLOC_006411	au2.g520	TC030467	APOLI-II	Apolipoprotein LI-II [Source:UniProtKB/TrEMBL;Acc:D2A691]	GO:0005319	lipid transporter activity	IPR002035	von Willebrand factor, type A	apolipophorins	GO:0006869,GO:0005319	P:lipid transport,F:lipid transporter activity	ChLG6:6938522-6957911	Cro1:NC:6h	Cro1:BttO:6h	OK	157.263	258.155	0.715053	2.28712	0.0001	0.000838716	yes
XLOC_006434	au2.g565	TC014996	GLEAN_14996	Putative uncharacterized protein GLEAN_14996 [Source:UniProtKB/TrEMBL;Acc:D2A6F1]			IPR026773	Trichoplein keratin filament-binding protein/Coiled-coil domain-containing protein 11				ChLG6:7747282-7749753	Cro1:NC:6h	Cro1:BttO:6h	OK	11.8671	7.63377	-0.636496	-2.01299	0.00035	0.00258743	yes
XLOC_006468	au2.g638	TC014952	GLEAN_14952	Putative uncharacterized protein GLEAN_14952 [Source:UniProtKB/TrEMBL;Acc:D2A3T3]	GO:0005515	protein binding	IPR002110	Ankyrin repeat	b-cell lymphoma 3 protein	GO:0045892,GO:0045415,GO:0006955,GO:0045727,GO:0033257,GO:0008134,GO:0042771,GO:0010225,GO:0000060,GO:0051101,GO:0005737,GO:0032996,GO:0045893,GO:0009615,GO:0043066,GO:0005634,GO:0042345	P:negative regulation of transcription, DNA-dependent,P:negative regulation of interleukin-8 biosynthetic process,P:immune response,P:positive regulation of translation,C:Bcl3/NF-kappaB2 complex,F:transcription factor binding,P:DNA damage response, signal transduction by p53 class mediator resulting in induction of apoptosis,P:response to UV-C,P:protein import into nucleus, translocation,P:regula…	ChLG6:9642014-9647696	Cro1:NC:6h	Cro1:BttO:6h	OK	45.2888	75.7123	0.741374	3.02734	5e-05	0.000441757	yes
XLOC_006469	au2.g640	TC014951	GLEAN_14951	Putative uncharacterized protein GLEAN_14951 [Source:UniProtKB/TrEMBL;Acc:D2A3T6]	GO:0007155	cell adhesion	IPR002159	CD36 antigen	scavenger receptor class b member 1-like	GO:0007155,GO:0016021	P:cell adhesion,C:integral to membrane	ChLG6:9654245-9656706	Cro1:NC:6h	Cro1:BttO:6h	OK	158.216	287.175	0.860031	3.53758	5e-05	0.000441757	yes
XLOC_006472	au2.g646	TC014945	GLEAN_14945	Putative uncharacterized protein GLEAN_14945 [Source:UniProtKB/TrEMBL;Acc:D2A3U6]					scavenger receptor class b member 1-like	GO:0007155,GO:0016021	P:cell adhesion,C:integral to membrane	ChLG6:9697427-9775726	Cro1:NC:6h	Cro1:BttO:6h	OK	6.21895	8.64112	0.474547	1.79362	0.00175	0.0105157	yes
XLOC_006493	au2.g685	TC015791	GLEAN_15791	Putative uncharacterized protein GLEAN_14915; Putative uncharacterized protein GLEAN_15791 [Source:UniProtKB/TrEMBL;Acc:D2A3Z8]								ChLG6:10449316-10449774	Cro1:NC:6h	Cro1:BttO:6h	OK	1.83732	45.7051	4.63668	9.59221	5e-05	0.000441757	yes
XLOC_006494	au2.g686	TC014914	GLEAN_14914	Putative uncharacterized protein GLEAN_14914 [Source:UniProtKB/TrEMBL;Acc:D2A400]								ChLG6:10452220-10452744	Cro1:NC:6h	Cro1:BttO:6h	OK	160.31	67.1614	-1.25516	-5.449	5e-05	0.000441757	yes
XLOC_006528	au2.g764	TC014877	GLEAN_14877	Putative uncharacterized protein GLEAN_14877 [Source:UniProtKB/TrEMBL;Acc:D2A490]	GO:0006810	transport	IPR005828	General substrate transporter	sugar transporter	GO:0022891,GO:0016021,GO:0055085	F:substrate-specific transmembrane transporter activity,C:integral to membrane,P:transmembrane transport	ChLG6:11777639-11796825	Cro1:NC:6h	Cro1:BttO:6h	OK	44.6019	30.9029	-0.529361	-2.15745	0.00055	0.00385561	yes
XLOC_006529	au2.g766	TC014873	GLEAN_14873	Putative uncharacterized protein GLEAN_14873 [Source:UniProtKB/TrEMBL;Acc:D2A495]	GO:0006810	transport	IPR005828	General substrate transporter	sugar transporter	GO:0022891,GO:0016021,GO:0055085	F:substrate-specific transmembrane transporter activity,C:integral to membrane,P:transmembrane transport	ChLG6:11810184-11828875	Cro1:NC:6h	Cro1:BttO:6h	OK	17.7114	8.37994	-1.07967	-4.27213	5e-05	0.000441757	yes
XLOC_006547	au2.g794	TC014835	GLEAN_14835	Putative uncharacterized protein GLEAN_14835 [Source:UniProtKB/TrEMBL;Acc:D2A4F1]	GO:0005576	extracellular region	IPR002557	Chitin binding domain	hypothetical protein TcasGA2_TC014835	GO:0005576,GO:0008061,GO:0006030	C:extracellular region,F:chitin binding,P:chitin metabolic process	ChLG6:13127864-13137244	Cro1:NC:6h	Cro1:BttO:6h	OK	3.14453	1.69125	-0.894753	-1.92022	0.00325	0.0177908	yes
XLOC_006551	au2.g8197	TC009412		Cytochrome P450-like protein [Source:UniProtKB/TrEMBL;Acc:D6WQU7]	GO:0004497	monooxygenase activity	IPR002401	Cytochrome P450, E-class, group I	cytochrome p450	GO:0009055,GO:0004497,GO:0020037,GO:0044464,GO:0016705,GO:0055114	F:electron carrier activity,F:monooxygenase activity,F:heme binding,C:cell part,F:oxidoreductase activity, acting on paired donors, with incorporation or reduction of molecular oxygen,P:oxidation-reduction process	ChLG7:442468-472254	Cro1:NC:6h	Cro1:BttO:6h	OK	50.3451	25.3308	-0.99096	-3.87647	5e-05	0.000441757	yes
XLOC_006567	au2.g8225	N/A							atp-binding cassette sub-family a member,atp-binding cassette sub-family a member 3	GO:0005524,GO:0016887	F:ATP binding,F:ATPase activity	ChLG7:648588-660362	Cro1:NC:6h	Cro1:BttO:6h	OK	91.5832	57.3653	-0.674905	-2.56325	5e-05	0.000441757	yes
XLOC_006569	au2.g8228	N/A										ChLG7:675128-677401	Cro1:NC:6h	Cro1:BttO:6h	OK	82.4327	56.6893	-0.54014	-2.10361	0.0005	0.00354762	yes
XLOC_006574	au2.g8236	TC009435		Putative uncharacterized protein [Source:UniProtKB/TrEMBL;Acc:D6WQZ8]			IPR019308	Protein of unknown function DUF2359, TMEM214				ChLG7:705608-709366	Cro1:NC:6h	Cro1:BttO:6h	OK	163.353	109.223	-0.58072	-2.15329	0.00035	0.00258743	yes
XLOC_006578	au2.g8244	TC009440		Putative uncharacterized protein [Source:UniProtKB/TrEMBL;Acc:D6WR06]	GO:0006807	nitrogen compound metabolic process	IPR003010	Carbon-nitrogen hydrolase	vanin-like protein 1	GO:0016811,GO:0006807	F:hydrolase activity, acting on carbon-nitrogen (but not peptide) bonds, in linear amides,P:nitrogen compound metabolic process	ChLG7:808738-811355	Cro1:NC:6h	Cro1:BttO:6h	OK	82.3088	32.1791	-1.35492	-5.58504	5e-05	0.000441757	yes
XLOC_006587	au2.g8267	TC009448		Cathepsin L [Source:UniProtKB/TrEMBL;Acc:D6WRB5]	GO:0006508	proteolysis	IPR000668	Peptidase C1A, papain C-terminal	cathepsin l precursor	GO:0006508,GO:0008234	P:proteolysis,F:cysteine-type peptidase activity	ChLG7:951333-973902	Cro1:NC:6h	Cro1:BttO:6h	OK	1.45104	16.9647	3.54737	2.73819	0.0031	0.0170991	yes
XLOC_006591	au2.g8272	TC009451		Putative uncharacterized protein [Source:UniProtKB/TrEMBL;Acc:D6WRB9]								ChLG7:995923-998464	Cro1:NC:6h	Cro1:BttO:6h	OK	8.40589	4.82067	-0.802166	-2.06962	0.0005	0.00354762	yes
XLOC_006595	au2.g8282	TC009457		Putative uncharacterized protein [Source:UniProtKB/TrEMBL;Acc:D6WRC8]	GO:0005515	protein binding	IPR003591	Leucine-rich repeat, typical subtype	carboxypeptidase polypeptide 2	GO:0005515	F:protein binding	ChLG7:1142895-1170088	Cro1:NC:6h	Cro1:BttO:6h	OK	279.816	792.964	1.50277	6.05	5e-05	0.000441757	yes
XLOC_006605	au2.g8299	TC009468		Putative uncharacterized protein [Source:UniProtKB/TrEMBL;Acc:D6WRE8]	GO:0005524	ATP binding	IPR005467	Signal transduction histidine kinase, core	pyruvate dehydrogenase	GO:0030307,GO:0007548,GO:0031594,GO:0008286,GO:0006974,GO:0051124,GO:0005759,GO:0018106,GO:0023014,GO:0006090,GO:0007283,GO:0004740,GO:0006916,GO:0030036,GO:0004674,GO:0045793,GO:0000155,GO:0048477,GO:0005886,GO:0046620,GO:0005524,GO:0007476,GO:0000160	P:positive regulation of cell growth,P:sex differentiation,C:neuromuscular junction,P:insulin receptor signaling pathway,P:response to DNA damage stimulus,P:synaptic growth at neuromuscular junction,C:mitochondrial matrix,P:peptidyl-histidine phosphorylation,P:signal transduction by phosphorylation,P:pyruvate metabolic process,P:spermatogenesis,F:pyruvate dehydrogenase (acetyl-transferring) kinas…	ChLG7:1354095-1359939	Cro1:NC:6h	Cro1:BttO:6h	OK	49.4937	66.6447	0.429244	1.77189	0.00415	0.0218694	yes
XLOC_006611	au2.g8318	TC009477		Putative uncharacterized protein [Source:UniProtKB/TrEMBL;Acc:D6WRG9]								ChLG7:1508976-1510149	Cro1:NC:6h	Cro1:BttO:6h	OK	99.6536	60.2949	-0.724887	-3.44864	5e-05	0.000441757	yes
XLOC_006615	au2.g8329	TC009480		Putative uncharacterized protein [Source:UniProtKB/TrEMBL;Acc:D6WRH6]			IPR020373	Ribosomal protein S36, mitochondrial				ChLG7:1534166-1534775	Cro1:NC:6h	Cro1:BttO:6h	OK	3051.97	199.179	-3.9376	-14.125	5e-05	0.000441757	yes
XLOC_006616	au2.g8330	N/A										ChLG7:1534976-1535333	Cro1:NC:6h	Cro1:BttO:6h	OK	1512.73	2022.67	0.419107	3.41806	0.005	0.0255453	yes
XLOC_006618	au2.g8333	TC009481		Putative uncharacterized protein [Source:UniProtKB/TrEMBL;Acc:D6WRH8]	GO:0008060	ARF GTPase activator activity	IPR001164	Arf GTPase activating protein	stromal membrane-associated protein 1-like	GO:0008060,GO:0032312,GO:0008270	F:ARF GTPase activator activity,P:regulation of ARF GTPase activity,F:zinc ion binding	ChLG7:1539926-1541770	Cro1:NC:6h	Cro1:BttO:6h	OK	42.1536	58.684	0.477313	1.99669	0.00215	0.0125415	yes
XLOC_006631	au2.g8361	TC009494	EXU	Exuperantia [Source:UniProtKB/TrEMBL;Acc:D6WRU5]								ChLG7:1700246-1718028	Cro1:NC:6h	Cro1:BttO:6h	OK	36.9054	58.2895	0.659403	2.637	5e-05	0.000441757	yes
XLOC_006657	au2.g8416	TC009521		Putative uncharacterized protein [Source:UniProtKB/TrEMBL;Acc:D6WS03]	GO:0006479	protein methylation	IPR025799	Protein arginine N-methyltransferase	arginine methyltransferase 8	GO:0034970,GO:0005634,GO:0070611	P:histone H3-R2 methylation,C:nucleus,F:histone methyltransferase activity (H3-R2 specific)	ChLG7:2397745-2410601	Cro1:NC:6h	Cro1:BttO:6h	OK	9.09006	6.22619	-0.54594	-1.71	0.00685	0.0332085	yes
XLOC_006701	au2.g8499	TC009580	PMP2-C	Putative uncharacterized protein [Source:UniProtKB/TrEMBL;Acc:D6WST1]	GO:0005576	extracellular region	IPR002557	Chitin binding domain	chitin binding protein	GO:0005576,GO:0008061,GO:0006030	C:extracellular region,F:chitin binding,P:chitin metabolic process	ChLG7:3662594-3666434	Cro1:NC:6h	Cro1:BttO:6h	OK	113.14	275.604	1.28448	4.79758	5e-05	0.000441757	yes
XLOC_006702	au2.g8503	N/A										ChLG7:3671144-3672378	Cro1:NC:6h	Cro1:BttO:6h	OK	161.153	275.746	0.774909	3.27232	5e-05	0.000441757	yes
XLOC_006711	au2.g8522	TC009588		Putative uncharacterized protein [Source:UniProtKB/TrEMBL;Acc:D6WSV1]								ChLG7:4088265-4093857	Cro1:NC:6h	Cro1:BttO:6h	OK	33.9636	23.047	-0.559414	-2.2998	0.00015	0.00121298	yes
XLOC_006713	au2.g8524	TC009590		Putative uncharacterized protein [Source:UniProtKB/TrEMBL;Acc:D6WSV3]	GO:0000166	nucleotide binding	IPR008280	Tubulin/FtsZ, C-terminal	tubulin beta-3 chain-like	GO:0007411,GO:0007507,GO:0045298,GO:0005525,GO:0006184,GO:0005737,GO:0005874,GO:0051258,GO:0030537,GO:0009416,GO:0003924,GO:0007018,GO:0005200	P:axon guidance,P:heart development,C:tubulin complex,F:GTP binding,P:GTP catabolic process,C:cytoplasm,C:microtubule,P:protein polymerization,P:larval behavior,P:response to light stimulus,F:GTPase activity,P:microtubule-based movement,F:structural constituent of cytoskeleton	ChLG7:4107175-4112570	Cro1:NC:6h	Cro1:BttO:6h	OK	27.515	74.5239	1.43748	5.77126	5e-05	0.000441757	yes
XLOC_006715	au2.g8529	TC009593		Putative uncharacterized protein [Source:UniProtKB/TrEMBL;Acc:D6WSV8]	GO:0003824	catalytic activity	IPR000873	AMP-dependent synthetase/ligase	long-chain fatty acid transport protein 4-like	GO:0008152,GO:0016874	P:metabolic process,F:ligase activity	ChLG7:4454299-4457487	Cro1:NC:6h	Cro1:BttO:6h	OK	108.992	79.7838	-0.450049	-1.8582	0.0031	0.0170991	yes
XLOC_006720	au2.g8541,au2.g8543	TC009598,TC030564-GA		Putative uncharacterized protein [Source:UniProtKB/TrEMBL;Acc:D6WSX2]	GO:0000166	nucleotide binding	IPR008089	Nucleotide sugar epimerase				ChLG7:4503929-4510012	Cro1:NC:6h	Cro1:BttO:6h	OK	148.294	99.4801	-0.575977	-2.33591	0.00015	0.00121298	yes
XLOC_006721	au2.g8545	TC009599		Putative uncharacterized protein [Source:UniProtKB/TrEMBL;Acc:D6WSX6]	GO:0005488	binding	IPR011989	Armadillo-like helical	androgen induced inhibitor of proliferation pds5	GO:0005488	F:binding	ChLG7:4512749-4519426	Cro1:NC:6h	Cro1:BttO:6h	OK	36.3393	54.0662	0.573197	2.24813	5e-05	0.000441757	yes
XLOC_006723	au2.g8549	TC030223,TC030224	TCGR134,TCGR135	Gustatory receptor 134 [Source:UniProtKB/TrEMBL;Acc:D6WSY2],Gustatory receptor 135 [Source:UniProtKB/TrEMBL;Acc:D6WSY3]	GO:0004871	signal transducer activity	IPR013604	7TM chemoreceptor	gustatory receptor	GO:0006810,GO:0016021,GO:0050909,GO:0004930,GO:0006508,GO:0004252,GO:0007186,GO:0005886,GO:0004970,GO:0005234	P:transport,C:integral to membrane,P:sensory perception of taste,F:G-protein coupled receptor activity,P:proteolysis,F:serine-type endopeptidase activity,P:G-protein coupled receptor signaling pathway,C:plasma membrane,F:ionotropic glutamate receptor activity,F:extracellular-glutamate-gated ion channel activity	ChLG7:4588659-4595967	Cro1:NC:6h	Cro1:BttO:6h	OK	272.367	161.679	-0.752425	-2.70802	5e-05	0.000441757	yes
XLOC_006744	au2.g8600	N/A							chitinase 13	GO:0004568,GO:0006032,GO:0043169	F:chitinase activity,P:chitin catabolic process,F:cation binding	ChLG7:4809409-4811799	Cro1:NC:6h	Cro1:BttO:6h	OK	52.4684	34.3323	-0.611883	-2.49413	5e-05	0.000441757	yes
XLOC_006751	au2.g8610	TC009633		Putative uncharacterized protein [Source:UniProtKB/TrEMBL;Acc:D6WTD7]	GO:0005635	nuclear envelope	IPR003887	Lamino-associated polypeptide 2/emerin	ankyrin repeat and lem domain-containing protein 1	GO:0005635,GO:0005515	C:nuclear envelope,F:protein binding	ChLG7:4876299-4883321	Cro1:NC:6h	Cro1:BttO:6h	OK	11.3718	17.0896	0.587654	2.1155	0.001	0.00649714	yes
XLOC_006765	au2.g8633	TC009653		Putative uncharacterized protein [Source:UniProtKB/TrEMBL;Acc:D6WTG8]	GO:0016772	transferase activity, transferring phosphorus-containing groups	IPR004119	Protein of unknown function DUF227	juvenile hormone-inducible	GO:0016772	F:transferase activity, transferring phosphorus-containing groups	ChLG7:5028264-5037279	Cro1:NC:6h	Cro1:BttO:6h	OK	29.2875	21.3857	-0.453642	-1.75671	0.00325	0.0177908	yes
XLOC_006767	au2.g8636	TC009656		Putative uncharacterized protein [Source:UniProtKB/TrEMBL;Acc:D6WTH2]	GO:0016772	transferase activity, transferring phosphorus-containing groups	IPR004119	Protein of unknown function DUF227	juvenile hormone-inducible	GO:0016772	F:transferase activity, transferring phosphorus-containing groups	ChLG7:5044004-5048053	Cro1:NC:6h	Cro1:BttO:6h	OK	64.3559	46.8021	-0.4595	-1.83256	0.00245	0.0140213	yes
XLOC_006768	au2.g8638	TC009658		Putative uncharacterized protein [Source:UniProtKB/TrEMBL;Acc:D6WTH5]	GO:0016772	transferase activity, transferring phosphorus-containing groups	IPR004119	Protein of unknown function DUF227	juvenile hormone-inducible	GO:0016772	F:transferase activity, transferring phosphorus-containing groups	ChLG7:5053234-5057546	Cro1:NC:6h	Cro1:BttO:6h	OK	53.3302	27.444	-0.958463	-3.77947	5e-05	0.000441757	yes
XLOC_006774	au2.g8651	TC009667		Putative uncharacterized protein [Source:UniProtKB/TrEMBL;Acc:D6WTR8]	GO:0004866	endopeptidase inhibitor activity	IPR009048	Alpha-macroglobulin, receptor-binding	c3 and pzp-like alpha-2-macroglobulin domain-containing protein 9	GO:0005615,GO:0004866,GO:0010951,GO:0016021	C:extracellular space,F:endopeptidase inhibitor activity,P:negative regulation of endopeptidase activity,C:integral to membrane	ChLG7:5209515-5218893	Cro1:NC:6h	Cro1:BttO:6h	OK	5.59678	8.43797	0.592298	2.19291	0.0003	0.00225752	yes
XLOC_006810	au2.g8727	TC015957		Putative uncharacterized protein [Source:UniProtKB/TrEMBL;Acc:D6WU11]	GO:0003677	DNA binding	IPR001766	Transcription factor, fork head	forkhead box d3	GO:0050769,GO:0060351,GO:0050935,GO:0014034,GO:0001755,GO:0045892,GO:0030318,GO:0048937,GO:0007422,GO:0043565,GO:0048484,GO:0003700,GO:0050768,GO:0005634,GO:0048485	P:positive regulation of neurogenesis,P:cartilage development involved in endochondral bone morphogenesis,P:iridophore differentiation,P:neural crest cell fate commitment,P:neural crest cell migration,P:negative regulation of transcription, DNA-dependent,P:melanocyte differentiation,P:lateral line nerve glial cell development,P:peripheral nervous system development,F:sequence-specific DNA binding…	ChLG7:5923784-5941081	Cro1:NC:6h	Cro1:BttO:6h	OK	4.36567	2.37087	-0.880785	-2.07978	0.00095	0.0062119	yes
XLOC_006815	au2.g8737	TC009681		Putative uncharacterized protein [Source:UniProtKB/TrEMBL;Acc:D6WU23]	GO:0005215	transporter activity	IPR005829	Sugar transporter, conserved site	sugar transporter	GO:0022891,GO:0016021,GO:0055085	F:substrate-specific transmembrane transporter activity,C:integral to membrane,P:transmembrane transport	ChLG7:6289925-6291477	Cro1:NC:6h	Cro1:BttO:6h	OK	21.7285	6.85426	-1.66452	-5.41665	5e-05	0.000441757	yes
XLOC_006818	au2.g8741	TC009690		Putative uncharacterized protein [Source:UniProtKB/TrEMBL;Acc:D6WU38]			IPR002018	Carboxylesterase, type B	esterase	GO:0052689	F:carboxylic ester hydrolase activity	ChLG7:6520471-6525123	Cro1:NC:6h	Cro1:BttO:6h	OK	71.9708	122.235	0.764171	3.10937	5e-05	0.000441757	yes
XLOC_006824	au2.g8748	TC009701		Putative uncharacterized protein [Source:UniProtKB/TrEMBL;Acc:D6WU49]								ChLG7:6550841-6553896	Cro1:NC:6h	Cro1:BttO:6h	OK	4.30633	8.31656	0.949529	2.57014	5e-05	0.000441757	yes
XLOC_006838	au2.g8781	N/A							xanthine dehydrogenase	GO:0004855,GO:0050660,GO:0043546,GO:0030151,GO:0005506,GO:0004854,GO:0008762,GO:0009055,GO:0051537,GO:0055114	F:xanthine oxidase activity,F:flavin adenine dinucleotide binding,F:molybdopterin cofactor binding,F:molybdenum ion binding,F:iron ion binding,F:xanthine dehydrogenase activity,F:UDP-N-acetylmuramate dehydrogenase activity,F:electron carrier activity,F:2 iron, 2 sulfur cluster binding,P:oxidation-reduction process	ChLG7:6743731-6744679	Cro1:NC:6h	Cro1:BttO:6h	OK	6.53987	2.574	-1.34525	-3.06066	0.0001	0.000838716	yes
XLOC_006848	au2.g8800	TC009724		Putative uncharacterized protein [Source:UniProtKB/TrEMBL;Acc:D6WU98]	GO:0003824	catalytic activity	IPR000734	Lipase	pancreatic lipase-related protein 2	GO:0005576,GO:0016787,GO:0006629	C:extracellular region,F:hydrolase activity,P:lipid metabolic process	ChLG7:6815271-6816768	Cro1:NC:6h	Cro1:BttO:6h	OK	1364.53	783.04	-0.801247	-3.13582	5e-05	0.000441757	yes
XLOC_006849	au2.g8801	TC009725		Putative uncharacterized protein [Source:UniProtKB/TrEMBL;Acc:D6WU99]	GO:0003824	catalytic activity	IPR000734	Lipase	pancreatic lipase-related protein 2	GO:0005576,GO:0016787,GO:0006629	C:extracellular region,F:hydrolase activity,P:lipid metabolic process	ChLG7:6817461-6819194	Cro1:NC:6h	Cro1:BttO:6h	OK	165.136	243.644	0.56112	2.3814	0.00015	0.00121298	yes
XLOC_006853	au2.g8809	N/A							abhydrolase domain-containing protein 4-like	GO:0003824	F:catalytic activity	ChLG7:6881261-6883088	Cro1:NC:6h	Cro1:BttO:6h	OK	23.6594	17.3449	-0.447897	-1.63202	0.0094	0.0430743	yes
XLOC_006859	au2.g8819	TC010594		Putative uncharacterized protein [Source:UniProtKB/TrEMBL;Acc:D6WUB6]	GO:0004329	formate-tetrahydrofolate ligase activity	IPR000559	Formate-tetrahydrofolate ligase, FTHFS	c-1-tetrahydrofolate cytoplasmic	GO:0009086,GO:0055114,GO:0006164,GO:0000105,GO:0004488,GO:0009396,GO:0004477,GO:0035999,GO:0005524,GO:0004329,GO:0005737	P:methionine biosynthetic process,P:oxidation-reduction process,P:purine nucleotide biosynthetic process,P:histidine biosynthetic process,F:methylenetetrahydrofolate dehydrogenase (NADP+) activity,P:folic acid-containing compound biosynthetic process,F:methenyltetrahydrofolate cyclohydrolase activity,P:tetrahydrofolate interconversion,F:ATP binding,F:formate-tetrahydrofolate ligase activity,C:cyt…	ChLG7:7246075-7249533	Cro1:NC:6h	Cro1:BttO:6h	OK	20.4093	59.938	1.55424	6.00428	5e-05	0.000441757	yes
XLOC_006863	au2.g8828	TC010597	DSX	Doublesex [Source:UniProtKB/TrEMBL;Acc:D6WUC6]	GO:0005634	nucleus	IPR001275	DM DNA-binding	doublesex male-specific isoform,doublesex	GO:0043565,GO:0007548,GO:0005634,GO:0006355	F:sequence-specific DNA binding,P:sex differentiation,C:nucleus,P:regulation of transcription, DNA-dependent	ChLG7:7404827-7439369	Cro1:NC:6h	Cro1:BttO:6h	OK	4.84543	1.33568	-1.85905	-3.4658	5e-05	0.000441757	yes
XLOC_006866	au2.g8837	TC013272		Putative uncharacterized protein [Source:UniProtKB/TrEMBL;Acc:D6WUE6]	GO:0007155	cell adhesion	IPR007007	Ninjurin	ninjurin isoform f	GO:0016021,GO:0007155,GO:0042246	C:integral to membrane,P:cell adhesion,P:tissue regeneration	ChLG7:7986495-7992488	Cro1:NC:6h	Cro1:BttO:6h	OK	84.8513	40.5576	-1.06496	-3.99096	5e-05	0.000441757	yes
XLOC_006867	au2.g8842	N/A							isoform e	GO:0007611	P:learning or memory	ChLG7:8022355-8025759	Cro1:NC:6h	Cro1:BttO:6h	OK	24.0206	12.0851	-0.991043	-3.69804	5e-05	0.000441757	yes
XLOC_006875	au2.g8852	TC013280	P139	Serine protease P139 [Source:UniProtKB/TrEMBL;Acc:D6WUG0]	GO:0003824	catalytic activity	IPR009003	Peptidase cysteine/serine, trypsin-like	proclotting enzyme	GO:0004252,GO:0007311,GO:0008063,GO:0031638,GO:0005576,GO:0006508	F:serine-type endopeptidase activity,P:maternal specification of dorsal/ventral axis, oocyte, germ-line encoded,P:Toll signaling pathway,P:zymogen activation,C:extracellular region,P:proteolysis	ChLG7:8074895-8076487	Cro1:NC:6h	Cro1:BttO:6h	OK	16.5398	24.9484	0.593004	2.16831	0.0011	0.00705203	yes
XLOC_006892	au2.g8894	TC016368	SPZ6	Invected [Source:UniProtKB/TrEMBL;Acc:D6WPA0]					spatzle 6	GO:0008063,GO:0005576,GO:0005121	P:Toll signaling pathway,C:extracellular region,F:Toll binding	ChLG7:9308265-9312728	Cro1:NC:6h	Cro1:BttO:6h	OK	1.64266	9.6366	2.55249	5.8308	5e-05	0.000441757	yes
XLOC_006902	au2.g8921	TC016383	DAN	Distal antenna [Source:UniProtKB/TrEMBL;Acc:D6WPD7]	GO:0003677	DNA binding	IPR009057	Homeodomain-like	distal antenna-related	GO:0007469,GO:0006355,GO:0003677,GO:0005515,GO:0003700,GO:0007379,GO:0048749,GO:0005634	P:antennal development,P:regulation of transcription, DNA-dependent,F:DNA binding,F:protein binding,F:sequence-specific DNA binding transcription factor activity,P:segment specification,P:compound eye development,C:nucleus	ChLG7:9622394-9624622	Cro1:NC:6h	Cro1:BttO:6h	OK	0.687981	0.32294	-1.0911	-1.64905	0.01	0.0453195	yes
XLOC_006917	au2.g8946	TC009754		Putative uncharacterized protein [Source:UniProtKB/TrEMBL;Acc:D6WPH5]	GO:0005506	iron ion binding	IPR006694	Fatty acid hydroxylase	fatty acid 2-hydroxylase-like	GO:0006633,GO:0016491,GO:0020037,GO:0016021,GO:0055114	P:fatty acid biosynthetic process,F:oxidoreductase activity,F:heme binding,C:integral to membrane,P:oxidation-reduction process	ChLG7:10271495-10279319	Cro1:NC:6h	Cro1:BttO:6h	OK	21.003	41.96	0.998418	3.47559	5e-05	0.000441757	yes
XLOC_006928	au2.g8967	TC009772	AKHR	Adipokinetic hormone receptor [Source:UniProtKB/TrEMBL;Acc:Q1W7L1]	GO:0004871	signal transducer activity	IPR000276	GPCR, rhodopsin-like	adipokinetic hormone receptor	GO:0097211,GO:0050254,GO:0005000,GO:0007186,GO:0016021,GO:0004968	P:cellular response to gonadotropin-releasing hormone,F:rhodopsin kinase activity,F:vasopressin receptor activity,P:G-protein coupled receptor signaling pathway,C:integral to membrane,F:gonadotropin-releasing hormone receptor activity	ChLG7:11168655-11189598	Cro1:NC:6h	Cro1:BttO:6h	OK	67.7307	87.9594	0.377027	1.64755	0.0111	0.0493656	yes
XLOC_006939	au2.g8986	TC009786		Putative uncharacterized protein [Source:UniProtKB/TrEMBL;Acc:D6WPN5]	GO:0000166	nucleotide binding	IPR006195	Aminoacyl-tRNA synthetase, class II	serine--trna cytoplasmic-like	GO:0005737,GO:0005524,GO:0006434,GO:0004828	C:cytoplasm,F:ATP binding,P:seryl-tRNA aminoacylation,F:serine-tRNA ligase activity	ChLG7:11298635-11301914	Cro1:NC:6h	Cro1:BttO:6h	OK	24.4079	35.407	0.536688	2.05687	0.00065	0.00446319	yes
XLOC_006955	au2.g9014	TC009808		Beta-N-acetylglucosaminidase NAG1 [Source:UniProtKB/TrEMBL;Acc:A5YVX3]	GO:0003824	catalytic activity	IPR013781	Glycoside hydrolase, catalytic domain	hexosaminidase isoform d	GO:0006032,GO:0043169,GO:0016231,GO:0005886	P:chitin catabolic process,F:cation binding,F:beta-N-acetylglucosaminidase activity,C:plasma membrane	ChLG7:11657605-11664525	Cro1:NC:6h	Cro1:BttO:6h	OK	85.32	59.3573	-0.523459	-2.17012	0.0004	0.00291304	yes
XLOC_006974	au2.g9049	TC009831		Putative uncharacterized protein [Source:UniProtKB/TrEMBL;Acc:D6WPW6]	GO:0006508	proteolysis	IPR007484	Peptidase M28	endoplasmic reticulum metallopeptidase 1	GO:0008233,GO:0006508	F:peptidase activity,P:proteolysis	ChLG7:11981632-11985998	Cro1:NC:6h	Cro1:BttO:6h	OK	25.6164	19.3625	-0.4038	-1.64075	0.00895	0.0413817	yes
XLOC_006983	au2.g9066	TC009841		Putative uncharacterized protein [Source:UniProtKB/TrEMBL;Acc:D6WPY8]								ChLG7:12112515-12117985	Cro1:NC:6h	Cro1:BttO:6h	OK	9.19518	14.2467	0.631681	2.30493	0.0002	0.00157174	yes
XLOC_006999	au2.g9100	TC009861		Putative uncharacterized protein [Source:UniProtKB/TrEMBL;Acc:D6WQ31]	GO:0005509	calcium ion binding	IPR009030	Growth factor, receptor	isoform b	GO:0046331,GO:0008407,GO:0007602,GO:0005509,GO:0005515	P:lateral inhibition,P:chaeta morphogenesis,P:phototransduction,F:calcium ion binding,F:protein binding	ChLG7:12883918-12891231	Cro1:NC:6h	Cro1:BttO:6h	OK	2.84841	5.0952	0.838981	2.46701	0.00015	0.00121298	yes
XLOC_007007	au2.g9116	TC009873		Putative uncharacterized protein [Source:UniProtKB/TrEMBL;Acc:D6WQ50]	GO:0042302	structural constituent of cuticle	IPR000618	Insect cuticle protein	cuticular protein	GO:0042302	F:structural constituent of cuticle	ChLG7:13024099-13037100	Cro1:NC:6h	Cro1:BttO:6h	OK	1488.12	2634.16	0.823853	3.32816	5e-05	0.000441757	yes
XLOC_007010	au2.g9121	TC009876		Putative uncharacterized protein [Source:UniProtKB/TrEMBL;Acc:D6WQ56]			IPR000716	Thyroglobulin type-1				ChLG7:13042631-13044372	Cro1:NC:6h	Cro1:BttO:6h	OK	89.9759	66.581	-0.434429	-1.83837	0.0042	0.0220905	yes
XLOC_007014	au2.g9131	TC009880		Putative uncharacterized protein [Source:UniProtKB/TrEMBL;Acc:D6WQ68]								ChLG7:13124695-13125565	Cro1:NC:6h	Cro1:BttO:6h	OK	26.0669	17.0923	-0.608875	-2.14271	0.00465	0.0240549	yes
XLOC_007023	au2.g9146	TC009889		Putative uncharacterized protein [Source:UniProtKB/TrEMBL;Acc:D6WQ84]								ChLG7:13192395-13194515	Cro1:NC:6h	Cro1:BttO:6h	OK	4.07119	10.7388	1.39931	3.18605	5e-05	0.000441757	yes
XLOC_007024	au2.g9147	TC009890		Putative uncharacterized protein [Source:UniProtKB/TrEMBL;Acc:D6WQ85]	GO:0005576	extracellular region	IPR002557	Chitin binding domain	peritrophin type-a domain protein 3	GO:0005576,GO:0008061,GO:0006030	C:extracellular region,F:chitin binding,P:chitin metabolic process	ChLG7:13194665-13198114	Cro1:NC:6h	Cro1:BttO:6h	OK	0.591194	1.44621	1.29057	2.04012	0.00625	0.0307736	yes
XLOC_007027	au2.g9151	TC009893	CPAP1-F	Cuticular protein analogous to peritrophins 1-F [Source:UniProtKB/TrEMBL;Acc:D1MAI0]	GO:0005576	extracellular region	IPR002557	Chitin binding domain	isoform c	GO:0005576,GO:0008061,GO:0006030	C:extracellular region,F:chitin binding,P:chitin metabolic process	ChLG7:13212575-13213861	Cro1:NC:6h	Cro1:BttO:6h	OK	3.75615	8.44379	1.16864	2.74771	0.0002	0.00157174	yes
XLOC_007028	au2.g9152	TC009894	CPAP1-H	Cuticular protein analogous to peritrophins 1-H [Source:UniProtKB/TrEMBL;Acc:D1MAI2]	GO:0005576	extracellular region	IPR002557	Chitin binding domain	isoform b	GO:0005576,GO:0008061,GO:0006030	C:extracellular region,F:chitin binding,P:chitin metabolic process	ChLG7:13214365-13228839	Cro1:NC:6h	Cro1:BttO:6h	OK	37.8655	49.4908	0.386275	1.48242	0.0094	0.0430743	yes
XLOC_007030	au2.g9157	TC009896		Putative uncharacterized protein [Source:UniProtKB/TrEMBL;Acc:D6WQ94]	GO:0000976	transcription regulatory region sequence-specific DNA binding	IPR009057	Homeodomain-like	homeodomain protein	GO:0003700,GO:0007275,GO:0000976,GO:0005634,GO:0006355	F:sequence-specific DNA binding transcription factor activity,P:multicellular organismal development,F:transcription regulatory region sequence-specific DNA binding,C:nucleus,P:regulation of transcription, DNA-dependent	ChLG7:13252665-13282825	Cro1:NC:6h	Cro1:BttO:6h	OK	3.70826	2.12923	-0.80041	-2.04292	0.00135	0.00841463	yes
XLOC_007031	au2.g9158	N/A							segmentation polarity homeobox protein engrailed-like	GO:0003700,GO:0007275,GO:0000976,GO:0005634,GO:0006355	F:sequence-specific DNA binding transcription factor activity,P:multicellular organismal development,F:transcription regulatory region sequence-specific DNA binding,C:nucleus,P:regulation of transcription, DNA-dependent	ChLG7:13282905-13284664	Cro1:NC:6h	Cro1:BttO:6h	OK	7.90482	5.08445	-0.636641	-1.77487	0.0068	0.0330071	yes
XLOC_007032	au2.g9161	TC009901		Aminopeptidase-like protein [Source:UniProtKB/TrEMBL;Acc:D6WQA3]	GO:0004177	aminopeptidase activity	IPR001930	Peptidase M1, alanine aminopeptidase/leukotriene A4 hydrolase	leukotriene a-4 hydrolase	GO:0008270,GO:0019370,GO:0004177,GO:0006508,GO:0008237	F:zinc ion binding,P:leukotriene biosynthetic process,F:aminopeptidase activity,P:proteolysis,F:metallopeptidase activity	ChLG7:13368453-13372331	Cro1:NC:6h	Cro1:BttO:6h	OK	55.291	36.2965	-0.607214	-2.48404	5e-05	0.000441757	yes
XLOC_007077	au2.g9254	TC009956		ADFb like protein [Source:UniProtKB/TrEMBL;Acc:D6WQM9]								ChLG7:14516864-14519581	Cro1:NC:6h	Cro1:BttO:6h	OK	399.284	915.082	1.19649	5.55081	5e-05	0.000441757	yes
XLOC_007078	au2.g9255	TC009957		Anti-diruetic peptide [Source:UniProtKB/TrEMBL;Acc:D6WQN0]								ChLG7:14520984-14521529	Cro1:NC:6h	Cro1:BttO:6h	OK	2250.19	4592.9	1.02936	5.14328	5e-05	0.000441757	yes
XLOC_007079	au2.g9256	TC009958		ADFb like protein [Source:UniProtKB/TrEMBL;Acc:D6WQN1]								ChLG7:14523894-14524368	Cro1:NC:6h	Cro1:BttO:6h	OK	245.19	424.667	0.792433	4.26791	5e-05	0.000441757	yes
XLOC_007080	au2.g9257	N/A										ChLG7:14525894-14526869	Cro1:NC:6h	Cro1:BttO:6h	OK	8.20022	21.1937	1.3699	4.27682	5e-05	0.000441757	yes
XLOC_007081	au2.g9258	N/A							hypothetical protein TcasGA2_TC009960	GO:0008237,GO:0005578,GO:0008270	F:metallopeptidase activity,C:proteinaceous extracellular matrix,F:zinc ion binding	ChLG7:14527444-14527963	Cro1:NC:6h	Cro1:BttO:6h	OK	42.6581	71.1289	0.737617	3.27197	0.0003	0.00225752	yes
XLOC_007138	au2.g9387	TC010021		Putative uncharacterized protein [Source:UniProtKB/TrEMBL;Acc:D6WRK1]								ChLG7:15745334-15762163	Cro1:NC:6h	Cro1:BttO:6h	OK	5.17518	2.74344	-0.915623	-2.04834	0.00065	0.00446319	yes
XLOC_007139	au2.g9388	TC010023		Putative uncharacterized protein [Source:UniProtKB/TrEMBL;Acc:D6WRK4]			IPR007999	Protein of unknown function DUF745				ChLG7:15764844-15765946	Cro1:NC:6h	Cro1:BttO:6h	OK	20.3517	34.3746	0.756192	2.73098	5e-05	0.000441757	yes
XLOC_007140	au2.g9389	TC010024		Putative uncharacterized protein [Source:UniProtKB/TrEMBL;Acc:D6WRK5]			IPR007999	Protein of unknown function DUF745				ChLG7:15768364-15769406	Cro1:NC:6h	Cro1:BttO:6h	OK	4.97626	8.43637	0.761561	1.88597	0.0045	0.0234037	yes
XLOC_007152	au2.g9414,au2.g9415	TC010036		Putative uncharacterized protein [Source:UniProtKB/TrEMBL;Acc:D6WRN1]								ChLG7:15882406-15905851	Cro1:NC:6h	Cro1:BttO:6h	OK	19.2154	11.6621	-0.720436	-1.49105	0.01085	0.0484534	yes
XLOC_007162	au2.g9441	TC010048		Putative uncharacterized protein [Source:UniProtKB/TrEMBL;Acc:D6WRR9]	GO:0003824	catalytic activity	IPR013781	Glycoside hydrolase, catalytic domain	beta-hexosaminidase b	GO:0005975,GO:0004563,GO:0043169	P:carbohydrate metabolic process,F:beta-N-acetylhexosaminidase activity,F:cation binding	ChLG7:16038253-16040250	Cro1:NC:6h	Cro1:BttO:6h	OK	23.7244	11.6919	-1.02086	-3.69264	5e-05	0.000441757	yes
XLOC_007164	au2.g9445	TC010050		Putative uncharacterized protein [Source:UniProtKB/TrEMBL;Acc:D6WRS4]	GO:0003676	nucleic acid binding	IPR007087	Zinc finger, C2H2	zinc finger protein 271-like	GO:0003676,GO:0005634,GO:0008270,GO:0005515	F:nucleic acid binding,C:nucleus,F:zinc ion binding,F:protein binding	ChLG7:16105805-16109907	Cro1:NC:6h	Cro1:BttO:6h	OK	2.79337	1.61179	-0.79334	-1.56637	0.0111	0.0493656	yes
XLOC_007165	au2.g9446	TC010052		Putative uncharacterized protein [Source:UniProtKB/TrEMBL;Acc:D6WRS6]	GO:0003824	catalytic activity	IPR001360	Glycoside hydrolase, family 1	lactase-phlorizin hydrolase	GO:0005975,GO:0009744,GO:0010040,GO:0043169,GO:0043627,GO:0007584,GO:0010045,GO:0005903,GO:0042493,GO:0042594,GO:0010288,GO:0045471,GO:0016740,GO:0001666,GO:0000016,GO:0008422	P:carbohydrate metabolic process,P:response to sucrose stimulus,P:response to iron(II) ion,F:cation binding,P:response to estrogen stimulus,P:response to nutrient,P:response to nickel cation,C:brush border,P:response to drug,P:response to starvation,P:response to lead ion,P:response to ethanol,F:transferase activity,P:response to hypoxia,F:lactase activity,F:beta-glucosidase activity	ChLG7:16112135-16118191	Cro1:NC:6h	Cro1:BttO:6h	OK	94.5031	37.6918	-1.32611	-5.01734	5e-05	0.000441757	yes
XLOC_007166	au2.g9449	TC010054		Putative uncharacterized protein [Source:UniProtKB/TrEMBL;Acc:D6WRT1]	GO:0042302	structural constituent of cuticle	IPR000618	Insect cuticle protein	cuticle protein	GO:0042302	F:structural constituent of cuticle	ChLG7:16158055-16159077	Cro1:NC:6h	Cro1:BttO:6h	OK	184.07	273.616	0.571903	2.44181	0.00055	0.00385561	yes
XLOC_007167	au2.g9450	N/A							sodium solute symporter	GO:0042302,GO:0005215,GO:0016020,GO:0055085	F:structural constituent of cuticle,F:transporter activity,C:membrane,P:transmembrane transport	ChLG7:16160135-16163809	Cro1:NC:6h	Cro1:BttO:6h	OK	14.6702	29.7638	1.02067	2.68914	5e-05	0.000441757	yes
XLOC_007168	au2.g9452	TC010057		Putative uncharacterized protein [Source:UniProtKB/TrEMBL;Acc:D6WRT5]	GO:0042302	structural constituent of cuticle	IPR000618	Insect cuticle protein	cuticle protein	GO:0042302	F:structural constituent of cuticle	ChLG7:16166035-16166675	Cro1:NC:6h	Cro1:BttO:6h	OK	342.385	512.741	0.582611	2.87712	0.0002	0.00157174	yes
XLOC_007173	au2.g9467	TC010063	OBP10	Odorant binding protein 10 [Source:UniProtKB/TrEMBL;Acc:D6WS37]	GO:0005549	odorant binding	IPR006625	Insect pheromone/odorant binding protein PhBP	odorant-binding protein	GO:0005549	F:odorant binding	ChLG7:16263005-16263792	Cro1:NC:6h	Cro1:BttO:6h	OK	19.6656	33.2237	0.756541	2.39661	0.00055	0.00385561	yes
XLOC_007174	au2.g9470	TC010066	OBP-C01	Odorant binding protein (Subfamily minus-C) C01 [Source:UniProtKB/TrEMBL;Acc:D6WS42]	GO:0005549	odorant binding	IPR006625	Insect pheromone/odorant binding protein PhBP	13 kda hemolymph protein a	GO:0005549	F:odorant binding	ChLG7:16273755-16277074	Cro1:NC:6h	Cro1:BttO:6h	OK	435.364	95.2274	-2.19277	-8.06665	5e-05	0.000441757	yes
XLOC_007175	au2.g9471	TC010067	OBP-C02	Odorant binding protein C02 [Source:UniProtKB/TrEMBL;Acc:D6WS43]	GO:0005549	odorant binding	IPR006625	Insect pheromone/odorant binding protein PhBP	13 kda hemolymph protein a	GO:0005549	F:odorant binding	ChLG7:16277845-16278413	Cro1:NC:6h	Cro1:BttO:6h	OK	103.797	38.4758	-1.43175	-6.00262	5e-05	0.000441757	yes
XLOC_007179	au2.g9476	TC010076	H99	Serine protease H99 [Source:UniProtKB/TrEMBL;Acc:D6WS54]	GO:0003824	catalytic activity	IPR009003	Peptidase cysteine/serine, trypsin-like	serine protease h99	GO:0006508,GO:0004252	P:proteolysis,F:serine-type endopeptidase activity	ChLG7:16325105-16332271	Cro1:NC:6h	Cro1:BttO:6h	OK	24.6759	35.5703	0.527571	2.11147	0.00115	0.00732683	yes
XLOC_007194	au2.g9517	TC010109		Putative uncharacterized protein [Source:UniProtKB/TrEMBL;Acc:D6WSK8]	GO:0004497	monooxygenase activity	IPR000960	Flavin monooxygenase FMO	dimethylaniline monooxygenase	GO:0050660,GO:0004499,GO:0055114,GO:0050661	F:flavin adenine dinucleotide binding,F:N,N-dimethylaniline monooxygenase activity,P:oxidation-reduction process,F:NADP binding	ChLG7:17480449-17486503	Cro1:NC:6h	Cro1:BttO:6h	OK	14.7884	21.3297	0.528405	1.89012	0.0024	0.013776	yes
XLOC_007201	au2.g9528	TC010117		Putative uncharacterized protein [Source:UniProtKB/TrEMBL;Acc:D6WSM1]	GO:0004497	monooxygenase activity	IPR000960	Flavin monooxygenase FMO	dimethylaniline monooxygenase	GO:0050660,GO:0004499,GO:0055114,GO:0050661	F:flavin adenine dinucleotide binding,F:N,N-dimethylaniline monooxygenase activity,P:oxidation-reduction process,F:NADP binding	ChLG7:17758319-17760046	Cro1:NC:6h	Cro1:BttO:6h	OK	10.242	19.4966	0.928723	3.16704	5e-05	0.000441757	yes
XLOC_007221	au2.g9571	TC010149		Putative uncharacterized protein [Source:UniProtKB/TrEMBL;Acc:D6WT12]			IPR000595	Cyclic nucleotide-binding domain	potassium sodium hyperpolarization-activated cyclic nucleotide-gated channel 4-like,i,hyperpolarization-activated ion channel isoform 1	GO:0055085,GO:0045938,GO:0005249,GO:0008340,GO:0045475,GO:0014059,GO:0016021,GO:0006813,GO:0007637,GO:0005221,GO:0005886	P:transmembrane transport,P:positive regulation of circadian sleep/wake cycle, sleep,F:voltage-gated potassium channel activity,P:determination of adult lifespan,P:locomotor rhythm,P:regulation of dopamine secretion,C:integral to membrane,P:potassium ion transport,P:proboscis extension reflex,F:intracellular cyclic nucleotide activated cation channel activity,C:plasma membrane	ChLG7:18307935-18319921	Cro1:NC:6h	Cro1:BttO:6h	OK	9.21416	15.7915	0.777222	2.38446	5e-05	0.000441757	yes
XLOC_007224	au2.g9580	N/A							glucosyl glucuronosyl transferases	GO:0016758,GO:0008152	F:transferase activity, transferring hexosyl groups,P:metabolic process	ChLG7:18339795-18341661	Cro1:NC:6h	Cro1:BttO:6h	OK	9.2266	5.78391	-0.673753	-1.97091	0.0025	0.0142626	yes
XLOC_007227	au2.g9587	TC010154		Putative uncharacterized protein [Source:UniProtKB/TrEMBL;Acc:D6WT30]								ChLG7:18376265-18377813	Cro1:NC:6h	Cro1:BttO:6h	OK	34.5601	75.3217	1.12396	3.86511	5e-05	0.000441757	yes
XLOC_007229	au2.g9590	TC010155	WNT7	Protein Wnt [Source:UniProtKB/TrEMBL;Acc:D6WT32]	GO:0005102	receptor binding	IPR005817	Wnt	protein wnt-7b	GO:0001701,GO:0016055,GO:0072044,GO:0009966,GO:0008152,GO:0001656,GO:0005102,GO:0060429,GO:0007399,GO:0005578,GO:0048522,GO:0008283,GO:0070307,GO:0007389,GO:0048598,GO:0030324,GO:0009887,GO:0048568	P:in utero embryonic development,P:Wnt receptor signaling pathway,P:collecting duct development,P:regulation of signal transduction,P:metabolic process,P:metanephros development,F:receptor binding,P:epithelium development,P:nervous system development,C:proteinaceous extracellular matrix,P:positive regulation of cellular process,P:cell proliferation,P:lens fiber cell development,P:pattern specific…	ChLG7:18392225-18417348	Cro1:NC:6h	Cro1:BttO:6h	OK	4.31717	2.2513	-0.939326	-2.23997	0.0005	0.00354762	yes
XLOC_007231	au2.g9592	TC010157		Putative uncharacterized protein [Source:UniProtKB/TrEMBL;Acc:D6WT35]	GO:0000166	nucleotide binding	IPR005810	Succinyl-CoA ligase, alpha subunit	lipid phosphate phosphohydrolase 1-like	GO:0003878,GO:0004775,GO:0048037,GO:0008152,GO:0016020,GO:0000166	F:ATP citrate synthase activity,F:succinate-CoA ligase (ADP-forming) activity,F:cofactor binding,P:metabolic process,C:membrane,F:nucleotide binding	ChLG7:18439905-18446751	Cro1:NC:6h	Cro1:BttO:6h	OK	17.0482	27.024	0.664625	2.19565	0.0003	0.00225752	yes
XLOC_007236	au2.g9607	TC010164		Putative uncharacterized protein [Source:UniProtKB/TrEMBL;Acc:D6WT51]								ChLG7:18504149-18506657	Cro1:NC:6h	Cro1:BttO:6h	OK	118.263	211.051	0.835591	3.34577	5e-05	0.000441757	yes
XLOC_007255	au2.g9653	TC010191		Putative uncharacterized protein [Source:UniProtKB/TrEMBL;Acc:D6WTJ0]								ChLG7:18994535-18995640	Cro1:NC:6h	Cro1:BttO:6h	OK	0.522141	1.43077	1.45428	2.18751	0.0031	0.0170991	yes
XLOC_007256	au2.g9654,au2.g9659	TC010192		Putative uncharacterized protein [Source:UniProtKB/TrEMBL;Acc:D6WTJ1]								ChLG7:18997775-19003615	Cro1:NC:6h	Cro1:BttO:6h	OK	0.554969	5.01725	3.17642	4.41582	5e-05	0.000441757	yes
XLOC_007260	au2.g9667	TC010196		Putative uncharacterized protein [Source:UniProtKB/TrEMBL;Acc:D6WTK5]			IPR001507	Zona pellucida domain	hypothetical protein TcasGA2_TC010196	GO:0008360,GO:0007435,GO:0007391,GO:0007443,GO:0007399,GO:0048102	P:regulation of cell shape,P:salivary gland morphogenesis,P:dorsal closure,P:Malpighian tubule morphogenesis,P:nervous system development,P:autophagic cell death	ChLG7:19122205-19126506	Cro1:NC:6h	Cro1:BttO:6h	OK	0.318815	4.60823	3.85342	6.01667	5e-05	0.000441757	yes
XLOC_007270	au2.g9689	TC010210		Putative uncharacterized protein [Source:UniProtKB/TrEMBL;Acc:D6WTN5]								ChLG7:19892226-19910380	Cro1:NC:6h	Cro1:BttO:6h	OK	8.31767	5.5132	-0.59329	-1.71898	0.0026	0.0147393	yes
XLOC_007304	au2.g8262	TC009368		Putative uncharacterized protein [Source:UniProtKB/TrEMBL;Acc:D6WR22]	GO:0005622	intracellular	IPR004328	BRO1 domain	rhophilin-2-like isoform 4,rhophilin-2-like isoform 1	GO:0005622,GO:0016746,GO:0007165,GO:0005515	C:intracellular,F:transferase activity, transferring acyl groups,P:signal transduction,F:protein binding	ChLG7:899934-937992	Cro1:NC:6h	Cro1:BttO:6h	OK	3.37595	5.29937	0.650528	1.65817	0.0036	0.0193986	yes
XLOC_007307	au2.g8265	TC009365		Cathepsin L [Source:UniProtKB/TrEMBL;Acc:D6WR25]	GO:0006508	proteolysis	IPR000668	Peptidase C1A, papain C-terminal	cathepsin l precursor	GO:0008234,GO:0006508	F:cysteine-type peptidase activity,P:proteolysis	ChLG7:941567-949832	Cro1:NC:6h	Cro1:BttO:6h	OK	431.183	284.283	-0.600975	-2.13231	0.00025	0.00191821	yes
XLOC_007309	au2.g8270	N/A							retinaldehyde-binding protein 1-like protein 1	GO:0016918,GO:0005622,GO:0046331,GO:0006810,GO:0005215	F:retinal binding,C:intracellular,P:lateral inhibition,P:transport,F:transporter activity	ChLG7:983909-986972	Cro1:NC:6h	Cro1:BttO:6h	OK	19.1994	26.6324	0.472124	1.68383	0.00705	0.0340114	yes
XLOC_007331	au2.g8314	N/A										ChLG7:1503619-1504015	Cro1:NC:6h	Cro1:BttO:6h	OK	10.5476	2.8593	-1.88318	-4.55452	5e-05	0.000441757	yes
XLOC_007332	au2.g8316	N/A										ChLG7:1505997-1506515	Cro1:NC:6h	Cro1:BttO:6h	OK	65.7882	39.6975	-0.728779	-3.28424	0.00015	0.00121298	yes
XLOC_007337	au2.g8322	N/A										ChLG7:1513468-1514815	Cro1:NC:6h	Cro1:BttO:6h	OK	2823.61	1664.25	-0.762672	-3.0074	5e-05	0.000441757	yes
XLOC_007338	au2.g8324	N/A										ChLG7:1517625-1517975	Cro1:NC:6h	Cro1:BttO:6h	OK	946.807	2283.27	1.26996	9.06564	5e-05	0.000441757	yes
XLOC_007362	au2.g8374	TC030561		Putative uncharacterized protein [Source:UniProtKB/TrEMBL;Acc:D6WRV9]	GO:0016740	transferase activity	IPR001451	Bacterial transferase hexapeptide repeat	dynactin subunit 6	GO:0005869,GO:0007018,GO:0016740	C:dynactin complex,P:microtubule-based movement,F:transferase activity	ChLG7:1797643-1799835	Cro1:NC:6h	Cro1:BttO:6h	OK	42.9982	31.2876	-0.458683	-1.82474	0.0091	0.0419454	yes
XLOC_007382	au2.g8415	TC009286		Putative uncharacterized protein [Source:UniProtKB/TrEMBL;Acc:D6WS02]	GO:0000166	nucleotide binding	IPR002085	Alcohol dehydrogenase superfamily, zinc-type	alcohol dehydrogenase	GO:0008270,GO:0016491,GO:0055114,GO:0000166	F:zinc ion binding,F:oxidoreductase activity,P:oxidation-reduction process,F:nucleotide binding	ChLG7:2394109-2397654	Cro1:NC:6h	Cro1:BttO:6h	OK	48.3527	74.9308	0.631961	2.35067	5e-05	0.000441757	yes
XLOC_007387	au2.g8424	N/A										ChLG7:2483638-2488388	Cro1:NC:6h	Cro1:BttO:6h	OK	2.89802	6.43481	1.15083	3.08495	5e-05	0.000441757	yes
XLOC_007408	au2.g8465	TC009257	FPPS	Farnesyl pyrophosphate synthase [Source:UniProtKB/TrEMBL;Acc:D6WSE5]	GO:0008299	isoprenoid biosynthetic process	IPR008949	Terpenoid synthase	farnesyl diphosphate synthase	GO:0004659,GO:0008299	F:prenyltransferase activity,P:isoprenoid biosynthetic process	ChLG7:3170014-3176674	Cro1:NC:6h	Cro1:BttO:6h	OK	741.658	388.409	-0.933178	-3.50556	5e-05	0.000441757	yes
XLOC_007421	au2.g8500	TC009233		Putative uncharacterized protein [Source:UniProtKB/TrEMBL;Acc:D6WST2]								ChLG7:3666544-3667263	Cro1:NC:6h	Cro1:BttO:6h	OK	641.794	920.255	0.519924	2.34939	0.0006	0.0041614	yes
XLOC_007423	au2.g8502	N/A							microtubule-associated protein 6	GO:0008061,GO:0005576,GO:0006030,GO:0005516,GO:0005874,GO:0007026,GO:0008017	F:chitin binding,C:extracellular region,P:chitin metabolic process,F:calmodulin binding,C:microtubule,P:negative regulation of microtubule depolymerization,F:microtubule binding	ChLG7:3670270-3671023	Cro1:NC:6h	Cro1:BttO:6h	OK	220.485	342.826	0.636794	2.81396	5e-05	0.000441757	yes
XLOC_007429	au2.g8513	N/A										ChLG7:4061333-4062384	Cro1:NC:6h	Cro1:BttO:6h	OK	20.5595	12.741	-0.690322	-2.18515	0.0011	0.00705203	yes
XLOC_007430	au2.g8515	TC009225		Putative uncharacterized protein [Source:UniProtKB/TrEMBL;Acc:D6WSU4]			IPR000716	Thyroglobulin type-1				ChLG7:4070193-4071644	Cro1:NC:6h	Cro1:BttO:6h	OK	41.2572	26.715	-0.626997	-2.49489	5e-05	0.000441757	yes
XLOC_007435	au2.g8527	TC009220		Putative uncharacterized protein [Source:UniProtKB/TrEMBL;Acc:D6WSV6]	GO:0003700	sequence-specific DNA binding transcription factor activity	IPR004827	Basic-leucine zipper domain	ccaat enhancer-binding protein	GO:0003700,GO:0006979,GO:0043565,GO:0046983,GO:0004602,GO:0006355,GO:0055114	F:sequence-specific DNA binding transcription factor activity,P:response to oxidative stress,F:sequence-specific DNA binding,F:protein dimerization activity,F:glutathione peroxidase activity,P:regulation of transcription, DNA-dependent,P:oxidation-reduction process	ChLG7:4146300-4148234	Cro1:NC:6h	Cro1:BttO:6h	OK	56.324	80.6441	0.517821	2.12036	0.0005	0.00354762	yes
XLOC_007449	au2.g8553	TC009203		Putative uncharacterized protein [Source:UniProtKB/TrEMBL;Acc:D6WSZ0]	GO:0000062	fatty-acyl-CoA binding	IPR000582	Acyl-CoA-binding protein, ACBP	myosin-11 (myosin heavy chain 11) (myosin heavy smooth muscle isoform)	GO:0000062	F:fatty-acyl-CoA binding	ChLG7:4625767-4628218	Cro1:NC:6h	Cro1:BttO:6h	OK	2.98554	1.68455	-0.825625	-1.80992	0.00315	0.0173301	yes
XLOC_007454	au2.g8561	TC009198		Putative uncharacterized protein [Source:UniProtKB/TrEMBL;Acc:D6WSZ8]	GO:0004067	asparaginase activity	IPR006034	Asparaginase/glutaminase	l-asparaginase i	GO:0004067,GO:0006520,GO:0004622	F:asparaginase activity,P:cellular amino acid metabolic process,F:lysophospholipase activity	ChLG7:4653797-4655828	Cro1:NC:6h	Cro1:BttO:6h	OK	29.9098	19.0498	-0.650839	-2.43648	0.0001	0.000838716	yes
XLOC_007468	au2.g8585	TC009184		Putative uncharacterized protein [Source:UniProtKB/TrEMBL;Acc:D6WTB3]	GO:0004871	signal transducer activity	IPR000611	Neuropeptide Y receptor	orexin receptor type 2-like	GO:0004983,GO:0007186,GO:0016021	F:neuropeptide Y receptor activity,P:G-protein coupled receptor signaling pathway,C:integral to membrane	ChLG7:4717795-4741658	Cro1:NC:6h	Cro1:BttO:6h	OK	3.55782	5.8584	0.719513	1.75293	0.0034	0.0184802	yes
XLOC_007473	au2.g8595	TC009179	CHI-6	Chitinase 6 [Source:UniProtKB/TrEMBL;Acc:Q5FYY6]	GO:0003824	catalytic activity	IPR001579	Glycoside hydrolase, chitinase active site	chitinase 13	GO:0004568,GO:0006032,GO:0043169	F:chitinase activity,P:chitin catabolic process,F:cation binding	ChLG7:4790159-4791578	Cro1:NC:6h	Cro1:BttO:6h	OK	116.791	59.9827	-0.961307	-4.23832	5e-05	0.000441757	yes
XLOC_007474	au2.g8596	TC009178		Putative uncharacterized protein [Source:UniProtKB/TrEMBL;Acc:D6WTC4]	GO:0003824	catalytic activity	IPR001579	Glycoside hydrolase, chitinase active site	chitinase 13	GO:0004568,GO:0006032,GO:0043169	F:chitinase activity,P:chitin catabolic process,F:cation binding	ChLG7:4792520-4794408	Cro1:NC:6h	Cro1:BttO:6h	OK	55.426	41.0389	-0.433571	-1.75727	0.00635	0.0311908	yes
XLOC_007475	au2.g8598	TC009177		Chitinase 9 [Source:UniProtKB/TrEMBL;Acc:Q0Z940]	GO:0003824	catalytic activity	IPR001579	Glycoside hydrolase, chitinase active site	chitinase 3	GO:0004568,GO:0006032,GO:0043169	F:chitinase activity,P:chitin catabolic process,F:cation binding	ChLG7:4803543-4804958	Cro1:NC:6h	Cro1:BttO:6h	OK	259.126	121.045	-1.09811	-4.64939	5e-05	0.000441757	yes
XLOC_007476	au2.g8599	TC009176	CHI-16	Chitinase 16 [Source:UniProtKB/TrEMBL;Acc:Q5FYY7]	GO:0003824	catalytic activity	IPR001579	Glycoside hydrolase, chitinase active site	chitinase 3	GO:0004568,GO:0006032,GO:0043169	F:chitinase activity,P:chitin catabolic process,F:cation binding	ChLG7:4806691-4808048	Cro1:NC:6h	Cro1:BttO:6h	OK	418.911	241.058	-0.797265	-3.31304	5e-05	0.000441757	yes
XLOC_007482	au2.g8618	TC009170	NACHRA9	Nicotinic acetylcholine receptor a9 subunit; Nicotinic acetylcholine receptor subunit alpha9 [Source:UniProtKB/TrEMBL;Acc:A8DIU7]	GO:0005230	extracellular ligand-gated ion channel activity	IPR006201	Neurotransmitter-gated ion-channel	nicotinic acetylcholine receptor a9 subunit	GO:0016021,GO:0004872,GO:0006811,GO:0005230	C:integral to membrane,F:receptor activity,P:ion transport,F:extracellular ligand-gated ion channel activity	ChLG7:4940010-4945503	Cro1:NC:6h	Cro1:BttO:6h	OK	5.8748	3.7061	-0.664639	-1.98687	0.00205	0.0120403	yes
XLOC_007483	au2.g8619	TC030465	FST	Follistatin [Source:UniProtKB/TrEMBL;Acc:D6WTE8]	GO:0005515	protein binding	IPR003645	Follistatin-like, N-terminal	follistatin	GO:0005515	F:protein binding	ChLG7:4945574-4981273	Cro1:NC:6h	Cro1:BttO:6h	OK	7.08765	4.44912	-0.671788	-1.9847	0.0016	0.00973504	yes
XLOC_007489	au2.g8634	TC009162		Putative uncharacterized protein [Source:UniProtKB/TrEMBL;Acc:D6WTG9]	GO:0016772	transferase activity, transferring phosphorus-containing groups	IPR004119	Protein of unknown function DUF227	juvenile hormone-inducible	GO:0016772	F:transferase activity, transferring phosphorus-containing groups	ChLG7:5039221-5040513	Cro1:NC:6h	Cro1:BttO:6h	OK	12.5325	7.99572	-0.648373	-1.92924	0.00325	0.0177908	yes
XLOC_007491	au2.g8639	TC009160		Putative uncharacterized protein [Source:UniProtKB/TrEMBL;Acc:D6WTH6]	GO:0016772	transferase activity, transferring phosphorus-containing groups	IPR004119	Protein of unknown function DUF227	juvenile hormone-inducible	GO:0016772	F:transferase activity, transferring phosphorus-containing groups	ChLG7:5058596-5059983	Cro1:NC:6h	Cro1:BttO:6h	OK	81.2458	29.968	-1.43887	-5.74735	5e-05	0.000441757	yes
XLOC_007494	au2.g8645	TC009157		Putative uncharacterized protein [Source:UniProtKB/TrEMBL;Acc:D6WTQ5]	GO:0005509	calcium ion binding	IPR008465	Dystroglycan	PREDICTED: similar to AGAP005162-PA	GO:0005509,GO:0007016,GO:0016010	F:calcium ion binding,P:cytoskeletal anchoring at plasma membrane,C:dystrophin-associated glycoprotein complex	ChLG7:5082768-5116934	Cro1:NC:6h	Cro1:BttO:6h	OK	37.9359	51.5226	0.441644	1.70922	0.004	0.0212047	yes
XLOC_007502	au2.g8665	TC009142		Putative uncharacterized protein [Source:UniProtKB/TrEMBL;Acc:D6WTT7]	GO:0008152	metabolic process	IPR002213	UDP-glucuronosyl/UDP-glucosyltransferase	glucosyl glucuronosyl transferases	GO:0016758,GO:0008152	F:transferase activity, transferring hexosyl groups,P:metabolic process	ChLG7:5310104-5312574	Cro1:NC:6h	Cro1:BttO:6h	OK	18.0744	12.7566	-0.502695	-1.89642	0.0029	0.0161553	yes
XLOC_007519	au2.g8701	TC015907		Putative uncharacterized protein [Source:UniProtKB/TrEMBL;Acc:D6WTX2]	GO:0003824	catalytic activity	IPR006094	FAD linked oxidase, N-terminal	24-dehydrocholesterol reductase	GO:0009987,GO:0055114,GO:0044238,GO:0050660,GO:0008762	P:cellular process,P:oxidation-reduction process,P:primary metabolic process,F:flavin adenine dinucleotide binding,F:UDP-N-acetylmuramate dehydrogenase activity	ChLG7:5775645-5783287	Cro1:NC:6h	Cro1:BttO:6h	OK	64.3584	40.0775	-0.683337	-2.46334	0.0002	0.00157174	yes
XLOC_007524	au2.g8714	TC015901		Putative uncharacterized protein [Source:UniProtKB/TrEMBL;Acc:D6WTZ4]	GO:0042302	structural constituent of cuticle	IPR000618	Insect cuticle protein	adult cuticle	GO:0005214	F:structural constituent of chitin-based cuticle	ChLG7:5860938-5863384	Cro1:NC:6h	Cro1:BttO:6h	OK	3.16226	6.74489	1.09284	2.11939	0.0071	0.0342074	yes
XLOC_007531	au2.g8726	TC015891		Putative uncharacterized protein [Source:UniProtKB/TrEMBL;Acc:D6WU10]	GO:0003824	catalytic activity	IPR000326	Phosphatidic acid phosphatase type 2/haloperoxidase	phosphatidate phosphatase	GO:0035233,GO:0007280,GO:0035234,GO:0016791,GO:0008152,GO:0016020,GO:0042803,GO:0009880,GO:0003824	P:germ cell repulsion,P:pole cell migration,P:germ cell programmed cell death,F:phosphatase activity,P:metabolic process,C:membrane,F:protein homodimerization activity,P:embryonic pattern specification,F:catalytic activity	ChLG7:5911710-5916083	Cro1:NC:6h	Cro1:BttO:6h	OK	47.8493	75.6654	0.661136	2.61575	5e-05	0.000441757	yes
XLOC_007557	au2.g8782	TC009114		Regucalcin [Source:UniProtKB/TrEMBL;Acc:D6WU81]	GO:0005737	cytoplasm	IPR001841	Zinc finger, RING-type	sodium solute symporter	GO:0008270,GO:0005515,GO:0005215,GO:0016020,GO:0055085	F:zinc ion binding,F:protein binding,F:transporter activity,C:membrane,P:transmembrane transport	ChLG7:6744735-6754280	Cro1:NC:6h	Cro1:BttO:6h	OK	16.3265	8.27536	-0.98032	-3.80903	5e-05	0.000441757	yes
XLOC_007566	au2.g8803	N/A							lysozyme p	GO:0035071	P:salivary gland cell autophagic cell death	ChLG7:6844463-6845720	Cro1:NC:6h	Cro1:BttO:6h	OK	216.276	465.525	1.10599	5.14556	5e-05	0.000441757	yes
XLOC_007567	au2.g8806	TC009106		Putative uncharacterized protein [Source:UniProtKB/TrEMBL;Acc:D6WUA2]	GO:0000166	nucleotide binding	IPR002085	Alcohol dehydrogenase superfamily, zinc-type	synaptic vesicle membrane protein vat-1 homolog-like	GO:0000166,GO:0055114,GO:0008270,GO:0003960	F:nucleotide binding,P:oxidation-reduction process,F:zinc ion binding,F:NADPH:quinone reductase activity	ChLG7:6854631-6871900	Cro1:NC:6h	Cro1:BttO:6h	OK	198.967	114.033	-0.803081	-3.15286	5e-05	0.000441757	yes
XLOC_007574	au2.g8820	TC010588		Putative uncharacterized protein [Source:UniProtKB/TrEMBL;Acc:D6WUB7]	GO:0004842	ubiquitin-protein ligase activity	IPR008974	TRAF-like	e3 ubiquitin-protein ligase sinat2	GO:0007275,GO:0016567,GO:0006511,GO:0004842,GO:0005634,GO:0008270,GO:0005515	P:multicellular organismal development,P:protein ubiquitination,P:ubiquitin-dependent protein catabolic process,F:ubiquitin-protein ligase activity,C:nucleus,F:zinc ion binding,F:protein binding	ChLG7:7249765-7252294	Cro1:NC:6h	Cro1:BttO:6h	OK	12.1034	18.0957	0.580229	2.05545	0.00115	0.00732683	yes
XLOC_007580	au2.g8832	TC014538		Putative uncharacterized protein [Source:UniProtKB/TrEMBL;Acc:D6WUE1]								ChLG7:7897720-7908544	Cro1:NC:6h	Cro1:BttO:6h	OK	10.3414	17.5172	0.76033	2.77015	5e-05	0.000441757	yes
XLOC_007584	au2.g8838	TC014534	CSP12	Chemosensory protein 12; Chemosensory protein 7 [Source:UniProtKB/TrEMBL;Acc:Q0MRL6]			IPR005055	Insect pheromone-binding protein A10/OS-D				ChLG7:7992505-7996404	Cro1:NC:6h	Cro1:BttO:6h	OK	73.6024	125.607	0.771096	3.08038	5e-05	0.000441757	yes
XLOC_007613	au2.g8893	TC016365	CYP12H1	Cytochrome P450 12H1 [Source:UniProtKB/TrEMBL;Acc:D6WP99]	GO:0004497	monooxygenase activity	IPR002401	Cytochrome P450, E-class, group I	cytochrome p450	GO:0020037,GO:0016705,GO:0004497,GO:0009055,GO:0055114	F:heme binding,F:oxidoreductase activity, acting on paired donors, with incorporation or reduction of molecular oxygen,F:monooxygenase activity,F:electron carrier activity,P:oxidation-reduction process	ChLG7:9305168-9307684	Cro1:NC:6h	Cro1:BttO:6h	OK	60.2012	43.6535	-0.463695	-1.8982	0.00215	0.0125415	yes
XLOC_007619	au2.g8906	TC016355		Putative uncharacterized protein [Source:UniProtKB/TrEMBL;Acc:D6WPB8]	GO:0016614	oxidoreductase activity, acting on CH-OH group of donors	IPR007867	Glucose-methanol-choline oxidoreductase, C-terminal	glucose dehydrogenase	GO:0006066,GO:0050660,GO:0046693,GO:0006006,GO:0008364,GO:0004344,GO:0005576,GO:0008812,GO:0055114	P:alcohol metabolic process,F:flavin adenine dinucleotide binding,P:sperm storage,P:glucose metabolic process,P:pupal chitin-based cuticle development,F:glucose dehydrogenase activity,C:extracellular region,F:choline dehydrogenase activity,P:oxidation-reduction process	ChLG7:9465238-9474473	Cro1:NC:6h	Cro1:BttO:6h	OK	12.1305	29.6168	1.28778	4.90433	5e-05	0.000441757	yes
XLOC_007620	au2.g8908	TC016352	ML8	Putative uncharacterized protein ML8 [Source:UniProtKB/TrEMBL;Acc:D6WPC3]			IPR003172	MD-2-related lipid-recognition				ChLG7:9559695-9560693	Cro1:NC:6h	Cro1:BttO:6h	OK	386.633	271.659	-0.50917	-2.56342	0.00085	0.00564068	yes
XLOC_007622	au2.g8910	TC016350		Putative uncharacterized protein [Source:UniProtKB/TrEMBL;Acc:D6WPC5]	GO:0019028	viral capsid	IPR004302	Chitin-binding, domain 3	PREDICTED: similar to conserved hypothetical protein isoform 2,hypothetical protein TcasGA2_TC016350	GO:0019028	C:viral capsid	ChLG7:9566180-9567323	Cro1:NC:6h	Cro1:BttO:6h	OK	3275.65	1456.85	-1.16893	-3.94864	5e-05	0.000441757	yes
XLOC_007624	au2.g8912	TC016348		Putative uncharacterized protein [Source:UniProtKB/TrEMBL;Acc:D6WPC7]	GO:0019028	viral capsid	IPR004302	Chitin-binding, domain 3	agap001819-pa	GO:0019028	C:viral capsid	ChLG7:9575735-9578653	Cro1:NC:6h	Cro1:BttO:6h	OK	552.41	268.974	-1.03827	-4.30567	5e-05	0.000441757	yes
XLOC_007625	au2.g8913	TC016346		Putative uncharacterized protein [Source:UniProtKB/TrEMBL;Acc:D6WPC9]	GO:0019028	viral capsid	IPR004302	Chitin-binding, domain 3	PREDICTED: similar to AGAP001819-PA	GO:0019028	C:viral capsid	ChLG7:9578784-9579623	Cro1:NC:6h	Cro1:BttO:6h	OK	13.5003	7.93876	-0.766002	-2.10635	0.0047	0.0242694	yes
XLOC_007626	au2.g8914	TC016345		Putative uncharacterized protein [Source:UniProtKB/TrEMBL;Acc:D6WPD0]	GO:0019028	viral capsid	IPR004302	Chitin-binding, domain 3	PREDICTED: similar to AGAP001819-PA	GO:0019028	C:viral capsid	ChLG7:9581742-9582603	Cro1:NC:6h	Cro1:BttO:6h	OK	44.081	141.578	1.68336	7.36352	5e-05	0.000441757	yes
XLOC_007627	au2.g8915	TC016344		Putative uncharacterized protein [Source:UniProtKB/TrEMBL;Acc:D6WPD1]	GO:0019028	viral capsid	IPR004302	Chitin-binding, domain 3	agap001819-pa	GO:0019028	C:viral capsid	ChLG7:9585527-9586323	Cro1:NC:6h	Cro1:BttO:6h	OK	271.392	191.722	-0.501358	-2.38198	0.00115	0.00732683	yes
XLOC_007636	au2.g8932	TC009081		Putative uncharacterized protein [Source:UniProtKB/TrEMBL;Acc:D6WPF7]	GO:0006810	transport	IPR006153	Cation/H+ exchanger	sperm-specific sodium proton exchanger	GO:0072488,GO:0015299,GO:0016021,GO:0008519,GO:0006814	P:ammonium transmembrane transport,F:solute:hydrogen antiporter activity,C:integral to membrane,F:ammonium transmembrane transporter activity,P:sodium ion transport	ChLG7:10093346-10111294	Cro1:NC:6h	Cro1:BttO:6h	OK	0.320142	0.621794	0.957724	2.14416	0.00045	0.00323227	yes
XLOC_007643	au2.g8950	TC009072		Putative uncharacterized protein [Source:UniProtKB/TrEMBL;Acc:D6WPH9]	GO:0004611	phosphoenolpyruvate carboxykinase activity	IPR008210	Phosphoenolpyruvate carboxykinase, N-terminal	phosphoenolpyruvate carboxykinase	GO:0006094,GO:0005525,GO:0016301,GO:0016310,GO:0004613,GO:0005739	P:gluconeogenesis,F:GTP binding,F:kinase activity,P:phosphorylation,F:phosphoenolpyruvate carboxykinase (GTP) activity,C:mitochondrion	ChLG7:10284266-10289974	Cro1:NC:6h	Cro1:BttO:6h	OK	204.537	375.604	0.876853	3.13528	5e-05	0.000441757	yes
XLOC_007660	au2.g8989	TC009045		Putative uncharacterized protein [Source:UniProtKB/TrEMBL;Acc:D6WPN8]								ChLG7:11307148-11316654	Cro1:NC:6h	Cro1:BttO:6h	OK	10.1061	14.2152	0.492211	1.73321	0.00255	0.0145065	yes
XLOC_007666	au2.g9005	TC009035		Putative uncharacterized protein [Source:UniProtKB/TrEMBL;Acc:D6WPR3]	GO:0000166	nucleotide binding	IPR008280	Tubulin/FtsZ, C-terminal	beta 2c	GO:0005874,GO:0051258,GO:0006184,GO:0007018,GO:0003924,GO:0005737,GO:0005525,GO:0005200	C:microtubule,P:protein polymerization,P:GTP catabolic process,P:microtubule-based movement,F:GTPase activity,C:cytoplasm,F:GTP binding,F:structural constituent of cytoskeleton	ChLG7:11495919-11497554	Cro1:NC:6h	Cro1:BttO:6h	OK	0.732124	0.199326	-1.87696	-2.33923	0.0038	0.0203054	yes
XLOC_007678	au2.g9032	TC009021		Putative uncharacterized protein [Source:UniProtKB/TrEMBL;Acc:D6WPU4]			IPR008496	Protein of unknown function DUF778				ChLG7:11789422-11791094	Cro1:NC:6h	Cro1:BttO:6h	OK	52.6607	35.9863	-0.54928	-2.27041	0.00025	0.00191821	yes
XLOC_007681	au2.g9039	N/A							lactase-phlorizin hydrolase	GO:0005975,GO:0009744,GO:0010040,GO:0043169,GO:0043627,GO:0007584,GO:0010045,GO:0005903,GO:0042493,GO:0042594,GO:0010288,GO:0045471,GO:0016740,GO:0001666,GO:0000016	P:carbohydrate metabolic process,P:response to sucrose stimulus,P:response to iron(II) ion,F:cation binding,P:response to estrogen stimulus,P:response to nutrient,P:response to nickel cation,C:brush border,P:response to drug,P:response to starvation,P:response to lead ion,P:response to ethanol,F:transferase activity,P:response to hypoxia,F:lactase activity	ChLG7:11817450-11823654	Cro1:NC:6h	Cro1:BttO:6h	OK	4.72483	1.36343	-1.79302	-4.32364	5e-05	0.000441757	yes
XLOC_007682	au2.g9040	TC009017		Putative uncharacterized protein [Source:UniProtKB/TrEMBL;Acc:D6WPV1]	GO:0003824	catalytic activity	IPR001360	Glycoside hydrolase, family 1	a chain crystal structure of beta-glucosidase from termite neotermes koshunensis in complex with a new glucopyranosidic product	GO:0005975,GO:0004553,GO:0043169	P:carbohydrate metabolic process,F:hydrolase activity, hydrolyzing O-glycosyl compounds,F:cation binding	ChLG7:11825313-11827044	Cro1:NC:6h	Cro1:BttO:6h	OK	19.934	14.4056	-0.468603	-1.47145	0.0084	0.0392753	yes
XLOC_007683	au2.g9041	TC009016		Putative uncharacterized protein [Source:UniProtKB/TrEMBL;Acc:D6WPV2]	GO:0003824	catalytic activity	IPR001360	Glycoside hydrolase, family 1	lactase-phlorizin hydrolase	GO:0005975,GO:0004553,GO:0043169	P:carbohydrate metabolic process,F:hydrolase activity, hydrolyzing O-glycosyl compounds,F:cation binding	ChLG7:11828229-11847174	Cro1:NC:6h	Cro1:BttO:6h	OK	28.4427	19.0117	-0.433758	-2.20447	0.005	0.0255453	yes
XLOC_007692	au2.g9058	TC009005		Putative uncharacterized protein [Source:UniProtKB/TrEMBL;Acc:D6WPX5]								ChLG7:12009407-12009814	Cro1:NC:6h	Cro1:BttO:6h	OK	66.9956	142.928	1.09315	5.19969	5e-05	0.000441757	yes
XLOC_007723	au2.g9126	TC008967		Putative uncharacterized protein [Source:UniProtKB/TrEMBL;Acc:D6WQ62]	GO:0004721	phosphoprotein phosphatase activity	IPR000387	Protein-tyrosine/Dual-specificity phosphatase	receptor-type tyrosine-protein phosphatase kappa	GO:0051716,GO:0007155,GO:0004725,GO:0044464,GO:0071842,GO:0035335,GO:0048523,GO:0005515	P:cellular response to stimulus,P:cell adhesion,F:protein tyrosine phosphatase activity,C:cell part,P:cellular component organization at cellular level,P:peptidyl-tyrosine dephosphorylation,P:negative regulation of cellular process,F:protein binding	ChLG7:13054742-13081340	Cro1:NC:6h	Cro1:BttO:6h	OK	11.4091	7.98113	-0.51883	-1.94956	0.0006	0.0041614	yes
XLOC_007734	au2.g9150	TC008955		Putative uncharacterized protein [Source:UniProtKB/TrEMBL;Acc:D6WQ88]	GO:0005515	protein binding	IPR006020	Phosphotyrosine interaction domain	isoform b	GO:0005515	F:protein binding	ChLG7:13210348-13212364	Cro1:NC:6h	Cro1:BttO:6h	OK	88.6583	134.798	0.604466	2.85518	5e-05	0.000441757	yes
XLOC_007736	au2.g9155	TC008954		Putative uncharacterized protein [Source:UniProtKB/TrEMBL;Acc:D6WQ92]	GO:0005794	Golgi apparatus	IPR002659	Glycosyl transferase, family 31	beta- -galactosyltransferase 1-like	GO:0005794,GO:0008378,GO:0006486,GO:0016021	C:Golgi apparatus,F:galactosyltransferase activity,P:protein glycosylation,C:integral to membrane	ChLG7:13235782-13240574	Cro1:NC:6h	Cro1:BttO:6h	OK	29.1688	79.5622	1.44766	5.93405	5e-05	0.000441757	yes
XLOC_007738	au2.g9159	TC008952	EN	Engrailed [Source:UniProtKB/TrEMBL;Acc:D6WQ96]	GO:0000976	transcription regulatory region sequence-specific DNA binding	IPR009057	Homeodomain-like	segmentation polarity homeobox protein engrailed	GO:0007411,GO:0000980,GO:0000122,GO:0035288,GO:0007485,GO:0007418,GO:0008406,GO:0048099,GO:0007400,GO:0035290,GO:0007486,GO:0007367,GO:0007388,GO:0021960,GO:0001078,GO:0048100,GO:0007487,GO:0035289,GO:0035224,GO:0005634,GO:0035277	P:axon guidance,F:RNA polymerase II distal enhancer sequence-specific DNA binding,P:negative regulation of transcription from RNA polymerase II promoter,P:anterior head segmentation,P:imaginal disc-derived male genitalia development,P:ventral midline development,P:gonad development,P:anterior/posterior lineage restriction, imaginal disc,P:neuroblast fate determination,P:trunk segmentation,P:imagi…	ChLG7:13306103-13313324	Cro1:NC:6h	Cro1:BttO:6h	OK	5.52272	3.39421	-0.702304	-1.68834	0.00995	0.0451372	yes
XLOC_007750	au2.g9176	TC008927		Putative uncharacterized protein [Source:UniProtKB/TrEMBL;Acc:D6WQD2]	GO:0003824	catalytic activity	IPR004839	Aminotransferase, class I/classII	kynurenine alpha-aminoadipate mitochondrial-like	GO:0030170,GO:0009058,GO:0008483	F:pyridoxal phosphate binding,P:biosynthetic process,F:transaminase activity	ChLG7:13818390-13820592	Cro1:NC:6h	Cro1:BttO:6h	OK	376.57	262.599	-0.520059	-2.031	0.00125	0.00787508	yes
XLOC_007770	au2.g9219	TC008909	HR46	Hormone receptor in 46-like protein [Source:UniProtKB/TrEMBL;Acc:D6WQH4]	GO:0003677	DNA binding	IPR008946	Nuclear hormone receptor, ligand-binding	probable nuclear hormone receptor hr3-like	GO:0043401,GO:0008270,GO:0045944,GO:0016319,GO:0007552,GO:0004887,GO:0000122,GO:0000977,GO:0005515,GO:0003707,GO:0040034,GO:0005634,GO:0006355,GO:0043565	P:steroid hormone mediated signaling pathway,F:zinc ion binding,P:positive regulation of transcription from RNA polymerase II promoter,P:mushroom body development,P:metamorphosis,F:thyroid hormone receptor activity,P:negative regulation of transcription from RNA polymerase II promoter,F:RNA polymerase II regulatory region sequence-specific DNA binding,F:protein binding,F:steroid hormone receptor …	ChLG7:14188193-14246894	Cro1:NC:6h	Cro1:BttO:6h	OK	2.93087	18.3964	2.65002	7.67595	5e-05	0.000441757	yes
XLOC_007774	au2.g9231	TC008903		Putative uncharacterized protein [Source:UniProtKB/TrEMBL;Acc:D6WQI7]	GO:0005524	ATP binding	IPR002698	5-formyltetrahydrofolate cyclo-ligase	5-formyltetrahydrofolate cyclo-ligase-like	GO:0030272,GO:0009396,GO:0005524	F:5-formyltetrahydrofolate cyclo-ligase activity,P:folic acid-containing compound biosynthetic process,F:ATP binding	ChLG7:14342445-14344114	Cro1:NC:6h	Cro1:BttO:6h	OK	72.1348	114.484	0.666385	2.97971	5e-05	0.000441757	yes
XLOC_007782	au2.g9249	TC008890		Putative uncharacterized protein [Source:UniProtKB/TrEMBL;Acc:D6WQM1]								ChLG7:14506665-14507113	Cro1:NC:6h	Cro1:BttO:6h	OK	733.156	1533.65	1.06478	6.16522	5e-05	0.000441757	yes
XLOC_007783	au2.g9250	TC008889		Putative uncharacterized protein [Source:UniProtKB/TrEMBL;Acc:D6WQM3]								ChLG7:14509351-14509983	Cro1:NC:6h	Cro1:BttO:6h	OK	266.067	667.859	1.32775	6.86228	5e-05	0.000441757	yes
XLOC_007785	au2.g9252	N/A										ChLG7:14512674-14513743	Cro1:NC:6h	Cro1:BttO:6h	OK	175.07	372.515	1.08937	5.02342	5e-05	0.000441757	yes
XLOC_007786	au2.g9253	TC008887		Putative uncharacterized protein [Source:UniProtKB/TrEMBL;Acc:D6WQM7]								ChLG7:14515030-14515633	Cro1:NC:6h	Cro1:BttO:6h	OK	185.299	563.251	1.60393	8.61555	5e-05	0.000441757	yes
XLOC_007793	au2.g9268	TC008878		Putative uncharacterized protein [Source:UniProtKB/TrEMBL;Acc:D6WQP3]	GO:0006508	proteolysis	IPR000816	Peptidase C15, pyroglutamyl peptidase I	pyroglutamyl-peptidase 1	GO:0005829,GO:0006508	C:cytosol,P:proteolysis	ChLG7:14572797-14573653	Cro1:NC:6h	Cro1:BttO:6h	OK	44.629	28.7591	-0.633964	-2.45193	0.0009	0.00592823	yes
XLOC_007811	au2.g9296	TC008856		Putative uncharacterized protein [Source:UniProtKB/TrEMBL;Acc:D6WQS8]	GO:0000166	nucleotide binding	IPR001806	Small GTPase superfamily	gtp-binding protein rad	GO:0007264,GO:0006184,GO:0003924,GO:0016020,GO:0005525,GO:0005515,GO:0015031	P:small GTPase mediated signal transduction,P:GTP catabolic process,F:GTPase activity,C:membrane,F:GTP binding,F:protein binding,P:protein transport	ChLG7:14931013-15002132	Cro1:NC:6h	Cro1:BttO:6h	OK	2.90432	4.9902	0.780897	2.34445	5e-05	0.000441757	yes
XLOC_007815	au2.g9306	TC008849		Putative uncharacterized protein [Source:UniProtKB/TrEMBL;Acc:D6WQU2]	GO:0005856	cytoskeleton	IPR000299	FERM domain	e3 ubiquitin-protein ligase mylip	GO:0008270,GO:0005856,GO:0016874,GO:0043170,GO:0065007,GO:0005515	F:zinc ion binding,C:cytoskeleton,F:ligase activity,P:macromolecule metabolic process,P:biological regulation,F:protein binding	ChLG7:15099389-15109274	Cro1:NC:6h	Cro1:BttO:6h	OK	85.9382	54.6947	-0.651898	-2.69462	5e-05	0.000441757	yes
XLOC_007825	au2.g9326	N/A										ChLG7:15179389-15180534	Cro1:NC:6h	Cro1:BttO:6h	OK	12.263	5.30198	-1.20971	-3.14698	0.00015	0.00121298	yes
XLOC_007842	au2.g9355	TC008827		Putative uncharacterized protein [Source:UniProtKB/TrEMBL;Acc:D6WR71]	GO:0005634	nucleus	IPR004038	Ribosomal protein L7Ae/L30e/S12e/Gadd45	growth arrest and dna damage-inducible protein gadd45 alpha-like	GO:0046662,GO:0051726,GO:0007254,GO:0005634	P:regulation of oviposition,P:regulation of cell cycle,P:JNK cascade,C:nucleus	ChLG7:15335178-15336234	Cro1:NC:6h	Cro1:BttO:6h	OK	15.3141	26.9473	0.81528	2.80181	0.0001	0.000838716	yes
XLOC_007853	au2.g9385	TC008806		Putative uncharacterized protein [Source:UniProtKB/TrEMBL;Acc:D6WRB3]			IPR000772	Ricin B lectin domain				ChLG7:15722660-15723193	Cro1:NC:6h	Cro1:BttO:6h	OK	592.833	1375.3	1.21404	6.45738	5e-05	0.000441757	yes
XLOC_007863	au2.g9411	TC030649		Putative uncharacterized protein [Source:UniProtKB/TrEMBL;Acc:D6WRM7]	GO:0000287	magnesium ion binding	IPR023214	HAD-like domain	enolase-phosphatase e-	GO:0019509,GO:0043874,GO:0000287	P:L-methionine salvage from methylthioadenosine,F:acireductone synthase activity,F:magnesium ion binding	ChLG7:15878417-15881652	Cro1:NC:6h	Cro1:BttO:6h	OK	28.9665	13.0625	-1.14895	-4.12702	5e-05	0.000441757	yes
XLOC_007866	au2.g9420	N/A										ChLG7:15943296-15943892	Cro1:NC:6h	Cro1:BttO:6h	OK	0.792586	9.32577	3.55658	5.68496	5e-05	0.000441757	yes
XLOC_007878	au2.g9440	TC008778		Putative uncharacterized protein [Source:UniProtKB/TrEMBL;Acc:D6WRR7]	GO:0003824	catalytic activity	IPR013781	Glycoside hydrolase, catalytic domain	beta-hexosaminidase b	GO:0005975,GO:0004563,GO:0043169	P:carbohydrate metabolic process,F:beta-N-acetylhexosaminidase activity,F:cation binding	ChLG7:16031050-16037062	Cro1:NC:6h	Cro1:BttO:6h	OK	107.364	77.7676	-0.465268	-1.83148	0.0029	0.0161553	yes
XLOC_007885	au2.g9454	TC008768		Putative uncharacterized protein [Source:UniProtKB/TrEMBL;Acc:D6WS21]	GO:0042302	structural constituent of cuticle	IPR000618	Insect cuticle protein	cuticle protein	GO:0042302	F:structural constituent of cuticle	ChLG7:16170490-16172384	Cro1:NC:6h	Cro1:BttO:6h	OK	39.6089	58.8735	0.571796	2.22562	0.00095	0.0062119	yes
XLOC_007890	au2.g9462	TC008761		Putative uncharacterized protein [Source:UniProtKB/TrEMBL;Acc:D6WS32]	GO:0006807	nitrogen compound metabolic process	IPR003010	Carbon-nitrogen hydrolase	vanin-like protein 1-like	GO:0016811,GO:0006807	F:hydrolase activity, acting on carbon-nitrogen (but not peptide) bonds, in linear amides,P:nitrogen compound metabolic process	ChLG7:16243034-16244994	Cro1:NC:6h	Cro1:BttO:6h	OK	154.023	207.176	0.427716	1.77245	0.00465	0.0240549	yes
XLOC_007892	au2.g9464	TC008759		Putative uncharacterized protein [Source:UniProtKB/TrEMBL;Acc:D6WS34]	GO:0016021	integral to membrane	IPR012858	Dendritic cell-specific transmembrane protein-like	dc-stamp domain-containing protein 2	GO:0016021,GO:0016811,GO:0006807	C:integral to membrane,F:hydrolase activity, acting on carbon-nitrogen (but not peptide) bonds, in linear amides,P:nitrogen compound metabolic process	ChLG7:16247985-16253534	Cro1:NC:6h	Cro1:BttO:6h	OK	90.5312	121.627	0.425974	1.65979	0.0057	0.0285127	yes
XLOC_007894	au2.g9468	TC008757	OBP-C04	Odorant binding protein (Subfamily minus-C) C04 [Source:UniProtKB/TrEMBL;Acc:D6WS38]	GO:0005549	odorant binding	IPR006625	Insect pheromone/odorant binding protein PhBP	13 kda hemolymph protein a	GO:0005549	F:odorant binding	ChLG7:16265233-16266574	Cro1:NC:6h	Cro1:BttO:6h	OK	1006.77	1537.05	0.610434	2.43658	0.00025	0.00191821	yes
XLOC_007907	au2.g9498	TC008732		Putative uncharacterized protein [Source:UniProtKB/TrEMBL;Acc:D6WSA2]	GO:0004591	oxoglutarate dehydrogenase (succinyl-transferring) activity	IPR005475	Transketolase-like, pyrimidine-binding domain	probable 2-oxoglutarate dehydrogenase e1 component dhktd1 mitochondrial-like	GO:0004591,GO:0006099,GO:0030976	F:oxoglutarate dehydrogenase (succinyl-transferring) activity,P:tricarboxylic acid cycle,F:thiamine pyrophosphate binding	ChLG7:17108846-17129484	Cro1:NC:6h	Cro1:BttO:6h	OK	31.6074	24.1666	-0.387249	-1.54872	0.0098	0.0445749	yes
XLOC_007916	au2.g9510	TC008723		Putative uncharacterized protein [Source:UniProtKB/TrEMBL;Acc:D6WSJ7]	GO:0000156	phosphorelay response regulator activity	IPR000014	PAS domain	phosphodiesterase isoform d,high-affinity camp-specific and ibmx-insensitive 3 -cyclic	GO:0004115,GO:0046872,GO:0035556,GO:0000160,GO:0007498,GO:0005622,GO:0000156,GO:0006355	F:3',5'-cyclic-AMP phosphodiesterase activity,F:metal ion binding,P:intracellular signal transduction,P:two-component signal transduction system (phosphorelay),P:mesoderm development,C:intracellular,F:two-component response regulator activity,P:regulation of transcription, DNA-dependent	ChLG7:17195958-17293174	Cro1:NC:6h	Cro1:BttO:6h	OK	29.4557	19.8918	-0.566376	-2.10268	0.0001	0.000838716	yes
XLOC_007932	au2.g9537	TC008704		Putative uncharacterized protein [Source:UniProtKB/TrEMBL;Acc:D6WSN2]	GO:0004794	L-threonine ammonia-lyase activity	IPR005789	Threonine dehydratase, catabolic	threonine dehydratase deaminase	GO:0004794,GO:0030170,GO:0016597,GO:0006567	F:L-threonine ammonia-lyase activity,F:pyridoxal phosphate binding,F:amino acid binding,P:threonine catabolic process	ChLG7:17863160-17867968	Cro1:NC:6h	Cro1:BttO:6h	OK	64.9754	91.1178	0.487838	1.92142	0.00085	0.00564068	yes
XLOC_007934	au2.g9541	TC008702		Putative uncharacterized protein [Source:UniProtKB/TrEMBL;Acc:D6WSN6]	GO:0003950	NAD+ ADP-ribosyltransferase activity	IPR012317	Poly(ADP-ribose) polymerase, catalytic domain	poly	GO:0003950	F:NAD+ ADP-ribosyltransferase activity	ChLG7:17917937-17919526	Cro1:NC:6h	Cro1:BttO:6h	OK	22.2295	10.9106	-1.02675	-3.59914	5e-05	0.000441757	yes
XLOC_007946	au2.g9569,au2.g9570	TC008685,TC008684		Putative uncharacterized protein [Source:UniProtKB/TrEMBL;Acc:D6WT09],Putative uncharacterized protein [Source:UniProtKB/TrEMBL;Acc:D6WT10]	GO:0000166	nucleotide binding	IPR002347	Glucose/ribitol dehydrogenase				ChLG7:18302497-18307154	Cro1:NC:6h	Cro1:BttO:6h	OK	463.136	1523.34	1.71773	6.16156	5e-05	0.000441757	yes
XLOC_007948	au2.g9575	TC008680	CSP09	Chemosensory protein 12; Chemosensory protein 9 [Source:UniProtKB/TrEMBL;Acc:Q0MRL1]			IPR005055	Insect pheromone-binding protein A10/OS-D				ChLG7:18331483-18332574	Cro1:NC:6h	Cro1:BttO:6h	OK	16.247	30.1471	0.891843	3.01491	5e-05	0.000441757	yes
XLOC_007950	au2.g9577	TC008678	CSP02	Chemosensory protein 14; Chemosensory protein 2 [Source:UniProtKB/TrEMBL;Acc:Q0MRK9]			IPR005055	Insect pheromone-binding protein A10/OS-D				ChLG7:18334720-18336634	Cro1:NC:6h	Cro1:BttO:6h	OK	13.2275	19.7501	0.578317	1.81396	0.0078	0.0369586	yes
XLOC_007968	au2.g9609	TC008659	P87	Serine protease P87 [Source:UniProtKB/TrEMBL;Acc:D6WT53]	GO:0003824	catalytic activity	IPR009003	Peptidase cysteine/serine, trypsin-like	serine proteinase stubble	GO:0004252,GO:0006508	F:serine-type endopeptidase activity,P:proteolysis	ChLG7:18514245-18526368	Cro1:NC:6h	Cro1:BttO:6h	OK	0.507017	2.99419	2.56206	4.81407	5e-05	0.000441757	yes
XLOC_007969	au2.g9610	TC030071-GA							serine proteinase stubble	GO:0004252,GO:0006508	F:serine-type endopeptidase activity,P:proteolysis	ChLG7:18529980-18541548	Cro1:NC:6h	Cro1:BttO:6h	OK	2.53465	6.62564	1.38627	3.79062	5e-05	0.000441757	yes
XLOC_007970	au2.g9611	TC030609		Putative uncharacterized protein [Source:UniProtKB/TrEMBL;Acc:D6WT55]	GO:0003824	catalytic activity	IPR009003	Peptidase cysteine/serine, trypsin-like	serine protease	GO:0004252,GO:0006508	F:serine-type endopeptidase activity,P:proteolysis	ChLG7:18543078-18549388	Cro1:NC:6h	Cro1:BttO:6h	OK	0.989962	2.45222	1.30864	2.22795	0.00135	0.00841463	yes
XLOC_007972	au2.g9613	TC008657	P84	Serine protease P84 [Source:UniProtKB/TrEMBL;Acc:D6WT56]	GO:0003824	catalytic activity	IPR009003	Peptidase cysteine/serine, trypsin-like	serine protease	GO:0004252,GO:0006508	F:serine-type endopeptidase activity,P:proteolysis	ChLG7:18554144-18558448	Cro1:NC:6h	Cro1:BttO:6h	OK	0.489899	4.67281	3.25373	5.04049	5e-05	0.000441757	yes
XLOC_007976	au2.g9619	TC008653	P83	Serine protease P83 [Source:UniProtKB/TrEMBL;Acc:D6WT60]	GO:0003824	catalytic activity	IPR009003	Peptidase cysteine/serine, trypsin-like	isoform b,isoform a	GO:0004252,GO:0006508	F:serine-type endopeptidase activity,P:proteolysis	ChLG7:18567939-18576718	Cro1:NC:6h	Cro1:BttO:6h	OK	0.999702	1.9999	1.00036	1.86265	0.0019	0.0112831	yes
XLOC_008003	au2.g9682	TC008608		Putative uncharacterized protein [Source:UniProtKB/TrEMBL;Acc:D6WTM6]	GO:0005509	calcium ion binding	IPR008985	Concanavalin A-like lectin/glucanases superfamily	isoform a	GO:0043234,GO:0008201,GO:0005927,GO:0016203,GO:0031012,GO:0033627,GO:0005509,GO:0005576,GO:0005515	C:protein complex,F:heparin binding,C:muscle tendon junction,P:muscle attachment,C:extracellular matrix,P:cell adhesion mediated by integrin,F:calcium ion binding,C:extracellular region,F:protein binding	ChLG7:19683252-19707265	Cro1:NC:6h	Cro1:BttO:6h	OK	39.5467	62.3688	0.657268	2.49105	0.0001	0.000838716	yes
XLOC_008006	au2.g9687	TC008604		Putative uncharacterized protein [Source:UniProtKB/TrEMBL;Acc:D6WTN3]	GO:0000166	nucleotide binding	IPR006195	Aminoacyl-tRNA synthetase, class II	threonyl-trna cytoplasmic-like	GO:0005737,GO:0004829,GO:0005524,GO:0006435	C:cytoplasm,F:threonine-tRNA ligase activity,F:ATP binding,P:threonyl-tRNA aminoacylation	ChLG7:19884927-19890725	Cro1:NC:6h	Cro1:BttO:6h	OK	34.9675	47.8563	0.452691	1.76133	0.00235	0.0135295	yes
XLOC_008018	au2.g10983	TC002209		Putative uncharacterized protein [Source:UniProtKB/TrEMBL;Acc:D6WY78]			IPR010285	DNA helicase PIF1, ATP-dependent	helicase-like protein,hypothetical protein TcasGA2_TC002209,hypothetical protein TcasGA2_TC002194	GO:0003964,GO:0005622,GO:0006278,GO:0003723,GO:0008270,GO:0006313,GO:0003677,GO:0046983,GO:0004803,GO:0015074	F:RNA-directed DNA polymerase activity,C:intracellular,P:RNA-dependent DNA replication,F:RNA binding,F:zinc ion binding,P:transposition, DNA-mediated,F:DNA binding,F:protein dimerization activity,F:transposase activity,P:DNA integration	ChLG8:259155-383529	Cro1:NC:6h	Cro1:BttO:6h	OK	447.69	189.78	-1.23817	-3.16682	5e-05	0.000441757	yes
XLOC_008029	au2.g11007	TC015988		Putative uncharacterized protein [Source:UniProtKB/TrEMBL;Acc:D6WYB1]								ChLG8:1329595-1330727	Cro1:NC:6h	Cro1:BttO:6h	OK	33.1148	7.2597	-2.18949	-6.479	5e-05	0.000441757	yes
XLOC_008033	au2.g11017	TC015992		Cytochrome P450-like protein [Source:UniProtKB/TrEMBL;Acc:D6WYC3]	GO:0004497	monooxygenase activity	IPR002401	Cytochrome P450, E-class, group I	cytochrome p450-like protein	GO:0020037,GO:0016705,GO:0004497,GO:0009055,GO:0055114	F:heme binding,F:oxidoreductase activity, acting on paired donors, with incorporation or reduction of molecular oxygen,F:monooxygenase activity,F:electron carrier activity,P:oxidation-reduction process	ChLG8:1467824-1471657	Cro1:NC:6h	Cro1:BttO:6h	OK	4.98193	8.70256	0.804734	2.2355	0.00065	0.00446319	yes
XLOC_008054	au2.g11063	TC006100		Putative uncharacterized protein [Source:UniProtKB/TrEMBL;Acc:D6WYR6]	GO:0000166	nucleotide binding	IPR002328	Alcohol dehydrogenase, zinc-type, conserved site	zinc-containing alcohol dehydrogenase	GO:0008270,GO:0016491,GO:0055114,GO:0000166	F:zinc ion binding,F:oxidoreductase activity,P:oxidation-reduction process,F:nucleotide binding	ChLG8:2413435-2414917	Cro1:NC:6h	Cro1:BttO:6h	OK	270.703	204.148	-0.407092	-1.8232	0.0067	0.0326056	yes
XLOC_008074	au2.g11103	TC006121		Putative uncharacterized protein [Source:UniProtKB/TrEMBL;Acc:D6WUH0]	GO:0000166	nucleotide binding	IPR013120	Male sterility, NAD-binding	fatty acyl- reductase 1	GO:0055114,GO:0000166,GO:0080019	P:oxidation-reduction process,F:nucleotide binding,F:fatty-acyl-CoA reductase (alcohol-forming) activity	ChLG8:2651513-2666885	Cro1:NC:6h	Cro1:BttO:6h	OK	7.18836	4.78772	-0.586324	-2.13606	0.00025	0.00191821	yes
XLOC_008075	au2.g11104	TC006124		Putative uncharacterized protein [Source:UniProtKB/TrEMBL;Acc:D6WUH3]	GO:0000166	nucleotide binding	IPR013120	Male sterility, NAD-binding	fatty acyl- reductase cg5065-like	GO:0055114,GO:0000166,GO:0080019	P:oxidation-reduction process,F:nucleotide binding,F:fatty-acyl-CoA reductase (alcohol-forming) activity	ChLG8:2667253-2678726	Cro1:NC:6h	Cro1:BttO:6h	OK	13.6961	23.2592	0.764035	2.76339	5e-05	0.000441757	yes
XLOC_008082	au2.g11125	TC006138		Putative uncharacterized protein [Source:UniProtKB/TrEMBL;Acc:D6WUK6]								ChLG8:3332045-3348282	Cro1:NC:6h	Cro1:BttO:6h	OK	175.384	250.165	0.512361	2.2478	0.00065	0.00446319	yes
XLOC_008085	au2.g11132	N/A										ChLG8:3707590-3708279	Cro1:NC:6h	Cro1:BttO:6h	OK	9.03402	57.5609	2.67165	8.54754	5e-05	0.000441757	yes
[truncated: 327 more rows]

## Sheet: Cro1_BttO_18h
test_id	iBeetle ID	TC ID	Gene Name	Description	GO Term Accession	GO Term Name	InterPro ID	InterPro Description	Blast2GO description	Blast2GO GO Term Accession	Blast2GO GO Term Name	locus	sample_1	sample_2	status	value_1	value_2	log2(fold_change)	test_stat	p_value	q_value	significant
[truncated: 1,063 more rows]

[truncated: 10 more sheets: SB_BttO_6h, SB_BttO_18h, Cro1_BttP_6h, Cro1_BttP_18h, SB_BttP_6h, SB_BttP_18h, Cro1_PC_6h, Cro1_PC_18h, SB_PC_6h, SB_PC_18h]
