# Supplementary material for: Infection routes matter in population-specific responses of the red flour beetle to the entomopathogen Bacillus thuringiensis
Source: BMC Genomics. 2014 Jun 7;15(1):445. doi: 10.1186/1471-2164-15-445 (PMC4079954; doi:10.1186/1471-2164-15-445)
Supplement: Supplementary file 12 — Additional file 12: Table S9. Odorant binding genes. The list contains all 103 odorant binding genes, i. e. all genes with the GO term “odorant binding” in the EnsemblMetazoa database, release 17 [65]. It includes the official gene IDs (’TC######’), iBeetle IDs, annotation from the EnsemblMetazoa database, release 17 [65] (“Gene Name”, “Description”, “GO Term Accession”, “GO Term Name”, “InterPro ID” and “InterPro Description”), information from the Cufflinks differential expression analysis about the locus of the corresponding transcript (“locus”) and the log2(fold_change) values (abbreviated by L2FC) of all twelve pairwise comparisons against their respective naïve controls as well as the corresponding q-values (abbreviated by q). (XLSX 84 KB) [file 12864_2014_6181_MOESM12_ESM.xlsx]

## Sheet: Odorant binding genes
TC ID	iBeetle ID	Gene Name	Description	GO Term Accession	GO Term Name	InterPro ID	InterPro Description	locus	L2FC:BttO_Cro1_6h	L2FC:BttO_Cro1_18h	L2FC:BttO_SB_6h	L2FC:BttO_SB_18h	L2FC:BttP_Cro1_6h	L2FC:BttP_Cro1_18h	L2FC:BttP_SB_6h	L2FC:BttP_SB_18h	L2FC:PC_Cro1_6h	L2FC:PC_Cro1_18h	L2FC:PC_SB_6h	L2FC:PC_SB_18h	q:BttO_Cro1_6h	q:BttO_Cro1_18h	q:BttO_SB_6h	q:BttO_SB_18h	q:BttP_Cro1_6h	q:BttP_Cro1_18h	q:BttP_SB_6h	q:BttP_SB_18h	q:PC_Cro1_6h	q:PC_Cro1_18h	q:PC_SB_6h	q:PC_SB_18h
TC011017	au2.g12645.t1	OR188,OR192	Odorant receptor 188 [Source:UniProtKB/TrEMBL;Acc:D6X4X9],Odorant receptor 192 [Source:UniProtKB/TrEMBL;Acc:D6X4Y3]	GO:0004984	olfactory receptor activity	IPR004117	Olfactory receptor, Drosophila	ChLG10:10503359-10516880	1.30832	inf	#NAME?	inf	#NAME?	0	0.143067	0	0.572575	0	#NAME?	0	1	1	1	1	1	1	1	1	1	1	1	1
TC011306	au2.g12358.t1	OR14	Odorant receptor; Olfactory receptor 14 [Source:UniProtKB/TrEMBL;Acc:C0Z3R1]	GO:0004984	olfactory receptor activity	IPR004117	Olfactory receptor, Drosophila	ChLG10:5245055-5248754	-0.521597	2.19936	0.830007	-0.857482	-0.228535	0.440044	1.55006	-0.544153	-0.0522021	0.859297	0.910049	-0.308836	1	1	1	1	1	1	1	1	1	1	1	1
TC011307	au2.g12359.t1	OR66	Odorant receptor 66 [Source:UniProtKB/TrEMBL;Acc:D6X3V5]	GO:0004984	olfactory receptor activity	IPR004117	Olfactory receptor, Drosophila	ChLG10:5251185-5256758	-0.0595407	-0.833488	#NAME?	0.202706	1.47806	-0.0391774	0.263035	-0.235713	1.17487	-0.0184562	0.178701	-2.52635	1	1	1	1	1	1	1	1	1	1	1	1
TC011345	au2.g12425.t2	OR127	Odorant receptor 127 [Source:UniProtKB/TrEMBL;Acc:D6X432]	GO:0004984	olfactory receptor activity	IPR004117	Olfactory receptor, Drosophila	ChLG10:6135745-6137788	#NAME?	-1.57346	#NAME?	inf	#NAME?	-0.86653	0.0820216	inf	0.0729544	#NAME?	-0.277106	0	1	1	1	1	1	1	1	1	1	1	1	1
TC011410	au2.g12529.t1	OBP-C11	Odorant binding protein C11 [Source:UniProtKB/TrEMBL;Acc:D6X4H4]	GO:0005549	odorant binding	IPR006625	Insect pheromone/odorant binding protein PhBP	ChLG10:8131165-8131991	0.841074	1.18631	0.223751	-1.38205	-0.741316	2.20875	0.565632	1.05352	0.687744	3.51905	1.31099	0.881375	0.00157174	0.000441757	0.691209	0.00191821	0.0173301	0.000441757	0.156402	0.00476256	0.0127897	0.000441757	0.000441757	0.0231859
TC011411	au2.g12530.t1	OBP-C12	Odorant binding protein C12 [Source:UniProtKB/TrEMBL;Acc:D6X4H5]	GO:0005549	odorant binding	IPR006625	Insect pheromone/odorant binding protein PhBP	ChLG10:8134525-8135190	0.738054	1.31803	0.454797	0.479357	-0.276948	1.61287	-0.0624224	0.607935	0.148229	0.888421	0.196174	0.518084	0.000441757	0.000441757	0.0631627	0.0404264	0.294429	0.000441757	0.883049	0.00732683	0.650881	0.000441757	0.533998	0.0255453
TC011420	au2.g12548.t1	OR54	Odorant receptor 54 [Source:UniProtKB/TrEMBL;Acc:D6X4J8]	GO:0004984	olfactory receptor activity	IPR004117	Olfactory receptor, Drosophila	ChLG10:8393535-8394915	0	0	-1.12882	-0.0969508	0	inf	-0.159943	0.756357	0	0	-0.134343	0.528566	1	1	1	1	1	1	1	1	1	1	1	1
TC011422	au2.g12549.t1	OR155	Odorant receptor 155 [Source:UniProtKB/TrEMBL;Acc:D6X4K0]	GO:0004984	olfactory receptor activity	IPR004117	Olfactory receptor, Drosophila	ChLG10:8398485-8412430	1.05846	1.90314	-0.47951	-0.403068	0.907313	1.42291	-0.565235	0.845865	1.40367	#NAME?	-1.74332	0.770802	1	1	1	1	1	1	1	1	1	1	1	1
TC030320	au2.g12412.t1	OR67	Odorant receptor 67 [Source:UniProtKB/TrEMBL;Acc:D6X414]	GO:0004984	olfactory receptor activity	IPR004117	Olfactory receptor, Drosophila	ChLG10:5985922-5987597	0	0	0	0	0	0	0	0	0	0	0	0	1	1	1	1	1	1	1	1	1	1	1	1
TC030348	au2.g12419.t1	OR154	Odorant receptor 154 [Source:UniProtKB/TrEMBL;Acc:D6X424]	GO:0004984	olfactory receptor activity	IPR004117	Olfactory receptor, Drosophila	ChLG10:6053327-6054917	0	#NAME?	-1.89322	-0.430758	inf	-1.92239	-0.181314	-0.53627	inf	#NAME?	-1.0661	-0.0920555	1	1	0.0223112	0.492652	1	1	0.841881	0.363664	1	1	0.109811	0.916302
TC030364	au2.g12645.t2	OR188,OR192	Odorant receptor 188 [Source:UniProtKB/TrEMBL;Acc:D6X4X9],Odorant receptor 192 [Source:UniProtKB/TrEMBL;Acc:D6X4Y3]	GO:0004984	olfactory receptor activity	IPR004117	Olfactory receptor, Drosophila	ChLG10:10503359-10516880	1.30832	inf	#NAME?	inf	#NAME?	0	0.143067	0	0.572575	0	#NAME?	0	1	1	1	1	1	1	1	1	1	1	1	1
TC030448	au2.g12531.t1	OBP-C13	Odorant binding protein C13 [Source:UniProtKB/TrEMBL;Acc:D6X4H7]	GO:0005549	odorant binding	IPR006625	Insect pheromone/odorant binding protein PhBP	ChLG10:8137395-8138452	-0.249831	0.214208	0.087857	0.122124	-0.912854	0.11696	-0.302546	0.0983536	-0.431343	-0.121698	-0.146372	0.289521	0.269174	0.373934	0.777573	0.667192	0.000441757	0.687355	0.147643	0.745224	0.0264041	0.669321	0.584583	0.180919
TC000202	au2.g3352.t2	OR153	Odorant receptor 153 [Source:UniProtKB/TrEMBL;Acc:D6WC89]	GO:0004984	olfactory receptor activity	IPR004117	Olfactory receptor, Drosophila	ChLG2:19474168-19475953	-0.811308	-1.1605	0.571812	0.287217	-2.02173	0.144402	#NAME?	0.355055	-1.10007	0.389727	0.115743	0.072277	1	1	1	1	1	1	1	1	1	1	1	1
TC000426	au2.g3021.t1	OBP-C18	Odorant binding protein C18 [Source:UniProtKB/TrEMBL;Acc:D6WAD0]	GO:0005549	odorant binding	IPR006625	Insect pheromone/odorant binding protein PhBP	ChLG2:14138528-14139004	0	0	0	0	0	0	0	0	inf	0	inf	0	1	1	1	1	1	1	1	1	1	1	1	1
TC000730	au2.g2500.t2	OR38	Odorant receptor 38 [Source:UniProtKB/TrEMBL;Acc:D6W8P0]	GO:0004984	olfactory receptor activity	IPR004117	Olfactory receptor, Drosophila	ChLG2:8513072-8531821	-0.744728	-0.54724	-1.72018	0.240256	-1.96253	-1.98574	-1.18743	0.733154	-1.46549	-1.8536	0.234614	1.77291	1	1	1	1	1	1	1	1	1	1	1	1
TC000841	au2.g2495.t1	OR26	Odorant receptor 26 [Source:UniProtKB/TrEMBL;Acc:D6W8M7]	GO:0004984	olfactory receptor activity	IPR004117	Olfactory receptor, Drosophila	ChLG2:8478685-8479890	0	0	0	0	inf	0	0	0	0	0	0	0	1	1	1	1	1	1	1	1	1	1	1	1
TC000843	au2.g2497.t1	OR28	Odorant receptor 28 [Source:UniProtKB/TrEMBL;Acc:D6W8N0]	GO:0004984	olfactory receptor activity	IPR004117	Olfactory receptor, Drosophila	ChLG2:8483775-8489757	-1.5488	-0.494779	inf	-0.118327	-0.102409	-0.159402	0	0.781141	-0.58325	-0.529586	inf	1.11151	1	1	1	1	1	1	1	1	1	1	1	1
TC001271	au2.g3234.t1	OR52	Odorant receptor 52 [Source:UniProtKB/TrEMBL;Acc:D6WBD8]	GO:0004984	olfactory receptor activity	IPR004117	Olfactory receptor, Drosophila	ChLG2:17046085-17054255	-0.0503839	0.149137	-0.413896	-0.126776	-0.46482	-0.542221	-0.167843	0.0413621	-0.379058	-0.616916	-0.302215	0.149262	1	1	1	1	1	1	1	1	1	1	1	1
TC001275	au2.g3237.t1	OR48	Odorant receptor 48 [Source:UniProtKB/TrEMBL;Acc:D6WBE4]	GO:0004984	olfactory receptor activity	IPR004117	Olfactory receptor, Drosophila	ChLG2:17123425-17124866	0	-0.014348	-0.00715305	inf	0	#NAME?	#NAME?	inf	0	#NAME?	0.043956	0	1	1	1	1	1	1	1	1	1	1	1	1
TC001315	au2.g3308.t1	OR70	Odorant receptor 70 [Source:UniProtKB/TrEMBL;Acc:D6WBW4]	GO:0004984	olfactory receptor activity	IPR004117	Olfactory receptor, Drosophila	ChLG2:18773379-18780348	-1.00395	0.0285154	-0.0343166	-0.169096	-0.889211	-0.691406	-0.133345	0.236044	-0.734872	-0.573926	0.17218	-0.00292032	1	1	1	1	1	1	1	1	1	1	1	1
TC030308	au2.g2498.t1	OR33	Odorant receptor 33 [Source:UniProtKB/TrEMBL;Acc:D6W8N4]	GO:0004984	olfactory receptor activity	IPR004117	Olfactory receptor, Drosophila	ChLG2:8496963-8501561	0	0	-1.27123	#NAME?	0	inf	-1.32398	-0.348832	0	inf	-1.34252	0.0301647	1	1	1	1	1	1	1	1	1	1	1	1
TC030309	au2.g2499.t1	OR35	Odorant receptor 35 [Source:UniProtKB/TrEMBL;Acc:D6W8N7]	GO:0004984	olfactory receptor activity	IPR004117	Olfactory receptor, Drosophila	ChLG2:8506242-8512173	0.0308489	0.0382356	-0.0691925	-0.102897	-0.391594	-0.0745578	-0.488953	0.0637312	-0.346585	-0.226094	-0.305688	-0.120614	0.945494	0.933852	0.866374	0.795742	0.131507	0.860844	0.0493656	0.881139	0.191748	0.482217	0.270026	0.750781
TC030316	au2.g3431.t1	OR58	Odorant receptor 58 [Source:UniProtKB/TrEMBL;Acc:D6WCP3]	GO:0004984	olfactory receptor activity	IPR004117	Olfactory receptor, Drosophila	ChLG2:20116149-20120264	0.778844	-0.644929	-0.525187	-1.72936	1.10813	-0.329645	0.472254	-0.789055	1.54991	-1.42643	0.0180373	0.448937	1	1	1	1	1	1	1	1	1	1	1	1
TC030317	au2.g2330.t1	OR60	Odorant receptor 60 [Source:UniProtKB/TrEMBL;Acc:D6WCW3]	GO:0004984	olfactory receptor activity	IPR004117	Olfactory receptor, Drosophila	ChLG2:6428963-6440254	0.379176	-0.453214	0.86024	0.901794	#NAME?	1.41355	1.18872	0.0317816	0.428716	0.487464	0.353956	-0.723352	1	1	1	1	1	1	1	1	1	1	1	1
TC030335	au2.g2149.t1	OR123	Odorant receptor 123 [Source:UniProtKB/TrEMBL;Acc:D6WBM3]	GO:0004984	olfactory receptor activity	IPR004117	Olfactory receptor, Drosophila	ChLG2:2258890-2299154	-1.47919	-0.538221	2.37962	-1.35068	-0.880166	-0.303335	2.21141	#NAME?	-1.52476	-0.451792	1.00565	0.397152	1	1	1	1	1	1	1	1	1	1	1	1
TC030433	au2.g2884.t1	OR322	Odorant receptor 322 [Source:UniProtKB/TrEMBL;Acc:D6W9Y7]	GO:0004984	olfactory receptor activity	IPR004117	Olfactory receptor, Drosophila	ChLG2:12897281-12898093	inf	0	#NAME?	0	0	inf	0.149292	inf	inf	0	0.137515	0	1	1	1	1	1	1	1	1	1	1	1	1
TC003052	au2.g4006.t1	OR17	Odorant receptor 17 [Source:UniProtKB/TrEMBL;Acc:D6WG17]	GO:0004984	olfactory receptor activity	IPR004117	Olfactory receptor, Drosophila	ChLG3:5330399-5335204	-0.193584	inf	0.0372476	-1.29601	#NAME?	0	-0.33731	-0.785911	#NAME?	inf	-1.47247	-0.180002	1	1	1	1	1	1	1	1	1	1	1	1
TC003598	au2.g4364.t1	OR25	Odorant receptor 25 [Source:UniProtKB/TrEMBL;Acc:D6WI65]	GO:0004984	olfactory receptor activity	IPR004117	Olfactory receptor, Drosophila	ChLG3:11174125-11176554	-0.494881	1.86467	-2.01845	0.757248	1.0024	2.30908	-0.808167	1.45053	0.143863	1.68854	-1.19705	-1.26195	1	1	1	1	1	1	1	1	1	1	1	1
TC030384	au2.g5091.t1	OR223	Odorant receptor 223 [Source:UniProtKB/TrEMBL;Acc:D6WHL9]	GO:0004984	olfactory receptor activity	IPR004117	Olfactory receptor, Drosophila	ChLG3:32406997-32420694	-0.459994	-0.00894487	-0.93779	0.924004	0.601227	-0.401385	#NAME?	0.929842	-0.141856	-1.3379	#NAME?	-0.133329	1	1	1	1	1	1	1	1	1	1	1	1
TC030409	au2.g3827.t1	OR286	Odorant receptor 286 [Source:UniProtKB/TrEMBL;Acc:D6WEV4]	GO:0004984	olfactory receptor activity	IPR004117	Olfactory receptor, Drosophila	ChLG3:880425-899166	-0.20003	0.857039	inf	-0.800854	-1.23864	1.6158	inf	-0.783218	-1.27135	0.0102932	0	-0.0951559	1	1	1	1	1	1	1	1	1	1	1	1
TC016310	au2.g6672.t1		Putative uncharacterized protein [Source:UniProtKB/TrEMBL;Acc:D6WMS6]	GO:0005549	odorant binding	IPR006170	Pheromone/general odorant binding protein, PBP/GOBP	ChLG5:1212998-1222764	0.263218	0.571083	-0.780396	0.238194	-1.19176	0.431181	-0.770776	0.623409	-0.73656	-0.354195	-0.48607	0.104001	0.275363	0.00191821	0.000441757	0.355662	0.000441757	0.0257585	0.000441757	0.00157174	0.000441757	0.0875326	0.0107721	0.741897
TC010942	au2.g6717.t1	OR149	Odorant receptor 149 [Source:UniProtKB/TrEMBL;Acc:D6WN67]	GO:0004984	olfactory receptor activity	IPR004117	Olfactory receptor, Drosophila	ChLG5:2058234-2069037	-0.880436	0.0016838	-0.556598	0.088796	-1.15505	-0.41617	-0.705661	-0.101255	-0.685951	-0.468951	-0.648765	0.174514	0.000441757	0.996289	0.00258743	0.772362	0.000441757	0.0320036	0.000441757	0.737762	0.000441757	0.0147393	0.000441757	0.489335
TC013149	au2.g7833.t1	OBP24	Odorant binding protein 24 [Source:UniProtKB/TrEMBL;Acc:D6WNH1]	GO:0005549	odorant binding	IPR006625	Insect pheromone/odorant binding protein PhBP	ChLG5:16666470-16667767	0.240289	#NAME?	0.926288	#NAME?	-1.08376	#NAME?	#NAME?	-0.286095	#NAME?	-1.04009	0.616915	#NAME?	1	1	1	1	1	1	1	1	1	1	1	1
TC013323	au2.g7612.t1	OBP06	Odorant binding protein 6 [Source:UniProtKB/TrEMBL;Acc:D6WM82]	GO:0005549	odorant binding	IPR006625	Insect pheromone/odorant binding protein PhBP	ChLG5:14006039-14006793	-0.892432	#NAME?	1.79003	1.85062	-0.112668	-1.44507	1.09786	-0.408168	#NAME?	-1.34501	#NAME?	1.40558	1	1	1	1	1	1	1	1	1	1	1	1
TC014486	au2.g7611.t1	OBP08	Odorant binding protein 08 [Source:UniProtKB/TrEMBL;Acc:D6WM81]	GO:0005549	odorant binding	IPR006625	Insect pheromone/odorant binding protein PhBP	ChLG5:14005234-14005946	0.225188	-0.0816407	1.47135	0.0247034	0.0498167	-0.093901	0.8851	0.000406039	-0.257134	-0.118543	0.775519	0.36424	0.770023	0.922368	0.00121298	0.974275	0.959805	0.910225	0.0844447	0.9939	0.738902	0.883714	0.144701	0.466512
TC030342	au2.g6696.t1	OR144	Odorant receptor 144 [Source:UniProtKB/TrEMBL;Acc:D6WMV4]	GO:0004984	olfactory receptor activity	IPR004117	Olfactory receptor, Drosophila	ChLG5:1911245-1921404	1.00346	#NAME?	0	inf	0.700438	0.703016	inf	0	-0.393301	#NAME?	0	0	1	1	1	1	1	1	1	1	1	1	1	1
TC030343	au2.g6697.t1	OR145	Odorant receptor 145 [Source:UniProtKB/TrEMBL;Acc:D6WMV5]	GO:0004984	olfactory receptor activity	IPR004117	Olfactory receptor, Drosophila	ChLG5:1921675-1937320	-1.22323	-0.92784	-1.74001	-0.248778	-2.55647	-0.115607	-1.2811	-0.248364	-1.20597	-0.603203	-0.511092	0.118705	1	1	1	1	1	1	1	1	1	1	1	1
TC030346	au2.g6698.t1	OR148	Odorant receptor 148 [Source:UniProtKB/TrEMBL;Acc:D6WN45]	GO:0004984	olfactory receptor activity	IPR004117	Olfactory receptor, Drosophila	ChLG5:1938382-1944934	-0.885352	0.203968	-0.378027	0.348841	-1.54455	-0.487379	-1.18335	0.0656941	-0.862653	-0.428721	-0.535957	0.48626	0.000441757	0.478809	0.36414	0.329667	0.000441757	0.0311908	0.000441757	0.909391	0.000838716	0.0746512	0.159356	0.125244
TC030347	au2.g6856.t2	OR150	Odorant receptor 150 [Source:UniProtKB/TrEMBL;Acc:D6WJ18]	GO:0004984	olfactory receptor activity	IPR004117	Olfactory receptor, Drosophila	ChLG5:4834105-4839193	1.13827	8.75621	-2.05067	0.0227641	-7.04177	9.23919	-1.09451	1.68523	-7.22088	-0.100578	-1.0049	1.10694	0.386345	0.465863	0.000441757	0.987887	0.475103	0.465863	0.000441757	0.42315	0.505859	1	0.000441757	0.414572
TC030451	au2.g7835.t1	OBP26	Odorant binding protein 26 [Source:UniProtKB/TrEMBL;Acc:D6WNH3]	GO:0005549	odorant binding	IPR006625	Insect pheromone/odorant binding protein PhBP	ChLG5:16669677-16670777	0	0	0	0	0	0	0	0	0	0	0	0	1	1	1	1	1	1	1	1	1	1	1	1
TC030452	au2.g7834.t1	OBP25	Odorant binding protein 25 [Source:UniProtKB/TrEMBL;Acc:D6WNH2]	GO:0005549	odorant binding	IPR006170	Pheromone/general odorant binding protein, PBP/GOBP	ChLG5:16667936-16668917	#NAME?	-0.996739	inf	#NAME?	#NAME?	0.576759	0	-1.32663	-0.4058	-0.307489	0	#NAME?	1	1	1	1	1	1	1	1	1	1	1	1
TC015041	au2.g502.t1	OBP03	Odorant binding protein 3 [Source:UniProtKB/TrEMBL;Acc:D2A674]	GO:0005549	odorant binding	IPR006170	Pheromone/general odorant binding protein, PBP/GOBP	ChLG6:6789553-6790064	0.137231	0.202578	0.888606	0.072368	-0.830063	-0.511052	-0.165633	0.0239083	-0.452034	-0.608282	0.826825	0.0571627	0.897641	0.838649	0.210326	0.947878	0.285914	0.555416	0.89026	0.987337	0.609201	0.468836	0.241498	0.960127
TC015042	au2.g501.t1	OBP02	Odorant binding protein 2 [Source:UniProtKB/TrEMBL;Acc:D2A673]	GO:0005549	odorant binding	IPR006170	Pheromone/general odorant binding protein, PBP/GOBP	ChLG6:6788872-6789404	0.589722	-0.285272	-1.05188	-1.18283	-0.282649	-0.218702	-0.610021	-0.210882	-0.569725	-0.660873	-1.24679	0.104119	0.184582	0.587122	1	1	0.658124	0.70032	1	1	0.271343	0.118827	1	1
TC015043	au2.g499.t1	OBP05	Odorant binding protein 05 [Source:UniProtKB/TrEMBL;Acc:D2A671]	GO:0005549	odorant binding	IPR006625	Insect pheromone/odorant binding protein PhBP	ChLG6:6786195-6786734	-0.505239	-0.153007	0.772607	0.0530304	-0.539003	-0.130518	0.220135	-0.274893	0.224384	-0.320394	1.13582	-0.297486	0.629276	0.889709	1	1	0.612093	0.910074	1	1	0.840699	0.756282	1	1
TC015044	au2.g498.t1	OBP01	Odorant binding protein 1 [Source:UniProtKB/TrEMBL;Acc:D2A670]	GO:0005549	odorant binding	IPR006170	Pheromone/general odorant binding protein, PBP/GOBP	ChLG6:6784542-6785034	1.42253	-0.75014	0.619998	0.262186	0.118409	-0.665456	0.027251	0.0338161	1.112	-0.577804	0.185462	0.31352	0.0757638	0.26973	0.434007	0.762451	0.934006	0.338128	0.980231	0.984033	0.175349	0.408112	0.869471	0.698538
TC015127	au2.g363.t1	OR16	Odorant receptor 1; Olfactory receptor 16 [Source:UniProtKB/TrEMBL;Acc:C0Z3R3]	GO:0004984	olfactory receptor activity	IPR004117	Olfactory receptor, Drosophila	ChLG6:4392280-4394434	-0.106719	-0.262922	0.172423	-0.47491	-0.884427	-0.211816	0.194865	-0.349302	-0.477039	-0.375112	0.407762	0.212293	0.895299	0.705462	0.833795	0.423485	0.0746512	0.763067	0.805998	0.587542	0.402279	0.537683	0.514688	0.759719
TC015463	au2.g169.t1	OR57	Odorant receptor 57 [Source:UniProtKB/TrEMBL;Acc:D2A529]	GO:0004984	olfactory receptor activity	IPR004117	Olfactory receptor, Drosophila	ChLG6:1800245-1801742	inf	inf	#NAME?	inf	inf	inf	1.15021	inf	inf	inf	0.00675216	0	1	1	1	1	1	1	1	1	1	1	1	1
TC015552	au2.g312.t1	GLEAN_15552	Putative uncharacterized protein GLEAN_15552 [Source:UniProtKB/TrEMBL;Acc:D2A5J9]	GO:0004984	olfactory receptor activity	IPR004117	Olfactory receptor, Drosophila	ChLG6:3539094-3542254	inf	0.711753	#NAME?	1.06097	0	-0.491431	#NAME?	#NAME?	0	#NAME?	#NAME?	#NAME?	1	1	1	1	1	1	1	1	1	1	1	1
TC015656	au2.g500.t1	OBP04	Odorant binding protein 4 [Source:UniProtKB/TrEMBL;Acc:D2A672]	GO:0005549	odorant binding	IPR006170	Pheromone/general odorant binding protein, PBP/GOBP	ChLG6:6786985-6787503	0.228514	-0.312431	0.208203	0.0991601	-0.500442	-0.20616	-0.229758	-0.0244631	-0.467777	-0.336041	-0.224146	0.304776	0.602617	0.428427	0.661014	0.855481	0.17721	0.654835	0.63724	0.970066	0.215671	0.389144	0.653535	0.432423
TC030329	au2.g56.t1	OR113	Odorant receptor 113 [Source:UniProtKB/TrEMBL;Acc:D2A4N1]	GO:0004984	olfactory receptor activity	IPR004117	Olfactory receptor, Drosophila	ChLG6:265356-266954	0	0	#NAME?	0	0	0	#NAME?	inf	0	0	#NAME?	0	1	1	1	1	1	1	1	1	1	1	1	1
TC030331	au2.g57.t1	OR115	Odorant receptor 115 [Source:UniProtKB/TrEMBL;Acc:D2A4N3]	GO:0004984	olfactory receptor activity	IPR004117	Olfactory receptor, Drosophila	ChLG6:267039-274954	1.58318	inf	-1.11351	-2.54232	1.46625	inf	#NAME?	-1.66066	2.14548	inf	-0.830819	-1.38898	1	1	1	1	1	1	1	1	1	1	1	1
TC030443	au2.g503.t1	OBP20	Odorant binding protein 20 [Source:UniProtKB/TrEMBL;Acc:D2A675]	GO:0005549	odorant binding	IPR006170	Pheromone/general odorant binding protein, PBP/GOBP	ChLG6:6790185-6790674	0.531826	-0.296031	-0.233555	-0.323958	-0.276447	-0.347541	-0.0215405	0.205784	-0.171376	-0.233271	-0.331006	0.300641	0.45953	0.736393	0.792917	0.679905	0.781949	0.686477	0.986726	0.803185	0.872603	0.803061	0.693514	0.688568
TC009008	au2.g9054.t1		Putative uncharacterized protein [Source:UniProtKB/TrEMBL;Acc:D6WPX0]	GO:0005549	odorant binding	IPR006170	Pheromone/general odorant binding protein, PBP/GOBP	ChLG7:11993415-11994561	0.0853049	-0.363672	-0.090135	1.25698	0.656276	-0.332903	-0.343622	0.409896	0.170814	-0.206087	-0.0644884	1.20905	1	0.687456	1	0.0987185	0.33337	0.717697	1	1	0.868487	0.842937	1	0.118967
TC008756	au2.g9469.t1	OBP-C09	Odorant binding protein C09 [Source:UniProtKB/TrEMBL;Acc:D6WS40]	GO:0005549	odorant binding	IPR006625	Insect pheromone/odorant binding protein PhBP	ChLG7:16270098-16270604	0.107387	0.319823	0.284077	0.0915431	0.269872	-0.267073	-0.815106	-0.252483	-0.031704	-0.394247	-0.610054	0.0503471	0.714343	0.112199	0.182986	0.765039	0.204551	0.217039	0.000441757	0.255696	0.931751	0.0427041	0.000838716	0.885601
TC008757	au2.g9468.t1	OBP-C04	Odorant binding protein (Subfamily minus-C) C04 [Source:UniProtKB/TrEMBL;Acc:D6WS38]	GO:0005549	odorant binding	IPR006625	Insect pheromone/odorant binding protein PhBP	ChLG7:16265233-16266574	0.610434	-0.0781446	-0.235603	-0.213231	0.300525	0.819824	0.237931	0.432043	0.122808	0.146957	-0.0305754	0.287975	0.00191821	0.818148	0.356629	0.413193	0.186764	0.000441757	0.354247	0.0484534	0.688762	0.607728	0.941301	0.22906
TC009104	au2.g8811.t1	OR198	Odorant receptor 198 [Source:UniProtKB/TrEMBL;Acc:D6WUA6]	GO:0004984	olfactory receptor activity	IPR004117	Olfactory receptor, Drosophila	ChLG7:6887821-6893234	-1.85295	0.173306	-2.28581	-0.681872	-0.97821	#NAME?	-1.18312	-1.43816	-0.515816	1.07167	-2.52323	-0.358361	1	1	1	1	1	1	1	1	1	1	1	1
TC009459	au2.g8285.t1	OBP-C21	Odorant binding protein C21 [Source:UniProtKB/TrEMBL;Acc:D6WRD1]	GO:0005549	odorant binding	IPR006170	Pheromone/general odorant binding protein, PBP/GOBP	ChLG7:1180325-1180868	#NAME?	#NAME?	#NAME?	#NAME?	#NAME?	#NAME?	#NAME?	#NAME?	-0.0961906	#NAME?	#NAME?	#NAME?	1	1	1	1	1	1	1	1	1	1	1	1
TC009805	au2.g9009.t1	OBP-C14	Odorant binding protein C14 [Source:UniProtKB/TrEMBL;Acc:D6WPR7]	GO:0005549	odorant binding	IPR006625	Insect pheromone/odorant binding protein PhBP	ChLG7:11539235-11541103	-0.179216	-2.04301	-0.230617	-0.0899512	0.0589385	-1.51234	-0.000589782	-0.811136	-0.0124616	-0.876133	-0.693867	-0.4775	1	1	1	0.924794	1	1	1	0.16716	1	1	1	0.472684
TC010063	au2.g9467.t1	OBP10	Odorant binding protein 10 [Source:UniProtKB/TrEMBL;Acc:D6WS37]	GO:0005549	odorant binding	IPR006625	Insect pheromone/odorant binding protein PhBP	ChLG7:16263005-16263792	0.756541	1.88076	-0.59666	0.44983	-0.112905	1.25311	-0.563489	0.690541	-1.03705	0.244151	-0.257489	-0.0562943	0.00385561	0.000441757	0.00157174	0.088298	0.816374	0.000441757	0.00476256	0.00291304	0.000441757	0.580148	0.280105	0.904115
TC010066	au2.g9470.t1	OBP-C01	Odorant binding protein (Subfamily minus-C) C01 [Source:UniProtKB/TrEMBL;Acc:D6WS42]	GO:0005549	odorant binding	IPR006625	Insect pheromone/odorant binding protein PhBP	ChLG7:16273755-16277074	-2.19277	-1.10139	-0.301433	0.361495	-0.176522	0.419044	-0.397506	0.441487	0.619326	2.20352	-0.41022	-0.104149	0.000441757	0.000441757	0.204667	0.132028	0.52849	0.0945917	0.0773588	0.0520503	0.000441757	0.000441757	0.0633331	0.775145
TC010067	au2.g9471.t1	OBP-C02	Odorant binding protein C02 [Source:UniProtKB/TrEMBL;Acc:D6WS43]	GO:0005549	odorant binding	IPR006625	Insect pheromone/odorant binding protein PhBP	ChLG7:16277845-16278413	-1.43175	0.137392	-1.17928	-0.57106	0.789266	2.73878	-0.240791	0.988347	0.617608	2.70896	0.146783	0.510887	0.000441757	0.739662	0.000441757	0.16251	0.000441757	0.000441757	0.502168	0.00121298	0.00157174	0.000441757	0.707808	0.174317
TC010068	au2.g9472.t1	OBP-C03	Odorant binding protein C03 [Source:UniProtKB/TrEMBL;Acc:D6WS44]	GO:0005549	odorant binding	IPR006625	Insect pheromone/odorant binding protein PhBP	ChLG7:16278905-16279495	-0.070987	0.131125	0.00729288	0.0358357	-0.397054	-0.173741	-0.475457	-0.180869	-0.313284	-0.00804655	-0.420851	-0.0713998	0.831378	0.632137	0.985014	0.921636	0.0375403	0.48939	0.00921111	0.459878	0.131377	0.984128	0.0240549	0.819183
TC010070	au2.g9473.t1	OBP-C06	Odorant binding protein C06 [Source:UniProtKB/TrEMBL;Acc:D6WS47]	GO:0005549	odorant binding	IPR006170	Pheromone/general odorant binding protein, PBP/GOBP	ChLG7:16282295-16293865	0.479394	-0.166989	0.934048	-0.159051	-0.754534	-0.998706	-0.0838291	-0.543898	-0.746201	-0.691586	-0.0663456	-0.516264	1	1	1	1	1	1	1	1	1	1	1	1
TC005333	au2.g12162.t2	OR111,OR110	Odorant receptor 111 [Source:UniProtKB/TrEMBL;Acc:D6WV61],Odorant receptor 110 [Source:UniProtKB/TrEMBL;Acc:D6WV60]	GO:0004984	olfactory receptor activity	IPR004117	Olfactory receptor, Drosophila	ChLG8:17810674-17813290	-0.130695	-0.58886	-0.0884748	inf	0.539438	0.0535516	#NAME?	0	-1.8528	-0.489728	0.741237	0	1	1	1	1	1	1	1	1	1	1	1	1
TC005334	au2.g12160.t1	OR108	Odorant receptor 108 [Source:UniProtKB/TrEMBL;Acc:D6WV56]	GO:0004984	olfactory receptor activity	IPR004117	Olfactory receptor, Drosophila	ChLG8:17800233-17806180	1.10555	-0.0126282	0.518685	inf	1.50585	0.985779	-0.958635	inf	0.874177	0.499818	-0.783894	inf	1	1	1	1	1	1	1	1	1	1	1	1
TC005434	au2.g12015.t1	OBP22	Odorant binding protein 22 [Source:UniProtKB/TrEMBL;Acc:D6WYL0]	GO:0005549	odorant binding	IPR006170	Pheromone/general odorant binding protein, PBP/GOBP	ChLG8:16321771-16322524	0.788193	-0.193883	0.536382	-0.0290023	0.776601	0.520582	0.134037	0.125106	0.666692	0.130978	0.408237	0.283954	0.237347	0.838141	0.375709	0.972475	0.245274	0.429661	0.884936	0.880569	0.344157	0.893873	0.545077	0.68008
TC005580	au2.g11767.t1	OR9	Olfactory receptor 9 [Source:UniProtKB/TrEMBL;Acc:C0Z3Q6]	GO:0004984	olfactory receptor activity	IPR004117	Olfactory receptor, Drosophila	ChLG8:13303877-13308834	0.46408	-0.540382	0.069176	-1.13643	-0.345356	-0.230933	0.456021	0.97777	-1.00167	-0.528273	0.103237	-0.00188277	1	1	1	1	1	1	1	1	1	1	1	1
TC006131	au2.g11115.t1	OBP21	Odorant binding protein 21 [Source:UniProtKB/TrEMBL;Acc:D6WUI5]	GO:0005549	odorant binding	IPR006170	Pheromone/general odorant binding protein, PBP/GOBP	ChLG8:2806963-2808175	-0.903049	-0.701988	0.374287	-0.210348	-0.552844	-0.0189346	0.764374	-0.15932	-0.0645371	-0.0797112	-0.428543	-0.396358	0.126052	0.233824	1	1	0.383092	0.989633	1	1	0.946603	0.931705	1	1
TC006770	au2.g12117.t1	OR229	Odorant receptor 229 [Source:UniProtKB/TrEMBL;Acc:D6WUR4]	GO:0004984	olfactory receptor activity	IPR004117	Olfactory receptor, Drosophila	ChLG8:17411865-17413334	inf	0.765366	0	inf	0	-0.47402	inf	0	0	-0.475317	inf	0	1	1	1	1	1	1	1	1	1	1	1	1
TC006798	au2.g12161.t1	OR109	Odorant receptor 109 [Source:UniProtKB/TrEMBL;Acc:D6WV59]	GO:0004984	olfactory receptor activity	IPR004117	Olfactory receptor, Drosophila	ChLG8:17806971-17810549	-0.182037	-0.068389	0.032486	0.116977	0.905906	0.619848	1.15092	0.424079	0.819327	0.524731	0.750752	0.0384098	0.456838	0.833424	0.927829	0.694875	0.000441757	0.000441757	0.000441757	0.0293399	0.000441757	0.00291304	0.000441757	0.91769
TC006799	au2.g12163.t1	OR112	Odorant receptor 112 [Source:UniProtKB/TrEMBL;Acc:D6WV62]	GO:0004984	olfactory receptor activity	IPR004117	Olfactory receptor, Drosophila	ChLG8:17813401-17814829	-1.62777	-1.64042	#NAME?	0	0.586586	-1.25245	#NAME?	0	-0.357217	-1.59491	#NAME?	inf	1	1	1	1	1	1	1	1	1	1	1	1
TC030302	au2.g11639.t2	OR10	Odorant receptor 10 [Source:UniProtKB/TrEMBL;Acc:D6WWW9]	GO:0004984	olfactory receptor activity	IPR004117	Olfactory receptor, Drosophila	ChLG8:11711965-11731804	#NAME?	#NAME?	-0.9344	-1.33391	-0.0912744	0.754344	-1.19726	0.435317	#NAME?	#NAME?	0.475162	-0.923263	1	1	1	1	1	1	1	1	1	1	1	1
TC030328	au2.g12162.t1	OR111,OR110	Odorant receptor 111 [Source:UniProtKB/TrEMBL;Acc:D6WV61],Odorant receptor 110 [Source:UniProtKB/TrEMBL;Acc:D6WV60]	GO:0004984	olfactory receptor activity	IPR004117	Olfactory receptor, Drosophila	ChLG8:17810674-17813290	-0.130695	-0.58886	-0.0884748	inf	0.539438	0.0535516	#NAME?	0	-1.8528	-0.489728	0.741237	0	1	1	1	1	1	1	1	1	1	1	1	1
TC011879	au2.g10515.t1	OR77	Odorant receptor 77 [Source:UniProtKB/TrEMBL;Acc:D6WZ98]	GO:0004984	olfactory receptor activity	IPR004117	Olfactory receptor, Drosophila	ChLG9:16718501-16721265	inf	-1.6594	0.912329	#NAME?	inf	-0.331251	#NAME?	#NAME?	inf	-0.743283	-1.37587	-1.13322	1	1	1	1	1	1	1	1	1	1	1	1
TC011880	au2.g10512.t1	OR89	Odorant receptor 89 [Source:UniProtKB/TrEMBL;Acc:D6WZ90]	GO:0004984	olfactory receptor activity	IPR004117	Olfactory receptor, Drosophila	ChLG9:16684867-16687395	#NAME?	#NAME?	inf	0	-0.235332	#NAME?	0	inf	#NAME?	1.20973	0	0	1	1	1	1	1	1	1	1	1	1	1	1
TC011881	au2.g10511.t1	OR23	Odorant receptor; Olfactory receptor 23 [Source:UniProtKB/TrEMBL;Acc:C0Z3S0]	GO:0004984	olfactory receptor activity	IPR004117	Olfactory receptor, Drosophila	ChLG9:16683359-16684785	0	0.335183	0	0	0	#NAME?	0	0	inf	#NAME?	0	0	1	1	1	1	1	1	1	1	1	1	1	1
TC011882	au2.g10510.t1		Putative uncharacterized protein [Source:UniProtKB/TrEMBL;Acc:D6WZ88]	GO:0004984	olfactory receptor activity	IPR004117	Olfactory receptor, Drosophila	ChLG9:16681278-16682925	0.779724	1.22927	#NAME?	-0.0334924	0.360834	1.26266	-0.557818	0.0711565	#NAME?	2.10021	-0.0414205	-0.0843182	1	1	1	1	1	1	1	1	1	1	1	1
TC012109	au2.g10068.t1	OBP09	Odorant binding protein 09 [Source:UniProtKB/TrEMBL;Acc:D6X1W1]	GO:0005549	odorant binding	IPR006625	Insect pheromone/odorant binding protein PhBP	ChLG9:8467443-8468394	0.436561	-0.311594	0.619959	0.054032	0.0201736	-0.208947	0.125708	-0.0197162	0.201263	-0.463438	0.138676	-0.0304847	0.496239	0.609827	0.232935	0.946793	0.988519	0.755546	0.882868	0.980466	0.812615	0.397594	0.870107	0.968463
TC012632	au2.g10513.t2	OR84	Odorant receptor 84 [Source:UniProtKB/TrEMBL;Acc:D6WZ94]	GO:0004984	olfactory receptor activity	IPR004117	Olfactory receptor, Drosophila	ChLG9:16688556-16705242	2.44194	1.09608	-0.0884091	#NAME?	2.45829	1.59441	-0.648661	-0.218355	0.845291	-0.256013	-1.0367	1.6337	1	1	1	1	1	1	1	1	1	1	1	1
TC012633	au2.g10514.t1	OR80	Odorant receptor 80 [Source:UniProtKB/TrEMBL;Acc:D6WZ95]	GO:0004984	olfactory receptor activity	IPR004117	Olfactory receptor, Drosophila	ChLG9:16707496-16717190	1.23888	inf	-0.00539375	0	1.45922	inf	0.5238	inf	0.811227	inf	-0.167254	0	1	1	1	1	1	1	1	1	1	1	1	1
TC012636	au2.g10516.t1	OR76	Odorant receptor 76 [Source:UniProtKB/TrEMBL;Acc:D6WZ99]	GO:0004984	olfactory receptor activity	IPR004117	Olfactory receptor, Drosophila	ChLG9:16722356-16724776	-0.583496	-0.21925	0.502419	0.456783	0.0960413	0.121504	0.634149	0.164711	0.0772498	0.879534	-0.173914	0.283297	0.253635	0.755011	1	1	0.898424	0.873369	1	1	0.921865	0.0355829	1	1
TC012688	au2.g10604.t1	OR8	Odorant receptor; Olfactory receptor 8 [Source:UniProtKB/TrEMBL;Acc:C0Z3Q5]	GO:0004984	olfactory receptor activity	IPR004117	Olfactory receptor, Drosophila	ChLG9:17886865-17888517	-0.562273	-0.0348697	-0.447305	0.428604	-0.566405	-0.253002	-2.31002	2.5712	-0.303843	0.592962	-3.36264	-0.409696	1	1	1	1	1	1	1	1	1	1	1	1
TC030303	au2.g9922.t1	OR23	Odorant receptor 23 [Source:UniProtKB/TrEMBL;Acc:D6X117]	GO:0004984	olfactory receptor activity	IPR004117	Olfactory receptor, Drosophila	ChLG9:2887143-2895749	0	0	inf	0	0	0	0	0	inf	0	inf	0	1	1	1	1	1	1	1	1	1	1	1	1
TC030304	au2.g9844.t1	OR24	Odorant receptor 24 [Source:UniProtKB/TrEMBL;Acc:D6X0I7]	GO:0004984	olfactory receptor activity	IPR004117	Olfactory receptor, Drosophila	ChLG9:1996665-1999746	-0.849359	-0.150308	#NAME?	-0.300077	1.31682	-0.232133	0.791058	1.49799	-0.601685	-0.163389	0.725756	1.8497	1	1	1	1	1	1	1	1	1	1	1	1
TC030442	au2.g10631.t1	OR340	Odorant receptor 340 [Source:UniProtKB/TrEMBL;Acc:D6WZP5]	GO:0004984	olfactory receptor activity	IPR004117	Olfactory receptor, Drosophila	ChLG9:18162715-18163986	-0.683263	0.930571	-0.266396	-0.789749	-0.534107	0.310972	-0.144029	1.34677	0.0832297	0.581715	0.372529	#NAME?	1	1	1	1	1	1	1	1	1	1	1	1
TC030450	au2.g10067.t1	OBP23	Odorant binding protein 23 [Source:UniProtKB/TrEMBL;Acc:D6X1W0]	GO:0005549	odorant binding	IPR006625	Insect pheromone/odorant binding protein PhBP	ChLG9:8465302-8466204	-2.07249	-1.90192	-0.198103	-0.109541	-2.07147	-2.0138	-0.981728	-1.37513	-0.940959	-0.367397	-1.54555	-1.61896	0.000838716	0.0255453	0.866239	0.932924	0.0041614	0.0253313	0.30016	0.12658	0.0560937	0.630663	0.225526	0.201131
TC002381	au2.g1685.t1	OR339	Odorant receptor 339 [Source:UniProtKB/TrEMBL;Acc:D7EKY2]	GO:0004984	olfactory receptor activity	IPR004117	Olfactory receptor, Drosophila	Unknown_group_117:51299-54784	0	0	0	0	0	0	0	0	0	0	0	0	1	1	1	1	1	1	1	1	1	1	1	1
TC030337	au2.g3561.t1	OR129	Odorant receptor 129 [Source:UniProtKB/TrEMBL;Acc:D7EIE9]	GO:0004984	olfactory receptor activity	IPR004117	Olfactory receptor, Drosophila	Unknown_group_13:80675-82425	0	0	0	0	0	0	0	0	0	0	0	0	1	1	1	1	1	1	1	1	1	1	1	1
TC012904	au2.g1998.t1	OBP15	Odorant binding protein 15 [Source:UniProtKB/TrEMBL;Acc:D7ELE9]	GO:0005549	odorant binding	IPR006625	Insect pheromone/odorant binding protein PhBP	Unknown_group_182:23872-24874	0	0	0	0	0	0	0	0	0	0	0	0	1	1	1	1	1	1	1	1	1	1	1	1
TC002052	au2.g5296.t1	OR139	Odorant receptor 139 [Source:UniProtKB/TrEMBL;Acc:D7EIW9]	GO:0004984	olfactory receptor activity	IPR004117	Olfactory receptor, Drosophila	Unknown_group_23:266585-267714	0	0	0	0	0	0	0	0	0	0	0	0	1	1	1	1	1	1	1	1	1	1	1	1
TC030323	au2.g1819.t1	OR100	Odorant receptor 100 [Source:UniProtKB/TrEMBL;Acc:D2EE68]	GO:0004984	olfactory receptor activity	IPR004117	Olfactory receptor, Drosophila	Unknown_singleton_1203:941-2319	0	0	0	0	0	0	0	0	0	0	0	0	1	1	1	1	1	1	1	1	1	1	1	1
TC007062	au2.g6405.t1	OR167	Odorant receptor 167 [Source:UniProtKB/TrEMBL;Acc:D2A202]	GO:0004984	olfactory receptor activity	IPR004117	Olfactory receptor, Drosophila	ChLG4:11567984-11571863	0	#NAME?	inf	-0.298727	0	-1.27119	inf	-0.224133	inf	-1.54434	inf	#NAME?	1	1	1	1	1	1	1	1	1	1	1	1
TC007342	au2.g5969.t1	OBP-C15	Odorant binding protein C15 [Source:UniProtKB/TrEMBL;Acc:D2A053]	GO:0005549	odorant binding	IPR006625	Insect pheromone/odorant binding protein PhBP	ChLG4:6741581-6742041	-1.64697	-0.396652	-0.149679	0.584663	-1.77474	-0.52779	-0.0219365	0.215946	-1.46239	-0.589684	-0.302095	-0.0121312	0.0283057	0.654794	0.831306	0.184353	0.0278857	0.535813	0.981674	0.734284	0.0367643	0.46639	0.610847	0.99111
TC007729	au2.g5382.t1	OBP16	Odorant binding protein 16 [Source:UniProtKB/TrEMBL;Acc:D2A1T1]	GO:0005549	odorant binding	IPR006625	Insect pheromone/odorant binding protein PhBP	ChLG4:266458-267724	0.47007	0.0890674	0.0840973	0.00923738	-0.32381	-0.480761	-0.134601	-0.164628	-0.226934	-0.258305	-0.204283	0.229024	0.259261	0.888315	0.908418	0.988546	0.53591	0.252155	0.850013	0.776282	0.688726	0.612348	0.749765	0.656527
TC007741	au2.g5353.t1	OBP12	Odorant binding protein 12 [Source:UniProtKB/TrEMBL;Acc:D2A1G6]	GO:0005549	odorant binding	IPR006170	Pheromone/general odorant binding protein, PBP/GOBP	ChLG4:76234-76994	0.226563	-0.079635	0.822664	0.497062	-0.334968	-0.0312035	0.271383	0.143524	-0.312225	-0.166821	0.632239	0.735502	0.653174	0.898663	0.0125415	0.136457	0.479544	0.964015	0.572202	0.779608	0.511745	0.767039	0.0728941	0.0163916
TC007742	au2.g5352.t1	OBP13	Odorant binding protein 13 [Source:UniProtKB/TrEMBL;Acc:D2A1G5]	GO:0005549	odorant binding	IPR006625	Insect pheromone/odorant binding protein PhBP	ChLG4:74531-75304	0	0.772617	0.193776	inf	0	#NAME?	#NAME?	0	0	#NAME?	0.0599809	0	1	1	1	1	1	1	1	1	1	1	1	1
TC007756	au2.g5350.t1	OBP17	Odorant binding protein 17 [Source:UniProtKB/TrEMBL;Acc:D2A1G3]	GO:0005549	odorant binding	IPR006625	Insect pheromone/odorant binding protein PhBP	ChLG4:72015-72735	0.518934	0.155961	-0.332602	0.146025	-0.384214	-0.169107	-0.368902	-0.172801	-0.673707	-0.560993	-0.253426	0.496461	0.433257	0.854919	0.715366	0.874027	0.64108	0.84657	0.679477	0.853397	0.358395	0.39241	0.800879	0.453231
TC007823	au2.g5491.t1	OR128	Odorant receptor 128 [Source:UniProtKB/TrEMBL;Acc:D2A2B6]	GO:0004984	olfactory receptor activity	IPR004117	Olfactory receptor, Drosophila	ChLG4:1317045-1319175	0.552682	-0.182792	-0.39688	0.448061	-1.80066	-0.305088	-0.193504	0.276214	-0.803796	-0.472471	-0.86389	-0.0782989	1	1	1	1	1	1	1	1	1	1	1	1
TC007924	au2.g5631.t1	OR92	Odorant receptor 92 [Source:UniProtKB/TrEMBL;Acc:D2A349]	GO:0004984	olfactory receptor activity	IPR004117	Olfactory receptor, Drosophila	ChLG4:3382335-3383874	#NAME?	0	inf	0	#NAME?	0	0	inf	-0.369451	inf	0	inf	1	1	1	1	1	1	1	1	1	1	1	1
TC008063	au2.g5840.t2	OR130	Odorant receptor 130 [Source:UniProtKB/TrEMBL;Acc:D1ZZK8]	GO:0004984	olfactory receptor activity	IPR004117	Olfactory receptor, Drosophila	ChLG4:5270315-5282836	-0.626215	-0.77871	0.229941	-0.1396	-0.00317977	-0.568319	0.174806	-0.474333	0.679957	0.675002	0.142096	-0.133186	1	1	1	1	1	1	1	1	0.120352	0.139976	1	1
TC008162	au2.g5972.t1	OBP-C17	Odorant binding protein C17 [Source:UniProtKB/TrEMBL;Acc:D2A056]	GO:0005549	odorant binding	IPR006170	Pheromone/general odorant binding protein, PBP/GOBP	ChLG4:6746102-6746551	-0.933087	-0.292681	0.121482	-0.406038	-0.788284	-0.342633	0.227052	-0.930157	-1.07738	-1.33253	-0.0382202	-2.41284	0.10855	0.686436	1	0.724505	0.182986	0.620261	1	0.344064	0.0693312	0.0220905	1	0.0609465
TC030314	au2.g5831.t1	OR47	Odorant receptor 47 [Source:UniProtKB/TrEMBL;Acc:D1ZZJ6]	GO:0004984	olfactory receptor activity	IPR004117	Olfactory receptor, Drosophila	ChLG4:5224344-5225724	-0.416017	0.671968	0.471663	#NAME?	-0.59805	0.456714	0.44737	-0.220985	-0.734818	-0.081232	-0.696167	0.0719547	1	1	1	1	1	1	1	1	1	1	1	1
TC030445	au2.g5351.t1	OBP19	Odorant binding protein 19 [Source:UniProtKB/TrEMBL;Acc:D2A1G4]	GO:0005549	odorant binding	IPR006625	Insect pheromone/odorant binding protein PhBP	ChLG4:73500-74324	0.65815	0.34714	1.15559	0.382136	-0.264458	-0.133915	0.309973	0.0187116	0.208527	-0.0775933	0.682207	0.574808	0.116488	0.4542	0.00225752	0.372094	0.667871	0.836629	0.576883	0.979949	0.737691	0.911488	0.107415	0.119256
