# Supplementary material for: Infection routes matter in population-specific responses of the red flour beetle to the entomopathogen Bacillus thuringiensis
Source: BMC Genomics. 2014 Jun 7;15(1):445. doi: 10.1186/1471-2164-15-445 (PMC4079954; doi:10.1186/1471-2164-15-445)
Supplement: Supplementary file 13 — Additional file 13: Table S10. Developmental genes. The list contains 397 developmental genes based on [8]. It includes the official gene IDs (’TC######’), iBeetle IDs, information from [8] about the “Gene Name”, annotation from the EnsemblMetazoa database, release 17 [65] (“Description”, “GO Term Accession”, “GO Term Name”, “InterPro ID” and “InterPro Description”), information from the Cufflinks differential expression analysis about the locus of the corresponding transcript (“locus”) and the log2(fold_change) values (abbreviated by L2FC) of all twelve pairwise comparisons against their respective naïve controls as well as the corresponding q-values (abbreviated by q). (XLSX 195 KB) [file 12864_2014_6181_MOESM13_ESM.xlsx]

## Sheet: Developmental genes
TC ID	iBeetle ID	Gene Name	Description	GO Term Accession	GO Term Name	InterPro ID	InterPro Description	locus	L2FC:BttO_Cro1_6h	L2FC:BttO_Cro1_18h	L2FC:BttO_SB_6h	L2FC:BttO_SB_18h	L2FC:BttP_Cro1_6h	L2FC:BttP_Cro1_18h	L2FC:BttP_SB_6h	L2FC:BttP_SB_18h	L2FC:PC_Cro1_6h	L2FC:PC_Cro1_18h	L2FC:PC_SB_6h	L2FC:PC_SB_18h	q:BttO_Cro1_6h	q:BttO_Cro1_18h	q:BttO_SB_6h	q:BttO_SB_18h	q:BttP_Cro1_6h	q:BttP_Cro1_18h	q:BttP_SB_6h	q:BttP_SB_18h	q:PC_Cro1_6h	q:PC_Cro1_18h	q:PC_SB_6h	q:PC_SB_18h
TC000894	au2.g2589.t1	abd-A	Homeobox protein abdominal-A homolog [Source:UniProtKB/Swiss-Prot;Acc:Q07961]	GO:0003677	DNA binding	IPR009057	Homeodomain-like	ChLG2:9808090-9845703	-0.496504	-0.757518	0.183138	-0.148439	0.0302448	-0.203783	0.0846014	0.302044	0.249593	0.387558	0.0574798	0.121311	0.0338116	0.000441757	0.575083	0.668628	0.943245	0.475923	0.83526	0.245274	0.353468	0.0740164	0.897005	0.734435
TC000889	au2.g2585.t3	Abd-B	Abdominal-B [Source:UniProtKB/TrEMBL;Acc:Q9NHB6]	GO:0003677	DNA binding	IPR009057	Homeodomain-like	ChLG2:9690360-9751734	0.190211	-0.0826825	0.40513	-0.00211133	0.24713	0.0621223	0.212082	0.0689932	0.0787811	0.485688	0.197902	0.193904	0.674667	0.882102	0.244982	0.99711	0.551543	0.909652	0.623553	0.899606	0.883714	0.107415	0.661389	0.660881
TC007894	au2.g5594.t3	Actn	Putative uncharacterized protein GLEAN_07894 [Source:UniProtKB/TrEMBL;Acc:D2A2X1]	GO:0003779	actin binding	IPR002048	Calcium-binding EF-hand	ChLG4:2863372-2872331	0.125666	0.008419	-0.0141887	0.00676492	-0.253233	-0.181127	-0.1489	-0.238208	-0.200335	-0.355162	-0.102895	-0.415885	0.684175	0.985069	0.973675	0.987871	0.295434	0.520795	0.610329	0.359953	0.437388	0.106832	0.751582	0.0500888
TC006451	au2.g11648.t1	Ago	Archipelago [Source:UniProtKB/TrEMBL;Acc:D6WWY1]	GO:0005515	protein binding	IPR001810	F-box domain, cyclin-like	ChLG8:11781925-11792806	-0.0967018	-0.25098	-0.048373	0.113696	-0.0540076	-0.133502	-0.227151	0.144963	0.00852862	0.074219	0.00468591	0.190083	0.752211	0.267567	0.889209	0.692968	0.876706	0.626223	0.32037	0.585529	0.983001	0.818148	0.990698	0.425425
TC002114	au2.g5009.t1	Alk	Tyrosine-protein kinase receptor [Source:UniProtKB/TrEMBL;Acc:D6WGT3]	GO:0000166	nucleotide binding	IPR008985	Concanavalin A-like lectin/glucanases superfamily	ChLG3:30060099-30079195	0.487174	0.253635	0.0255226	0.0865206	0.171406	0.408121	0.653188	0.0775948	0.417614	0.157897	0.581409	-0.0849684	0.0493656	0.406408	0.955503	0.803884	0.62641	0.110933	0.000441757	0.826092	0.107415	0.662986	0.0041614	0.812218
TC007602	au2.g5601.t1	AlkB	Putative uncharacterized protein GLEAN_07602 [Source:UniProtKB/TrEMBL;Acc:D2A2Y9]	GO:0016491	oxidoreductase activity	IPR005123	Oxoglutarate/iron-dependent dioxygenase	ChLG4:3062960-3064174	-0.0973485	0.325566	-0.0424008	-0.0396457	-0.33515	0.0478169	-0.41865	-0.0689456	-0.268908	-0.198738	-0.295761	0.0362341	0.811864	0.22895	0.919566	0.926525	0.255601	0.92014	0.096523	0.865048	0.389831	0.568168	0.27182	0.934597
TC004297	au2.g1815.t1	Alp23B	Putative uncharacterized protein [Source:UniProtKB/TrEMBL;Acc:D7EL52],Dawdle [Source:UniProtKB/TrEMBL;Acc:D7EL53]	GO:0008270,GO:0005576	zinc ion binding,extracellular region	IPR001841,IPR002405	Zinc finger, RING-type,Inhibin, alpha subunit	Unknown_group_141:18385-31293	0	0	0	0	0	0	0	0	0	0	0	0	1	1	1	1	1	1	1	1	1	1	1	1
TC010798	au2.g1236.t1	alpha-Adaptin	Putative uncharacterized protein [Source:UniProtKB/TrEMBL;Acc:D6W7L4]	GO:0006886	intracellular protein transport	IPR009028	Coatomer/calthrin adaptor appendage, C-terminal subdomain	ChLGX:6912784-6919480	0.362787	-0.0658967	0.217917	-0.0521905	0.5528	0.147342	0.267807	-0.0353293	0.39835	0.125565	0.103845	-0.0893387	0.059747	0.841993	0.339588	0.877546	0.00291304	0.573681	0.211708	0.92294	0.0338116	0.647121	0.721345	0.7701
TC004609	au2.g1358.t1	alpha-Cat	Putative uncharacterized protein [Source:UniProtKB/TrEMBL;Acc:D6W7Z8]	GO:0005198	structural molecule activity	IPR006077	Vinculin/alpha-catenin	ChLGX:8556849-8560950	0.0878199	-0.306163	0.485581	-0.0172779	0.361184	0.0545683	0.236969	0.105325	0.247356	0.278981	0.15569	0.053105	0.775713	0.140748	0.00894816	0.963721	0.066352	0.870083	0.291513	0.718315	0.261564	0.190837	0.551877	0.874984
TC000749	au2.g2463.t1	alpha-Spec	Alpha spectrin [Source:UniProtKB/TrEMBL;Acc:D6W8J4]	GO:0005509	calcium ion binding	IPR002048	Calcium-binding EF-hand	ChLG2:8064807-8086024	0.191659	0.104279	0.196263	0.0649503	0.429255	0.300833	0.446478	0.176499	0.360315	0.240876	0.419297	0.0306117	0.433863	0.721421	0.411923	0.848422	0.0255453	0.151374	0.0177908	0.491013	0.0670159	0.288111	0.0266151	0.935239
TC004873	au2.g2156.t1	alphaTub84B	Tubulin alpha 1-like protein [Source:UniProtKB/TrEMBL;Acc:D6WBN7]	GO:0000166	nucleotide binding	IPR008280	Tubulin/FtsZ, C-terminal	ChLG2:2483454-2485358	0.111691	-0.182556	0.104556	0.183477	0.233724	0.029316	0.0347738	0.0671427	0.0339492	0.253929	-0.0969975	0.0163581	0.728285	0.511399	0.747445	0.504136	0.352917	0.944162	0.930005	0.852937	0.933425	0.312013	0.769109	0.969394
TC011974	au2.g10312.t1	Aly	Putative uncharacterized protein [Source:UniProtKB/TrEMBL;Acc:D6X2T6]	GO:0000166	nucleotide binding	IPR000504	RNA recognition motif domain	ChLG9:13456319-13457994	-0.0285666	-0.123358	0.0398456	0.0750959	0.0563526	-0.109902	-0.010998	-0.0399761	0.0334745	0.0975008	-0.135035	0.018335	0.939504	0.663484	0.911901	0.818774	0.869568	0.707773	0.977663	0.911189	0.927491	0.746394	0.624153	0.963839
TC003170	au2.g3815.t1	Amos	Putative uncharacterized protein [Source:UniProtKB/TrEMBL;Acc:D6WET3]	GO:0046983	protein dimerization activity	IPR011598	Helix-loop-helix domain	ChLG3:771246-772516	1.08498	0.400848	-0.167538	0.645255	0.504069	1.88768	-0.0889136	1.28302	0.956671	0.886505	0.269633	1.05503	1	1	0.837063	1	1	0.00323227	0.913623	0.0708005	1	1	0.665208	0.145717
TC000912	au2.g2597.t1	Antp	Putative uncharacterized protein [Source:UniProtKB/TrEMBL;Acc:D6W927],Antennapedia; Homeodomain transcription factor Prothoraxless [Source:UniProtKB/TrEMBL;Acc:Q95UR2]	,GO:0003677	,DNA binding	,IPR009057	,Homeodomain-like	ChLG2:10051684-10151244	-0.0186256	-0.386245	-0.0304221	-0.215529	-0.111957	-0.305727	0.0679904	-0.213294	-0.135958	-0.231586	-0.0697526	-0.223982	0.965121	0.0866213	0.946086	0.446373	0.742427	0.202239	0.859066	0.45414	0.67041	0.374856	0.859921	0.425632
TC007831	au2.g5501.t1	Aop	Putative uncharacterized protein GLEAN_07831 [Source:UniProtKB/TrEMBL;Acc:D2A2D2]	GO:0003677	DNA binding	IPR000418	Ets	ChLG4:1405165-1409985	0.303995	0.00249944	0.243989	-0.30327	-0.0891528	-0.0548872	-0.0599247	-0.347313	-0.305279	-0.00777843	0.0493723	-0.0384723	0.138307	0.994439	0.269831	0.144441	0.771394	0.872051	0.857563	0.0879908	0.136066	0.98362	0.888665	0.912478
TC003974	au2.g5149.t1	AP-2	Putative uncharacterized protein [Source:UniProtKB/TrEMBL;Acc:D6WI46]	GO:0003677	DNA binding	IPR001781	Zinc finger, LIM-type	ChLG3:35241315-35269448	-1.2347	-1.42362	-0.241504	-0.565886	0.0744542	-0.720321	0.232457	-0.160292	0.367432	0.240105	-0.089218	-0.654957	0.00225752	0.00121298	0.761805	0.332478	0.912401	0.0762496	0.757632	0.842641	0.404032	0.645241	0.926027	0.248553
TC001543	au2.g1961.t1	Apc	Putative uncharacterized protein [Source:UniProtKB/TrEMBL;Acc:D7EI69]	GO:0008013	beta-catenin binding	IPR009240	Adenomatous polyposis coli protein, 15 residue repeat	Unknown_group_8:626406-629938	0	0	0	0	0	0	0	0	0	0	0	0	1	1	1	1	1	1	1	1	1	1	1	1
TC005980	au2.g11172.t3	aPKC	Putative uncharacterized protein [Source:UniProtKB/TrEMBL;Acc:D6WV06]	GO:0000166	nucleotide binding	IPR008271	Serine/threonine-protein kinase, active site	ChLG8:4197143-4216554	-0.0209719	-0.106487	-0.127108	-0.118201	0.0437504	-0.0534486	-0.0163708	-0.145831	-0.108778	0.0293554	0.0832245	-0.0272902	0.956456	0.715059	0.643287	0.673908	0.90097	0.876077	0.9661	0.57604	0.705044	0.937009	0.784861	0.940632
TC012080	au2.g10130.t1	Aret	Putative uncharacterized protein [Source:UniProtKB/TrEMBL;Acc:D6X226]	GO:0000166	nucleotide binding	IPR000504	RNA recognition motif domain	ChLG9:9096231-9229344	-0.126598	0.138031	-0.233552	0.0609076	-0.330686	-0.278383	-0.255735	-0.0786882	-0.335866	-0.263643	-0.246623	0.0490047	0.654199	0.616481	0.305262	0.853626	0.109257	0.1958	0.240905	0.804339	0.104681	0.223623	0.263002	0.891062
TC013607	au2.g1040.t1	Argos	Argos [Source:UniProtKB/TrEMBL;Acc:D6W711]			IPR021633	Antagonist of EGFR signalling, Argos	ChLGX:4190232-4195024	-0.202511	0.231335	0.261752	-0.126009	-0.837453	-0.209739	-0.147339	-0.432051	-0.58207	-0.00861642	0.194619	-0.0744355	0.713242	0.716929	0.604967	0.846267	0.0311908	0.762677	0.808503	0.376467	0.163486	0.992248	0.727407	0.917173
TC010546	au2.g4673.t1	Armi	Putative uncharacterized protein [Source:UniProtKB/TrEMBL;Acc:D6WE13]			IPR025223	S1-like RNA binding domain	ChLG3:18447065-18455036	0.0512288	-0.186291	0.00977244	-0.00939056	0.576092	0.417747	0.0167094	0.221165	0.301292	0.395512	-0.0735877	0.0176901	0.905813	0.572478	0.984155	0.985192	0.00868175	0.0822786	0.972894	0.502743	0.260423	0.105692	0.866691	0.971725
TC008151	au2.g5959.t1	Arr	Putative uncharacterized protein GLEAN_08151 [Source:UniProtKB/TrEMBL;Acc:D2A038]	GO:0016020	membrane	IPR009030	Growth factor, receptor	ChLG4:6643932-6651714	-0.165892	-0.307193	-0.0183492	-0.0111567	0.438377	0.113495	0.435139	0.19716	0.403492	0.230328	0.278678	0.00264073	0.518807	0.128468	0.962099	0.977553	0.0207587	0.689405	0.0225277	0.423003	0.0328025	0.302444	0.199592	0.994389
TC013804	au2.g6870.t1	Arr1	Arrestin 1 [Source:UniProtKB/TrEMBL;Acc:D6WJ34]	GO:0007165	signal transduction	IPR000698	Arrestin	ChLG5:4946400-4951353	0.0716433	0.376052	0.150036	0.224609	-0.666316	0.180034	-0.252967	0.373317	-0.638426	0.0666785	-0.140403	0.427101	0.916934	0.474025	0.82031	0.712908	0.124972	0.786378	0.674347	0.466767	0.143173	0.93347	0.837329	0.379511
TC009551	au2.g8466.t1	Arr2	Arrestin 2 [Source:UniProtKB/TrEMBL;Acc:D6WSE6]	GO:0007165	signal transduction	IPR000698	Arrestin	ChLG7:3170014-3176674	-0.267173	0.588927	-0.946001	0.471269	-1.16162	-0.304242	-1.37958	-0.282431	-0.591912	-0.883696	-1.08325	-0.432857	0.908984	0.784573	0.534784	0.841973	0.526553	0.921358	0.372165	0.922655	0.792742	0.70253	0.504373	0.863887
TC008437	au2.g6404.t1	Ase	Ase; Putative uncharacterized protein GLEAN_08437 [Source:UniProtKB/TrEMBL;Acc:Q6VXY0]	GO:0003677	DNA binding	IPR011598	Helix-loop-helix domain	ChLG4:11556484-11562901	1.84235	0.38637	-0.381732	0.505629	1.43315	0.20621	-0.908751	1.47312	1.47614	0.260458	-0.165424	1.02673	1	1	1	1	1	1	1	1	1	1	1	1
TC013912	au2.g6660.t1	Asx	Putative uncharacterized protein [Source:UniProtKB/TrEMBL;Acc:D6WMR2]	GO:0003677	DNA binding	IPR024811	Polycomb protein ASX/ASX-like	ChLG5:619173-636130	0.228119	-0.170474	-0.0172925	-0.225144	0.569906	0.418884	0.511459	0.0550791	0.70714	0.379462	0.466925	-0.190397	0.573273	0.690115	0.978371	0.593213	0.054871	0.153945	0.102368	0.91967	0.0110292	0.215671	0.145085	0.665714
TC011336	au2.g12414.t1	Ato	Atonal [Source:UniProtKB/TrEMBL;Acc:D6X416]	GO:0046983	protein dimerization activity	IPR011598	Helix-loop-helix domain	ChLG10:6001198-6001863	-1.49474	1.76833	0.133044	-0.52299	-0.180503	#NAME?	0.100033	-0.421182	0.798825	2.52141	-0.0449602	0.881448	1	1	1	1	1	1	1	1	1	1	1	1
TC008711	au2.g9525.t1	Aub	Piwi [Source:UniProtKB/TrEMBL;Acc:D6WSL8]	GO:0003676	nucleic acid binding	IPR003165	Stem cell self-renewal protein Piwi	ChLG7:17724864-17744454	-0.234558	-0.444061	0.143197	-0.081324	0.471994	0.192191	0.413268	0.103447	0.492092	0.345947	0.370744	-0.0229697	0.428987	0.0590557	0.686041	0.831863	0.0264041	0.493489	0.0802323	0.775271	0.0182503	0.137521	0.127673	0.959564
TC001817	au2.g3660.t1	Aur	Aurora kinase A [Source:UniProtKB/TrEMBL;Acc:D7ELW1]	GO:0000166	nucleotide binding	IPR008271	Serine/threonine-protein kinase, active site	Unknown_group_270:5-3311	0	0	0	0	0	0	0	0	0	0	0	0	1	1	1	1	1	1	1	1	1	1	1	1
TC002492	au2.g5086.t2	Awd	Putative uncharacterized protein [Source:UniProtKB/TrEMBL;Acc:D6WHK2]	GO:0000166	nucleotide binding	IPR001564	Nucleoside diphosphate kinase	ChLG3:32141390-32145614	-0.0855252	-0.0790712	0.0561338	0.168911	-0.57117	-0.54069	-0.369024	-0.22518	-0.529065	-0.399371	-0.325678	0.0887781	0.786982	0.80763	0.875455	0.519682	0.000838716	0.00191821	0.062996	0.338701	0.00354762	0.0408119	0.119807	0.779004
TC006314	au2.g11409.t2	Axn	Axin [Source:UniProtKB/TrEMBL;Acc:D6WW21]	GO:0038032	termination of G-protein coupled receptor signaling pathway	IPR000342	Regulator of G protein signalling	ChLG8:8500374-8514584	-0.140669	-0.295058	-0.0182821	-0.0248399	0.157956	-0.113547	0.0260556	0.00530322	0.180089	0.322946	-0.0413484	-0.0304532	0.609593	0.17905	0.964559	0.948734	0.553288	0.700807	0.948339	0.989114	0.474974	0.119807	0.911408	0.936777
TC003627	au2.g4408.t1	bab1	Putative uncharacterized protein [Source:UniProtKB/TrEMBL;Acc:D6WID2]	GO:0003677	DNA binding	IPR009057	Homeodomain-like	ChLG3:12029125-12036830	-0.3358	-0.128719	-0.102881	0.102212	0.267685	0.22803	0.374785	0.144448	0.0627353	0.484509	-0.010532	-0.0244593	0.390957	0.819116	0.869123	0.872503	0.501454	0.619025	0.367829	0.806105	0.913765	0.164676	0.989414	0.972727
TC003621	au2.g4407.t1	bab2	Putative uncharacterized protein [Source:UniProtKB/TrEMBL;Acc:D6WIC3]	GO:0005515	protein binding	IPR000210	BTB/POZ-like	ChLG3:11808295-12026707	-0.37927	-0.388472	-0.113908	0.0956821	0.00368724	-0.191449	-0.046955	0.019266	-0.0567577	0.0104991	-0.0467541	-0.122459	0.172679	0.172219	0.798799	0.820478	0.99356	0.58063	0.927696	0.96989	0.901531	0.984456	0.927635	0.761446
TC012743	au2.g10686.t1	Bap	Putative uncharacterized protein [Source:UniProtKB/TrEMBL;Acc:D6WZY4]	GO:0003677	DNA binding	IPR009057	Homeodomain-like	ChLG9:18777824-18782552	0.534242	0.0956295	-0.0426825	-1.69672	0.241115	0.269502	0.340173	-1.00228	0.60312	-0.445249	0.717532	-0.827478	1	1	1	1	1	1	1	1	1	1	1	1
TC012086	au2.g10118.t2	Baz	Putative uncharacterized protein [Source:UniProtKB/TrEMBL;Acc:D6X218]	GO:0005515	protein binding	IPR001478	PDZ domain	ChLG9:8924297-8980385	0.336299	0.0526831	0.233719	0.168735	0.0462589	-0.0623964	0.00244973	0.0633019	0.204358	0.115819	0.177032	-0.0411241	0.101197	0.880369	0.312528	0.517533	0.898443	0.854945	0.994434	0.850984	0.398259	0.690487	0.483156	0.91285
TC007050	au2.g6422.t1	beat-IIIc	Beat-IIIc [Source:UniProtKB/TrEMBL;Acc:D2A225]	GO:0016020	membrane	IPR007110	Immunoglobulin-like	ChLG4:11914024-11945924	-0.208775	-0.175724	-0.00356764	0.185699	-0.344731	-0.0666112	-0.17621	0.184794	-0.150072	0.295822	-0.292552	0.238124	0.664123	0.744295	0.996306	0.727601	0.408567	0.916967	0.750431	0.729982	0.771543	0.488493	0.544578	0.630617
TC013328	au2.g7605.t1	Bel	Belle [Source:UniProtKB/TrEMBL;Acc:D6WM75]	GO:0000166	nucleotide binding	IPR000629	RNA helicase, ATP-dependent, DEAD-box, conserved site	ChLG5:13988089-13994223	0.456889	0.00170336	0.28791	-0.0625494	0.372815	0.0965196	0.131926	-0.134131	0.144362	0.174115	0.0282947	-0.0450863	0.0147393	0.996866	0.167758	0.852725	0.0545244	0.745224	0.634794	0.625807	0.587542	0.488189	0.94051	0.901594
TC001755	au2.g1476.t1	Ben	Putative uncharacterized protein [Source:UniProtKB/TrEMBL;Acc:D6W8B6]	GO:0000166	nucleotide binding	IPR000608	Ubiquitin-conjugating enzyme, E2	ChLGX:10432105-10433196	-0.0190257	-0.0557867	0.0205899	0.0627735	-0.111996	-0.158532	-0.122248	-0.105262	-0.0925993	-0.0499629	-0.220284	-0.0991713	0.961097	0.867752	0.956211	0.85126	0.697888	0.53535	0.658394	0.725567	0.760413	0.885819	0.334662	0.743714
TC007173	au2.g6222.t3	beta-Spec	Putative uncharacterized protein GLEAN_07173 [Source:UniProtKB/TrEMBL;Acc:D2A0Z1]	GO:0003779	actin binding	IPR002017	Spectrin repeat	ChLG4:9143101-9157644	0.190718	-0.00233022	0.0649751	-0.00326316	0.356465	0.199929	0.23705	-0.0142705	0.305893	0.0845449	0.167079	-0.238951	0.472356	0.995479	0.856016	0.994125	0.106543	0.441775	0.337883	0.972858	0.175697	0.801386	0.544298	0.323021
TC013723	au2.g6993.t1	Bgb	Putative uncharacterized protein [Source:UniProtKB/TrEMBL;Acc:D6WK18]	GO:0003713	transcription coactivator activity	IPR003417	Core binding factor, beta subunit	ChLG5:6767600-6788423	-0.00375982	-0.0450966	0.271144	-0.122559	0.842739	0.73257	0.40057	0.190524	0.675591	0.68099	0.520921	0.00603856	0.99711	0.939017	0.55126	0.833308	0.00258743	0.00973504	0.302444	0.704319	0.0218694	0.0149666	0.151118	0.990744
TC011100	au2.g12474.t1	Bgcn	Benign gonial cell neoplasm [Source:UniProtKB/TrEMBL;Acc:D6X4B1]	GO:0000166	nucleotide binding	IPR007502	Helicase-associated domain	ChLG10:7125408-7136504	-0.0232623	0.011356	0.0217365	0.0581671	0.0431796	0.125719	0.162604	0.0580283	0.047297	0.0616549	0.0848117	-0.0556732	0.95549	0.979014	0.958309	0.875276	0.910637	0.683725	0.572242	0.873835	0.901239	0.865518	0.805893	0.880756
TC015795	au2.g689.t3	Bi	Putative uncharacterized protein GLEAN_15795 [Source:UniProtKB/TrEMBL;Acc:D2A405]	GO:0003677	DNA binding	IPR008967	p53-like transcription factor, DNA-binding	ChLG6:10490006-10614382	-0.179178	-0.746398	-0.128058	-0.211005	-0.14242	-0.463042	-0.0869474	-0.319716	-0.108916	-0.147755	-0.262865	-0.281992	0.530636	0.000441757	0.698538	0.464242	0.649697	0.0293399	0.811042	0.202239	0.74574	0.618322	0.32411	0.281339
TC010832	au2.g1201.t1	Bib	Putative uncharacterized protein [Source:UniProtKB/TrEMBL;Acc:D6W7H3]	GO:0005215	transporter activity	IPR000425	Major intrinsic protein	ChLGX:6514650-6518014	-0.55643	-0.62666	-0.156548	0.0807464	0.0511607	-0.290934	-0.0498138	0.0391203	0.361416	0.555858	0.0810144	-0.0781296	0.0733774	0.0373451	0.760123	0.891033	0.924623	0.434867	0.936246	0.949973	0.243984	0.0425129	0.888725	0.894382
TC005315	au2.g12189.t1	BicC	Putative uncharacterized protein [Source:UniProtKB/TrEMBL;Acc:D6WV91]	GO:0003723	RNA binding	IPR004088	K Homology domain, type 1	ChLG8:17970580-17973568	0.39271	0.0597369	0.301154	-0.649934	-0.54405	-0.318489	-0.911555	-0.0332502	-0.651447	0.0375086	-1.03391	-0.423252	1	1	1	1	1	1	1	1	1	1	1	1
TC009111	au2.g8790.t1	BicD	Bicaudal D [Source:UniProtKB/TrEMBL;Acc:D6WU88]	GO:0005794	Golgi apparatus	IPR018477	Bicaudal-D protein, microtubule-associated	ChLG7:6772660-6780050	0.050402	-0.257708	0.04925	-0.0782034	0.278719	0.189506	0.230286	0.143024	0.313386	0.179368	0.215002	0.0032256	0.885144	0.246176	0.88825	0.801795	0.183894	0.433935	0.312104	0.589462	0.123884	0.46842	0.350897	0.992924
TC001382	au2.g3445.t1	Bif	Bifocal [Source:UniProtKB/TrEMBL;Acc:D6WCQ9]					ChLG2:20205965-20211132	-0.241201	-0.0939955	-0.268675	-0.0666547	-0.067398	0.0901885	-0.186736	0.00488949	-0.0311167	0.141068	-0.127068	0.129193	0.282338	0.759967	0.217246	0.836714	0.837178	0.773874	0.449963	0.990046	0.933852	0.60156	0.645157	0.632425
TC014217	au2.g1068.t2	bip2	Putative uncharacterized protein [Source:UniProtKB/TrEMBL;Acc:D6W741]	GO:0008270	zinc ion binding	IPR001965	Zinc finger, PHD-type	ChLGX:4365605-4397233	-0.160237	-0.147831	-0.0026044	-0.0300907	-0.000180892	-0.0657481	0.101124	-0.236587	-0.0304239	-0.0529383	0.0101332	-0.198101	0.735089	0.773034	0.99671	0.961562	0.999508	0.911469	0.854466	0.573329	0.961342	0.935023	0.988187	0.658029
TC014741	au2.g7954.t1	Blimp-1	Blimp-1 [Source:UniProtKB/TrEMBL;Acc:D6WJ85]	GO:0003676	nucleic acid binding	IPR007087	Zinc finger, C2H2	ChLG5:17807595-17822229	2.34827	0.212384	-1.45541	-0.365105	0.355211	1.81087	0.360525	0.277646	0.460783	2.1257	-0.0194028	0.0141686	0.000441757	0.734678	0.000441757	1	0.483223	0.000441757	0.1967	0.628119	0.307104	0.000441757	0.970276	1
TC014417	au2.g7517.t1	Blue	Bluestreak [Source:UniProtKB/TrEMBL;Acc:D6WLV4]			IPR008985	Concanavalin A-like lectin/glucanases superfamily	ChLG5:12644805-12650171	-0.0523581	0.0139422	-0.0303692	0.167109	0.0963005	-0.0585294	-0.172232	0.0239121	0.0526825	0.126849	-0.285538	0.0861857	0.895429	0.975664	0.943706	0.58188	0.779678	0.879889	0.576087	0.958145	0.893579	0.688449	0.281966	0.815121
TC015063	au2.g470.t1	Bol	Boule [Source:UniProtKB/TrEMBL;Acc:D2A636]	GO:0000166	nucleotide binding	IPR000504	RNA recognition motif domain	ChLG6:6412880-6419484	-0.00489816	-0.23031	-0.00545484	-0.0343082	0.0405401	-0.15415	0.0571653	-0.0571494	-0.0666899	-0.0529792	-0.0332798	-0.0931943	0.990346	0.332786	0.988984	0.928863	0.913142	0.570418	0.871508	0.872603	0.842799	0.88102	0.931542	0.76883
TC013377	au2.g7529.t1	Botv	Putative uncharacterized protein [Source:UniProtKB/TrEMBL;Acc:D6WLW9]	GO:0016020	membrane	IPR004263	Exostosin-like	ChLG5:12720887-12724324	0.0260715	-0.144232	0.145407	0.0278965	0.581046	0.0581339	0.420755	0.0574891	0.284405	0.230506	0.127265	-0.0859032	0.95099	0.641724	0.656134	0.951237	0.00291304	0.879789	0.0611166	0.889378	0.244372	0.367362	0.707878	0.824498
TC005784	au2.g11467.t1	Bowl	Brother of odd with entrails limited [Source:UniProtKB/TrEMBL;Acc:D6WWA1]	GO:0003676	nucleic acid binding	IPR007087	Zinc finger, C2H2	ChLG8:9398026-9417044	-0.130976	-0.210565	0.22234	0.0633899	0.284352	0.11368	0.422801	0.113076	0.206104	0.457022	0.0777986	-0.0835022	0.766684	0.582141	0.576182	0.90184	0.386264	0.791036	0.175121	0.807939	0.568831	0.0827383	0.881043	0.867559
TC005474	au2.g11940.t1	Br	Putative uncharacterized protein [Source:UniProtKB/TrEMBL;Acc:D6WY36]	GO:0005622	intracellular	IPR007087	Zinc finger, C2H2	ChLG8:15657252-15671634	-0.364242	-0.231434	-0.522616	0.0227689	-0.197009	-0.00271417	-0.346846	0.0362062	0.296215	0.36827	-0.131329	-0.324939	0.0683446	0.30857	0.00446319	0.95517	0.411923	0.994398	0.0836757	0.921527	0.162754	0.0545244	0.633488	0.1101
TC008260	au2.g6148.t1	Brat	Brain tumor protein [Source:UniProtKB/TrEMBL;Acc:D2A0S0]	GO:0005622	intracellular	IPR000315	Zinc finger, B-box	ChLG4:8521082-8526103	0.0610779	-0.412338	-0.00137828	-0.155825	0.277208	0.154053	0.337806	0.0232687	0.539242	0.437093	0.308834	-0.104768	0.857896	0.0340114	0.997096	0.557737	0.199915	0.547752	0.0947326	0.949203	0.00121298	0.0231859	0.142529	0.726591
TC000748	au2.g2465.t1	Brk	Brinker [Source:UniProtKB/TrEMBL;Acc:D6W8J6]	GO:0003677	DNA binding	IPR009057	Homeodomain-like	ChLG2:8089582-8096584	0.40775	0.386032	0.189482	0.294125	0.174505	-0.143689	0.0310691	-0.253483	0.123409	-0.0873481	-0.0251949	0.24111	0.110375	0.146753	0.581238	0.270494	0.613542	0.702826	0.950565	0.401195	0.750342	0.838849	0.96129	0.40676
TC011073	au2.g12524.t4	Brm	Brahma [Source:UniProtKB/TrEMBL;Acc:D6X4G8]	GO:0003676	nucleic acid binding	IPR006576	BRK domain	ChLG10:8062589-8080196	0.0437056	-0.156558	0.0188514	0.06089	0.335489	-0.0645389	0.134994	-0.0574689	0.0733551	0.143763	-0.0435696	-0.114379	0.916664	0.622835	0.966254	0.87928	0.180212	0.865048	0.720876	0.889237	0.843948	0.638613	0.921427	0.749807
TC004911	au2.g2268.t1	Bs	Putative uncharacterized protein [Source:UniProtKB/TrEMBL;Acc:D6WCK0]	GO:0003677	DNA binding	IPR002100	Transcription factor, MADS-box	ChLG2:5746754-5760917	0.0876046	0.425968	-0.252677	0.059792	-0.114609	0.355888	0.224059	0.125492	0.298343	0.265518	0.367067	-0.0504576	0.878234	0.235344	0.564794	0.918408	0.834596	0.352258	0.594265	0.798516	0.459803	0.529339	0.30103	0.932097
TC006810	au2.g12188.t1	Bsk	Basket [Source:UniProtKB/TrEMBL;Acc:D6WV90]	GO:0000165	MAPK cascade	IPR008351	Mitogen-activated protein (MAP) kinase, JNK	ChLG8:17965749-17970564	0.217843	-0.387168	0.331572	-0.161861	-0.123797	-0.103506	-0.0282915	-0.0439315	-0.120583	-0.103212	0.0589344	0.000847494	0.35456	0.0588858	0.1101	0.545835	0.664514	0.733211	0.941906	0.904363	0.67605	0.730369	0.865592	0.997955
TC010061	au2.g9461.t1	Btz	Barentsz [Source:UniProtKB/TrEMBL;Acc:D6WS31]			IPR018545	Btz domain	ChLG7:16237455-16242285	0.0589546	-0.114197	-0.105235	0.0242226	0.167921	0.0991957	0.0858012	-0.0240968	0.0774629	0.162634	0.127774	-0.193571	0.875947	0.715872	0.743113	0.954493	0.545131	0.757538	0.800332	0.955189	0.822844	0.559855	0.671892	0.469968
TC011049	au2.g12560.t1	Bub3	Budding uninhibited by benzimidazoles 3 [Source:UniProtKB/TrEMBL;Acc:D6X4M0]	GO:0005515	protein binding	IPR001680	WD40 repeat	ChLG10:8725875-8739172	0.0364004	-0.140953	-0.139186	0.100985	0.267103	0.039702	0.0560076	0.16525	0.234847	0.168781	-0.078268	0.0608259	0.946384	0.737691	0.733089	0.827026	0.415372	0.938317	0.909251	0.684765	0.494265	0.660333	0.86502	0.906349
TC010592	au2.g8815.t1	Bun	Putative uncharacterized protein [Source:UniProtKB/TrEMBL;Acc:D6WUB2]	GO:0003700	sequence-specific DNA binding transcription factor activity	IPR005351	Uncharacterised protein family UPF0139	ChLG7:7226515-7233007	-0.0972334	-0.0243172	-0.0856002	-0.00313172	-0.374912	-0.244185	-0.19926	-0.177863	-0.205106	-0.290804	-0.267707	-0.291022	0.868629	0.972758	0.891755	0.996187	0.37179	0.616873	0.698936	0.731113	0.673461	0.531339	0.557633	0.557479
TC007525	au2.g5724.t1	Bx	Putative uncharacterized protein GLEAN_07525 [Source:UniProtKB/TrEMBL;Acc:D2A3G5]	GO:0008270	zinc ion binding	IPR001781	Zinc finger, LIM-type	ChLG4:3945754-3969829	0.0955922	-0.0558218	-0.288892	-0.00289267	-0.220111	-0.0751953	-0.372685	-0.264733	0.0407599	0.395405	-0.11965	-0.00580512	0.858755	0.929678	0.484177	0.996472	0.63136	0.897218	0.324596	0.549223	0.946724	0.280105	0.818655	0.993022
TC014076	au2.g6995.t1	Byn	Brachyenteron; Transcription factor [Source:UniProtKB/TrEMBL;Acc:Q8T8E3]	GO:0003677	DNA binding	IPR008967	p53-like transcription factor, DNA-binding	ChLG5:6807774-6812882	-0.141728	0.414749	0.194979	0.423383	-0.152142	0.202665	-0.0441323	0.512819	-0.655412	0.27713	-0.116831	0.447294	0.80047	0.317533	0.709503	0.306831	0.781028	0.700643	0.949044	0.182193	0.0736943	0.562881	0.848392	0.270871
TC011749	au2.g10684.t1	C15	Putative uncharacterized protein c15 [Source:UniProtKB/TrEMBL;Acc:D6WZY0]	GO:0003677	DNA binding	IPR009057	Homeodomain-like	ChLG9:18680025-18703943	-0.580914	-1.12974	0.164087	0.438193	0.272398	-0.54434	-0.0404886	0.567442	0.437327	0.581147	0.103834	0.443609	0.3672	0.0436376	0.85611	0.522863	0.701458	0.361202	0.965658	0.358395	0.468168	0.258305	0.915224	0.512226
TC002003	au2.g1649.t2	Cact	Cactus [Source:UniProtKB/TrEMBL;Acc:D7EHY7]	GO:0005515	protein binding	IPR002110	Ankyrin repeat	Unknown_group_2:64466-97374	0	0	0	0	0	0	0	0	0	0	0	0	1	1	1	1	1	1	1	1	1	1	1	1
TC008782	au2.g9433.t1	Cactin	Cactin [Source:UniProtKB/TrEMBL;Acc:D6WRR2]	GO:0005515	protein binding	IPR018816	Cactin, domain	ChLG7:16009333-16011822	0.109155	0.0852856	0.0647972	0.13869	0.309559	0.117338	0.183283	0.098238	0.172582	0.205256	0.0544688	0.0872609	0.753569	0.817714	0.869872	0.66728	0.224165	0.733465	0.537637	0.781095	0.577327	0.485939	0.895208	0.815534
TC001129	au2.g2999.t2	Cad88C	Cadherin 23 [Source:UniProtKB/TrEMBL;Acc:D6WAA6]	GO:0005509	calcium ion binding	IPR002126	Cadherin	ChLG2:14019885-14035191	0.373094	0.0436823	0.049411	0.0545632	-0.337949	0.872118	0.939477	0.33854	1.03321	0.471093	1.4159	0.247879	0.319293	0.945814	0.928719	0.933852	0.424213	0.0041614	0.000441757	0.397594	0.000441757	0.175932	0.000441757	0.581142
TC011155	au2.g12407.t1	Cad89D	Cadherin-like protein [Source:UniProtKB/TrEMBL;Acc:D6X404]	GO:0005509	calcium ion binding	IPR002126	Cadherin	ChLG10:5725516-5768028	0.518568	0.691637	-0.41988	0.136161	-0.450081	1.20442	0.752846	0.345518	0.660203	0.180043	1.09414	0.102498	0.1585	0.0475437	0.190837	0.797767	0.296124	0.000441757	0.000838716	0.383242	0.0583691	0.740647	0.000441757	0.858465
TC004976	au2.g2378.t2	Cad96Ca	Putative uncharacterized protein [Source:UniProtKB/TrEMBL;Acc:D6WD15],Cadherin 96Ca [Source:UniProtKB/TrEMBL;Acc:D6WD16]	GO:0003677,GO:0000166	DNA binding,nucleotide binding	IPR003891,IPR008266	Initiation factor eIF-4 gamma, MA3,Tyrosine-protein kinase, active site	ChLG2:6916659-6943235	0.200173	-0.154713	-0.148408	-0.0472363	-0.0218437	0.0418806	-0.0713197	0.0437366	0.0543487	-0.0828747	0.23589	0.12578	0.422779	0.610132	0.607693	0.90219	0.957205	0.910205	0.835951	0.90885	0.878247	0.807472	0.318881	0.677924
TC010411	au2.g7198.t1	Cad96Cb	Putative uncharacterized protein [Source:UniProtKB/TrEMBL;Acc:D6WKQ8]	GO:0005509	calcium ion binding	IPR002126	Cadherin	ChLG5:9046775-9060034	0.241113	0.306877	-0.0345049	0.156261	0.498633	0.734362	0.351193	0.267799	0.776409	0.337768	0.517555	-0.313081	0.484892	0.390815	0.948312	0.777209	0.062996	0.00535081	0.224268	0.564851	0.00225752	0.329067	0.0375403	0.503483
TC011374	au2.g12472.t1	Cad99C						ChLG10:7083065-7103205	0.140667	-0.0986686	-0.326024	0.0537058	0.0990337	0.458532	0.100091	0.135716	0.256915	0.260146	0.300362	0.0116577	0.605233	0.748795	0.118967	0.8784	0.744052	0.0145065	0.744647	0.619827	0.248847	0.242396	0.158133	0.977448
TC001251	au2.g3193.t1	Cam	Putative uncharacterized protein [Source:UniProtKB/TrEMBL;Acc:D6WB91]	GO:0005509	calcium ion binding	IPR002048	Calcium-binding EF-hand	ChLG2:16680305-16684099	0.129218	-0.138471	0.0254712	-0.130265	-0.0716658	-0.128099	-0.0853354	-0.0262322	-0.176955	-0.156942	-0.114645	0.109595	0.658029	0.632528	0.949516	0.659378	0.832258	0.661825	0.794358	0.948541	0.500954	0.565459	0.703038	0.726778
TC001635	au2.g922.t1	capt	Adenylyl cyclase-associated protein [Source:UniProtKB/TrEMBL;Acc:D6W6L7]	GO:0000902	cell morphogenesis	IPR006599	CARP motif	ChLGX:1845105-1850290	0.41913	0.0918874	0.45206	0.0673346	0.0976192	0.0448561	0.0885847	-0.05806	0.120984	-0.01601	0.0415211	-0.166051	0.0209818	0.757507	0.0102561	0.839252	0.743601	0.898378	0.770709	0.863951	0.666732	0.967433	0.906923	0.504373
TC012258	au2.g9828.t1	capu	Cappuccino [Source:UniProtKB/TrEMBL;Acc:D6X070]	GO:0003779	actin binding	IPR003104	Actin-binding FH2/DRF autoregulatory	ChLG9:987548-992151	-0.154575	0.215402	-0.482403	-0.181494	-0.390981	-0.00380943	-0.208119	-0.192794	-0.597352	-0.00424457	-0.360505	-0.142041	0.631781	0.460082	0.0344029	0.534784	0.112061	0.993171	0.46158	0.503883	0.00814476	0.992827	0.139847	0.6535
TC003632	au2.g4421.t1	caup	Iroquois-like protein [Source:UniProtKB/TrEMBL;Acc:D6WIL6]	GO:0003677	DNA binding	IPR009057	Homeodomain-like	ChLG3:12274995-12328455	-0.346628	-0.427827	-0.372785	-0.140307	-0.173527	-0.443134	-0.118246	-0.117634	-0.28338	-0.0474844	-0.209043	0.189883	0.157015	0.0624831	0.130184	0.663296	0.562659	0.0466178	0.730731	0.730369	0.274626	0.906865	0.465231	0.504656
TC014124	au2.g7063.t1	cbt	Putative uncharacterized protein [Source:UniProtKB/TrEMBL;Acc:D6WKC7]	GO:0003676	nucleic acid binding	IPR007087	Zinc finger, C2H2	ChLG5:7462025-7463451	-0.150773	0.0630061	-0.496467	0.0211337	-0.546085	-0.601311	-0.126179	-0.612928	-0.802287	-0.418453	-0.632401	-0.417805	0.581335	0.84799	0.015206	0.957714	0.00476256	0.000441757	0.67121	0.000441757	0.000441757	0.0295403	0.000441757	0.0301557
TC005186	au2.g1189.t2	cher	Putative uncharacterized protein [Source:UniProtKB/TrEMBL;Acc:D6W7G0]	GO:0003779	actin binding	IPR001715	Calponin homology domain	ChLGX:6141145-6157849	0.0290211	-0.0876579	0.13864	0.095271	0.227567	0.202539	0.218552	0.074681	0.285838	0.111272	0.145169	-0.299918	0.943509	0.786912	0.621777	0.760706	0.36414	0.422356	0.369204	0.824421	0.208588	0.71403	0.605539	0.174208
TC000244	au2.g3290.t1	Chi	Putative uncharacterized protein [Source:UniProtKB/TrEMBL;Acc:D6WBT5]	GO:0003712	transcription cofactor activity	IPR002691	LIM-domain binding protein	ChLG2:18262829-18295434	-0.06243	-0.178761	-0.0272095	-0.0195866	0.0502641	0.0362324	-0.0223814	0.0533636	0.108608	0.327201	-0.036645	0.0725581	0.854801	0.495453	0.9462	0.962568	0.888103	0.923602	0.956912	0.883237	0.7164	0.116214	0.923409	0.834077
TC014115	au2.g7052.t1	chic	Profilin [Source:UniProtKB/TrEMBL;Acc:D6WKA7]	GO:0003779	actin binding	IPR005455	Profilin, plant	ChLG5:7183515-7194153	0.0764672	-0.348141	0.105934	-0.129198	-0.127309	0.0379607	-0.106648	0.0304264	-0.0175204	0.0609505	-0.0766715	-0.0286161	0.81869	0.101197	0.729642	0.656134	0.660426	0.918428	0.72584	0.936783	0.967307	0.861101	0.814879	0.941691
TC000643	au2.g2610.t1	chp	Chaoptin [Source:UniProtKB/Swiss-Prot;Acc:P82963]	GO:0005886	plasma membrane	IPR003591	Leucine-rich repeat, typical subtype	ChLG2:10401171-10406914	0.699756	-0.199624	-0.144871	-0.0479689	0.0392163	0.375167	-0.323064	-0.242767	-0.096702	0.130647	-0.112637	-0.303244	1	1	1	1	1	1	1	1	1	1	1	1
TC003000	au2.g4096.t1	ci	Cubitus interruptus [Source:UniProtKB/TrEMBL;Acc:D6WGH7]	GO:0003676	nucleic acid binding	IPR007087	Zinc finger, C2H2	ChLG3:6933025-6993617	-0.334118	-0.564186	-0.0219359	0.000556632	0.13627	-0.147522	0.230859	0.0718437	0.19212	0.349625	0.0964387	-0.12338	0.125916	0.00291304	0.960799	0.998474	0.63099	0.598191	0.384697	0.845325	0.449301	0.0950358	0.782355	0.707846
TC004697	au2.g818.t1	cic	Capicua [Source:UniProtKB/TrEMBL;Acc:D6W6A1]	GO:0005515	protein binding	IPR009071	High mobility group, superfamily	ChLGX:170875-180817	0.188439	-0.00298824	0.112429	-0.0160048	0.246315	0.0807615	0.0947701	-0.0024372	0.109383	0.135855	-0.00476108	-0.0343869	0.438463	0.993862	0.706964	0.967593	0.27583	0.798545	0.760496	0.994649	0.709132	0.616208	0.99044	0.927366
TC004149	au2.g948.t2	cnc	Cap-n-collar [Source:UniProtKB/TrEMBL;Acc:D6W6P7]	GO:0003677	DNA binding	IPR008917	Eukaryotic transcription factor, Skn-1-like, DNA-binding	ChLGX:2453166-2489724	0.0578133	-0.083095	-0.0200853	-0.0493651	-0.0760711	0.0117349	0.0387674	-0.0885957	-0.0122495	-0.0923671	0.0459722	0.0361351	0.867752	0.793498	0.958924	0.890308	0.815241	0.976153	0.916678	0.783597	0.97556	0.766811	0.897963	0.922462
TC014012	au2.g6893.t1	cno	Putative uncharacterized protein [Source:UniProtKB/TrEMBL;Acc:D6WJF2]	GO:0005515	protein binding	IPR008984	SMAD/FHA domain	ChLG5:5254245-5305581	0.0556008	-0.281884	0.564425	-0.101449	0.284672	0.0541662	0.24398	-0.0871019	0.164067	0.0867029	0.227747	-0.292677	0.868567	0.176284	0.00225752	0.733737	0.17756	0.875005	0.272766	0.780703	0.518854	0.780182	0.314752	0.159974
TC008134	au2.g5932.t1	Con	Putative uncharacterized protein GLEAN_08134 [Source:UniProtKB/TrEMBL;Acc:D1ZZZ7]	GO:0005515	protein binding	IPR000483	Cysteine-rich flanking region, C-terminal	ChLG4:6206515-6316703	0.244507	-0.0307475	-0.147402	0.0295872	0.570728	0.143218	-0.1891	-0.0413045	0.176568	0.0617026	-0.231938	-0.123285	0.519503	0.958644	0.738053	0.958309	0.0441989	0.752845	0.643096	0.939751	0.681602	0.911529	0.547233	0.78926
TC004424	au2.g2369.t1	crb	Putative uncharacterized protein [Source:UniProtKB/TrEMBL;Acc:D6WD05]	GO:0005509	calcium ion binding	IPR009030	Growth factor, receptor	ChLG2:6865882-6885043	0.157201	-0.257491	0.0705769	-0.0842459	0.419076	0.412988	0.235698	0.249789	0.475389	0.520465	0.278864	0.0104042	0.555132	0.258608	0.833654	0.796131	0.0289254	0.031395	0.30745	0.270686	0.00894816	0.00323227	0.202448	0.980764
TC003477	au2.g4166.t1	crl	Courtless [Source:UniProtKB/TrEMBL;Acc:D6WGX5]	GO:0000166	nucleotide binding	IPR000608	Ubiquitin-conjugating enzyme, E2	ChLG3:7617954-7618852	-0.0888593	-0.0563552	0.00855412	0.190873	0.0466062	-0.144665	-0.174172	0.00615945	-0.0355191	-0.14551	-0.199719	0.0160273	0.809854	0.890432	0.983818	0.514936	0.910321	0.662893	0.563581	0.989573	0.932442	0.662285	0.4945	0.972615
TC002813	au2.g4400.t1	croc	Putative uncharacterized protein [Source:UniProtKB/TrEMBL;Acc:D6WIB6]	GO:0003677	DNA binding	IPR001766	Transcription factor, fork head	ChLG3:11737066-11738826	-0.289061	-0.11828	-0.0264226	-0.0739431	0.132221	-0.310548	-0.0288859	-0.230385	-0.124006	-0.00349925	-0.11199	-0.578348	0.666066	0.889551	0.975699	0.935949	0.863342	0.647121	0.975942	0.75848	0.875005	0.991645	0.89142	0.322514
TC006693	au2.g11997.t1	crol	Putative uncharacterized protein [Source:UniProtKB/TrEMBL;Acc:D6WYI1]	GO:0003676	nucleic acid binding	IPR007087	Zinc finger, C2H2	ChLG8:16101565-16112056	-0.0278218	-0.311031	0.0190807	0.00678445	0.213268	0.134812	0.394594	0.321208	0.271642	0.269451	0.30946	0.237726	0.941821	0.145717	0.96317	0.987164	0.37387	0.620669	0.0486353	0.128719	0.221036	0.217462	0.151737	0.316607
TC010831	au2.g1196.t1	Csk	Putative uncharacterized protein [Source:UniProtKB/TrEMBL;Acc:D6W7G8]	GO:0000166	nucleotide binding	IPR008266	Tyrosine-protein kinase, active site	ChLGX:6491330-6494826	0.00324077	-0.192865	-0.0790213	-0.0410094	0.0910827	-0.040338	0.0770054	0.0277588	0.0875797	0.0265456	0.0510173	0.0496721	0.993441	0.421313	0.801674	0.911664	0.765869	0.909251	0.806964	0.942441	0.773226	0.943271	0.881804	0.887259
TC012910	au2.g2001.t1	csw	Putative uncharacterized protein [Source:UniProtKB/TrEMBL;Acc:D7ELF2]	GO:0004721	phosphoprotein phosphatase activity	IPR000387	Protein-tyrosine/Dual-specificity phosphatase	Unknown_group_182:43775-53811	0	0	0	0	0	0	0	0	0	0	0	0	1	1	1	1	1	1	1	1	1	1	1	1
TC015699	au2.g580.t2	ct	Putative uncharacterized protein GLEAN_15699 [Source:UniProtKB/TrEMBL;Acc:D2A6H5]	GO:0003677	DNA binding	IPR009057	Homeodomain-like	ChLG6:8522650-8537152	-0.0181735	-0.203484	-0.155205	0.110809	0.0796953	0.0373589	0.0686424	-0.0252084	-0.0190803	0.146015	-0.00439154	-0.18447	0.964146	0.429123	0.585843	0.716569	0.817263	0.92107	0.843793	0.948949	0.962157	0.607391	0.991702	0.488753
TC012453	au2.g10206.t1	CtBP	Putative uncharacterized protein [Source:UniProtKB/TrEMBL;Acc:D6X2E0]	GO:0000166	nucleotide binding	IPR006140	D-isomer specific 2-hydroxyacid dehydrogenase, NAD-binding	ChLG9:10763533-10776096	0.15218	-0.409574	0.0752754	-0.142007	0.179854	0.0357092	0.245092	-0.0132872	0.104881	0.156717	0.199584	-0.00810741	0.556324	0.0259731	0.809891	0.594944	0.461967	0.921285	0.264988	0.974118	0.711671	0.539576	0.398687	0.983931
TC003620	au2.g4403.t1	cv	Putative uncharacterized protein [Source:UniProtKB/TrEMBL;Acc:D6WIB8]			IPR006761	Twisted gastrulation (Tsg) protein	ChLG3:11762387-11766281	-0.0619799	-0.352327	-0.0508959	-0.0736597	-0.331495	-0.355002	-0.498232	-0.524264	-0.232485	-0.249342	-0.413653	-0.319157	0.850066	0.0778287	0.885734	0.818809	0.104541	0.0757638	0.00973504	0.00354762	0.310561	0.263177	0.0398498	0.123228
TC012674	au2.g10578.t1	cv-2	Crossveinless 2 [Source:UniProtKB/TrEMBL;Acc:D6WZI1]	GO:0005515	protein binding	IPR001846	von Willebrand factor, type D domain	ChLG9:17587965-17633981	-0.0239148	-0.203179	0.240539	0.0347104	-0.040501	-0.156879	-0.0997361	0.0657776	-0.137345	0.0893979	0.0110891	0.186363	0.958145	0.460476	0.371057	0.932858	0.924106	0.601934	0.783818	0.86102	0.68238	0.796736	0.980173	0.511175
TC013163	au2.g7815.t1	D	Dichaete [Source:UniProtKB/TrEMBL;Acc:D6WND4]	GO:0005515	protein binding	IPR009071	High mobility group, superfamily	ChLG5:16398935-16399994	0.259896	-0.04019	0.415873	-0.198906	0.294338	-0.192741	-0.106275	-0.181557	0.242611	0.368473	-0.191671	-0.251046	0.690289	0.963909	0.477519	0.771701	0.646793	0.778023	0.90243	0.795406	0.719715	0.491502	0.808347	0.691179
TC010547	au2.g4676.t1	d	Putative uncharacterized protein [Source:UniProtKB/TrEMBL;Acc:D6WE16]	GO:0000166	nucleotide binding	IPR000048	IQ motif, EF-hand binding site	ChLG3:18539828-18581858	-0.720787	-1.41185	0.12485	-0.00959112	0.597533	-0.353205	0.856005	0.496787	0.77715	0.698073	0.519796	0.346675	0.000441757	0.000441757	0.773204	0.986903	0.00121298	0.121582	0.000441757	0.066352	0.000441757	0.000441757	0.0447615	0.258704
TC009743	au2.g8931.t3	da	Putative uncharacterized protein [Source:UniProtKB/TrEMBL;Acc:D6WPF5]	GO:0046983	protein dimerization activity	IPR011598	Helix-loop-helix domain	ChLG7:10077624-10093331	-0.0674983	-0.264999	-0.0373041	-0.138167	0.0137422	-0.243977	0.0244878	-0.278643	0.0334186	-0.0913982	-0.0250039	-0.130728	0.839047	0.220001	0.918889	0.610085	0.973141	0.276013	0.949044	0.185856	0.927829	0.765072	0.947043	0.635986
TC009426	au2.g8218.t4	Dab	Putative uncharacterized protein [Source:UniProtKB/TrEMBL;Acc:D6WQY3]	GO:0005515	protein binding	IPR006020	Phosphotyrosine interaction domain	ChLG7:609208-616400	-0.0773376	-0.140973	0.0471599	0.0703763	0.0851745	0.00883853	-0.0606295	0.0367392	-0.192248	0.0416393	-0.170651	-0.0280653	0.834886	0.653174	0.917022	0.872679	0.809057	0.984009	0.891033	0.938468	0.499633	0.919364	0.621117	0.955289
TC007637	au2.g5553.t3	dac	Putative uncharacterized protein GLEAN_07637 [Source:UniProtKB/TrEMBL;Acc:D2A2J7],Putative uncharacterized protein GLEAN_07639 [Source:UniProtKB/TrEMBL;Acc:D2A2J3]	GO:0000166,	nucleotide binding,	IPR009061,	DNA binding domain, putative,	ChLG4:2423481-2528080	-0.144154	-0.167065	-0.113305	0.00326786	0.246334	-0.0349201	-0.146842	0.157991	0.108171	0.583413	0.0991238	0.0980129	0.798123	0.755412	0.845348	0.995832	0.592458	0.959498	0.791618	0.766533	0.844514	0.080397	0.868233	0.868929
TC004840	au2.g2062.t1	Dad	Daughters against dpp [Source:UniProtKB/TrEMBL;Acc:D6WB20]	GO:0003700	sequence-specific DNA binding transcription factor activity	IPR008984	SMAD/FHA domain	ChLG2:348779-369954	0.00872099	-0.225157	0.219867	-0.0754521	-0.461004	-0.166494	-0.195772	-0.142868	-0.324388	-0.0737792	-0.152132	-0.0244493	0.983951	0.342343	0.35202	0.814664	0.0163916	0.526664	0.446091	0.602472	0.128203	0.825127	0.57777	0.94732
TC014566	au2.g7691.t1	dally	Putative uncharacterized protein [Source:UniProtKB/TrEMBL;Acc:D6WMI7]	GO:0005578	proteinaceous extracellular matrix	IPR001863	Glypican	ChLG5:15021552-15069571	-0.401043	-0.749085	-0.214862	-0.138052	0.104922	-0.163848	0.191736	0.237367	0.398333	0.47103	0.0701013	0.0933157	0.0462525	0.000441757	0.416596	0.644368	0.727642	0.533937	0.465732	0.330258	0.0351862	0.0099966	0.843161	0.776805
TC016383	au2.g8921.t1	dan	Distal antenna [Source:UniProtKB/TrEMBL;Acc:D6WPD7]	GO:0003677	DNA binding	IPR009057	Homeodomain-like	ChLG7:9622394-9624622	-1.0911	-0.813654	0.0352956	-0.139781	-0.0749938	-0.66436	-0.399229	-0.640103	-0.116056	0.109678	-0.840798	-0.25315	0.0453195	1	1	1	0.934346	1	1	1	0.891108	0.896466	1	1
TC000920	au2.g2603.t2	Dfd	Deformed; Dfd; Transcription factor Deformed [Source:UniProtKB/TrEMBL;Acc:P92161]	GO:0003677	DNA binding	IPR009057	Homeodomain-like	ChLG2:10283895-10293646	0.531093	-0.135913	-0.186993	-0.251884	0.362195	-0.057528	-0.35316	0.0240407	0.266955	0.0162276	-0.718886	-0.460138	0.311332	0.860869	0.801321	0.725489	0.559307	0.947533	0.568515	0.978127	0.693166	0.985833	0.163247	0.438781
TC008801	au2.g9400.t1	Dhc64C	Dynein heavy chain [Source:UniProtKB/TrEMBL;Acc:D6WRL4]	GO:0000166	nucleotide binding	IPR004273	Dynein heavy chain domain	ChLG7:15808293-15829193	0.248432	-0.0789392	0.13174	0.0370301	0.4692	0.302992	0.390012	0.0921489	0.37983	0.301488	0.279773	-0.0174186	0.269542	0.806806	0.636157	0.920258	0.0115386	0.15739	0.0475437	0.763174	0.0527555	0.15653	0.197916	0.96516
TC001693	au2.g1507.t1	disco-r	Disco-related [Source:UniProtKB/TrEMBL;Acc:D6W8F4]	GO:0005622	intracellular	IPR007087	Zinc finger, C2H2	ChLGX:10693745-10801263	-0.284921	-0.33019	0.105269	-0.213529	0.333756	0.114525	0.249265	-0.198784	0.43879	0.327364	0.105086	-0.357878	0.444005	0.349637	0.845939	0.598101	0.305014	0.805351	0.535959	0.63453	0.128719	0.316011	0.843387	0.299193
TC010878	au2.g1292.t1	disp	Putative uncharacterized protein [Source:UniProtKB/TrEMBL;Acc:D6W7R9]	GO:0016021	integral to membrane	IPR000731	Sterol-sensing domain	ChLGX:7597451-7604303	-0.302972	-0.345002	0.0334803	-0.0091335	0.323419	0.184826	0.116015	0.227728	0.201116	0.413489	-0.0767061	0.0842594	0.163486	0.0951887	0.934529	0.981351	0.117457	0.455833	0.707111	0.34074	0.409552	0.0307736	0.824266	0.795892
TC004114	au2.g967.t1	Dl	Delta-like protein [Source:UniProtKB/TrEMBL;Acc:D6W6S0]	GO:0005509	calcium ion binding	IPR009030	Growth factor, receptor	ChLGX:2621858-2630115	-0.165419	-0.219945	-0.199629	0.164147	-0.0545523	-0.0960254	0.0323122	-0.0867162	0.0182384	0.0876506	-0.0930839	-0.0717353	0.602385	0.46082	0.512857	0.617947	0.893924	0.798093	0.939983	0.829183	0.969515	0.816805	0.805381	0.864076
TC007697	au2.g5439.t1	dl	Dorsal [Source:UniProtKB/TrEMBL;Acc:D2A1Y9]	GO:0003700	sequence-specific DNA binding transcription factor activity	IPR008967	p53-like transcription factor, DNA-binding	ChLG4:909100-920845	0.130843	0.0467982	0.23727	-0.0416065	0.0320913	0.124147	0.00886685	-0.0808515	0.0628814	-0.00400271	0.110218	-0.141145	0.635303	0.891606	0.287565	0.908173	0.929276	0.650841	0.981772	0.799179	0.850504	0.991768	0.701971	0.599801
TC000855	au2.g2517.t2	dlg1	Putative uncharacterized protein [Source:UniProtKB/TrEMBL;Acc:D6W8R9]	GO:0005515	protein binding	IPR008145	Guanylate kinase/L-type calcium channel	ChLG2:8728202-8774861	0.194388	0.181165	-0.156124	-0.0946343	0.171733	0.165846	-0.161919	0.0139364	0.0239281	0.0150958	-0.0161302	-0.306524	0.439984	0.491013	0.559518	0.763174	0.5198	0.527949	0.546889	0.9746	0.948232	0.971063	0.968355	0.155424
TC009351	au2.g8293.t1	Dll	Distal-less [Source:UniProtKB/TrEMBL;Acc:D6WRE0]	GO:0000976	transcription regulatory region sequence-specific DNA binding	IPR009057	Homeodomain-like	ChLG7:1281370-1331464	-0.273186	-0.0623835	0.396308	-0.431001	-0.47301	-1.01489	0.0575011	-0.37647	-0.654656	-0.909114	0.333739	-0.36578	0.205424	0.861101	0.379225	0.281966	0.0182503	0.000441757	0.936646	0.368435	0.000441757	0.000441757	0.486633	0.385057
TC012593	au2.g10472.t5	dnc	Dunce [Source:UniProtKB/TrEMBL;Acc:D6X3D8]	GO:0003824	catalytic activity	IPR003607	HD/PDEase domain	ChLG9:16168675-16258987	0.119844	-0.00502377	0.384708	0.0868951	-0.16748	-0.278644	0.014667	-0.130995	-0.172931	-0.231387	-0.0477008	-0.113102	0.682599	0.989401	0.0506246	0.783282	0.516378	0.190837	0.971546	0.63218	0.492049	0.306142	0.892585	0.696697
TC012058	au2.g10151.t2	dom	Domino [Source:UniProtKB/TrEMBL;Acc:D6X265]	GO:0003676	nucleic acid binding	IPR006562	HSA	ChLG9:10001417-10044674	-0.111548	-0.0227049	-0.0198079	0.0475621	-0.0424475	0.0336216	-0.098055	0.0929	-0.124824	0.189625	-0.0878181	0.149666	0.743031	0.957078	0.962888	0.898309	0.914194	0.932703	0.76458	0.776402	0.691003	0.473636	0.791036	0.655971
TC001874	au2.g8148.t1	dome	Domeless [Source:UniProtKB/TrEMBL;Acc:D7EJN5]	GO:0005515	protein binding	IPR003961	Fibronectin, type III	Unknown_group_46:5062-17394	0	0	0	0	0	0	0	0	0	0	0	0	1	1	1	1	1	1	1	1	1	1	1	1
TC008021	au2.g5787.t1	dos	Putative uncharacterized protein GLEAN_08021 [Source:UniProtKB/TrEMBL;Acc:D1ZZD0]	GO:0005543	phospholipid binding	IPR001849	Pleckstrin homology domain	ChLG4:4822039-4824414	0.271897	-0.0860049	0.390606	0.0915386	0.287405	-0.119712	0.118703	0.0977791	0.0878699	0.110244	-0.0569867	0.0590373	0.293415	0.818601	0.0807109	0.808798	0.259653	0.733211	0.723364	0.78851	0.811505	0.749915	0.888977	0.886165
TC005224	au2.g9988.t1	dpn	Putative uncharacterized protein [Source:UniProtKB/TrEMBL;Acc:D6X1J9]	GO:0003677	DNA binding	IPR003650	Orange	ChLG9:5943564-5948598	-0.74246	0.773064	-0.89791	0.0072002	-0.0576112	0.345324	-0.488155	-0.341117	0.0865765	0.227528	-0.353559	-0.126054	0.226459	0.131377	0.0583691	0.995257	0.953087	0.604764	0.355662	0.504428	0.925058	0.767099	0.539369	0.851559
TC008466	au2.g6444.t1	dpp	Protein decapentaplegic [Source:UniProtKB/Swiss-Prot;Acc:Q26974]	GO:0005576	extracellular region	IPR001839	Transforming growth factor-beta, C-terminal	ChLG4:12360995-12367019	0.0869074	0.0460207	-0.100154	-0.0702217	-0.180167	-0.0175265	0.0402586	0.0883722	-0.00810511	0.108435	-0.017369	0.209349	0.852462	0.931907	0.836112	0.890937	0.658755	0.974912	0.939408	0.85383	0.988311	0.809825	0.976163	0.573946
TC011744	au2.g10689.t1	Dr	Putative uncharacterized protein [Source:UniProtKB/TrEMBL;Acc:D6WZY9]	GO:0003677	DNA binding	IPR009057	Homeodomain-like	ChLG9:18838685-18863603	-0.450853	-0.356168	0.431835	0.195795	0.125193	-0.381563	0.395342	0.119413	0.0462124	0.0405444	0.13718	0.0244695	0.0814912	0.181836	0.10855	0.556831	0.727447	0.142911	0.149895	0.75899	0.917152	0.927057	0.72791	0.960063
TC000689	au2.g2547.t1	drpr	Draper [Source:UniProtKB/TrEMBL;Acc:D6W8W0]	GO:0005515	protein binding	IPR000742	Epidermal growth factor-like domain	ChLG2:9377222-9389844	0.202233	0.111881	0.190783	-0.0259119	0.46936	0.370578	0.594766	0.256456	0.473185	0.341873	0.617179	0.115442	0.392986	0.690958	0.442579	0.946724	0.00841463	0.0520503	0.000838716	0.241788	0.00868175	0.0866213	0.000838716	0.687181
TC007181	au2.g6204.t1	ds						ChLG4:8949104-9070694	-0.281418	-0.580566	-0.342915	-0.0949653	0.536025	0.156831	0.419008	0.290411	0.604094	0.789608	0.248249	0.0820462	0.309274	0.00677321	0.172567	0.802195	0.102078	0.615579	0.1101	0.275647	0.0274629	0.000441757	0.354324	0.834255
TC012539	au2.g10390.t1	Dscam	Down syndrome cell adhesion molecule [Source:UniProtKB/TrEMBL;Acc:D6X339]	GO:0005515	protein binding	IPR007110	Immunoglobulin-like	ChLG9:15481972-15528175	-0.177141	-0.284461	-0.070428	0.00943907	0.00775232	0.0963571	-0.0741396	0.0793697	0.116826	0.129293	0.0426626	-0.00592901	0.47862	0.182986	0.827306	0.981519	0.984155	0.750889	0.819618	0.805691	0.679512	0.644237	0.904227	0.988546
TC014903	au2.g707.t1	dsh	Putative uncharacterized protein GLEAN_14903 [Source:UniProtKB/TrEMBL;Acc:D2A430]	GO:0004871	signal transducer activity	IPR008339	Dishevelled family	ChLG6:11329439-11338244	-0.159195	0.0185454	-0.0434514	0.116882	-0.00514014	0.03851	-0.117576	0.10644	-0.0173672	0.00274494	-0.131179	0.143861	0.578153	0.965084	0.909627	0.7154	0.99033	0.921312	0.710431	0.745164	0.966227	0.995015	0.673542	0.632528
TC001741	au2.g1455.t1	dve	Putative uncharacterized protein [Source:UniProtKB/TrEMBL;Acc:D6W897]	GO:0003677	DNA binding	IPR009057	Homeodomain-like	ChLGX:10176645-10210471	-0.570338	-0.134235	-0.943816	-0.0952426	-0.258524	-0.276287	-0.39579	-0.021699	-0.307902	-0.0680515	-0.175924	0.0630095	0.0497288	0.755858	0.000441757	0.836748	0.457486	0.437388	0.18995	0.968379	0.356629	0.891333	0.65456	0.898402
TC005760	au2.g11511.t1	dx	Putative uncharacterized protein [Source:UniProtKB/TrEMBL;Acc:D6WWF4]	GO:0008270	zinc ion binding	IPR004170	WWE domain	ChLG8:9860757-9863798	-0.132267	-0.124266	-0.0074519	0.0837081	0.0700052	-0.0282173	-0.0912546	-0.0660869	0.0432466	-0.00127744	-0.102654	0.0961491	0.718132	0.737608	0.987198	0.83293	0.860644	0.952207	0.814519	0.875884	0.921038	0.998295	0.784861	0.802785
TC013277	au2.g8849.t1	ea	Serine protease P136 [Source:UniProtKB/TrEMBL;Acc:D6WUF6]	GO:0003824	catalytic activity	IPR009003	Peptidase cysteine/serine, trypsin-like	ChLG7:8060655-8062435	-0.0370106	-0.149863	0.443879	0.102709	1.76349	0.292198	2.04331	0.0773312	1.03261	0.31276	1.19867	0.106295	0.919716	0.572019	0.0200804	0.724459	0.000441757	0.171528	0.000441757	0.804962	0.000441757	0.132559	0.000441757	0.715438
TC012257	au2.g9827.t1	ed	Putative uncharacterized protein [Source:UniProtKB/TrEMBL;Acc:D6X069]	GO:0016020	membrane	IPR007110	Immunoglobulin-like	ChLG9:936068-981456	0.00917376	-0.392184	-0.160077	-0.0222202	0.429011	0.076846	0.320748	0.134077	0.534272	0.577972	0.257289	0.0626201	0.983078	0.0612862	0.568617	0.958788	0.0311908	0.822584	0.139847	0.65224	0.00535081	0.00121298	0.270213	0.863285
TC003986	au2.g5169.t2	Egfr	Torpedo [Source:UniProtKB/TrEMBL;Acc:D6WIE7]	GO:0004714	transmembrane receptor protein tyrosine kinase activity	IPR009030	Growth factor, receptor	ChLG3:35581644-35689430	0.0493908	-0.227273	0.0113605	-0.0179969	0.242757	0.167344	0.389049	0.123685	0.270596	0.398792	0.240462	-0.054375	0.88717	0.314325	0.978841	0.964827	0.283715	0.506346	0.0440126	0.66647	0.20848	0.0396621	0.282903	0.876744
TC008154	au2.g5963.t1	egh	Putative uncharacterized protein GLEAN_08154 [Source:UniProtKB/TrEMBL;Acc:D2A043]					ChLG4:6662422-6672944	0.239917	-0.0748954	0.100468	-0.222252	0.0366825	-0.0186671	-0.0247009	-0.0427663	-0.0159288	0.0190677	0.104488	0.191519	0.27749	0.816286	0.734756	0.331903	0.920585	0.962192	0.945732	0.90055	0.967976	0.960284	0.722206	0.432624
TC015348	au2.g37.t1	egl	Egalitarian [Source:UniProtKB/TrEMBL;Acc:D2A4K5]	GO:0003676	nucleic acid binding	IPR002562	3'-5' exonuclease domain	ChLG6:119096-122834	-0.0642765	-0.149626	0.0774986	-0.110204	0.0593317	0.0899681	0.142565	0.0881289	-0.00643327	-0.045917	0.12926	0.0515201	0.842733	0.562492	0.80541	0.701329	0.858439	0.768486	0.58698	0.775108	0.98708	0.896231	0.634209	0.879218
TC000868	au2.g2544.t1	elB	Elbow B [Source:UniProtKB/TrEMBL;Acc:D6W8V5]	GO:0003676	nucleic acid binding	IPR007087	Zinc finger, C2H2	ChLG2:9293025-9294968	0.146486	0.0378167	0.446676	0.0919886	0.00319733	-0.184899	-0.0917279	-0.184804	-0.100837	-0.0251331	-0.165512	-0.0506983	0.660333	0.927319	0.0557508	0.80679	0.994545	0.543087	0.81604	0.556652	0.789467	0.954525	0.622881	0.905161
TC000024	au2.g4712.t1	emc	Putative uncharacterized protein [Source:UniProtKB/TrEMBL;Acc:D6WE84]	GO:0005634	nucleus	IPR011598	Helix-loop-helix domain	ChLG3:19632881-19636626	-0.0897346	-0.0837246	0.341624	-0.0100908	-0.321313	-0.338808	-0.0848112	-0.196294	-0.355515	-0.0378931	-0.15423	-0.0982248	0.765835	0.785526	0.0846022	0.980444	0.117596	0.0919045	0.783479	0.413782	0.0717776	0.91527	0.548268	0.736749
TC008952	au2.g9159.t1	en	Engrailed [Source:UniProtKB/TrEMBL;Acc:D6WQ96]	GO:0000976	transcription regulatory region sequence-specific DNA binding	IPR009057	Homeodomain-like	ChLG7:13306103-13313324	-0.702304	-0.818629	0.264055	0.126954	0.193723	-0.607279	0.0629679	-0.268106	0.540979	-0.0758831	-0.276382	-0.296646	0.0451372	0.0117891	0.615472	0.840466	0.676501	0.0722555	0.929845	0.621605	0.0993088	0.890687	0.620067	0.572242
TC002504	au2.g5059.t2	ena	Putative uncharacterized protein [Source:UniProtKB/TrEMBL;Acc:D6WH88]	GO:0005515	protein binding	IPR000697	EVH1	ChLG3:31451362-31460578	0.278939	-0.299682	0.434947	-0.142802	0.165579	0.0982122	0.00399513	-0.0334837	0.172977	0.186908	0.037684	0.027315	0.215671	0.17721	0.0244838	0.611705	0.538213	0.748183	0.992289	0.929909	0.512045	0.461456	0.919922	0.945065
TC009582	au2.g8506.t1	enc	Encore [Source:UniProtKB/TrEMBL;Acc:D6WST8]	GO:0003676	nucleic acid binding	IPR001374	Single-stranded nucleic acid binding R3H	ChLG7:3683724-3701373	-0.0827174	-0.0138207	-0.0513698	-0.0772315	0.0426162	-0.00247003	-0.170888	-0.0320951	-0.0653565	-0.00489249	-0.0888222	-0.0572725	0.806339	0.972915	0.891333	0.825612	0.9111	0.994522	0.537637	0.936019	0.851476	0.990627	0.793249	0.878999
TC006032	au2.g11100.t1	Eph	Eph receptor tyrosine kinase [Source:UniProtKB/TrEMBL;Acc:D6WUG4]	GO:0000166	nucleotide binding	IPR008979	Galactose-binding domain-like	ChLG8:2608206-2640992	-0.111489	-0.348818	0.0728608	0.0216793	0.260347	0.185331	0.373009	0.127386	0.347266	0.435929	0.261155	-0.0734437	0.718942	0.105406	0.834726	0.958481	0.263665	0.475862	0.0813385	0.679125	0.098864	0.0251203	0.275363	0.840038
TC012168	au2.g9894.t2	epsin-like	Epsin-like protein [Source:UniProtKB/TrEMBL;Acc:D6X0P5]			IPR008942	ENTH/VHS	ChLG9:2445334-2451332	0.190924	-0.107772	0.221397	-0.0876497	0.25046	-0.109555	0.0990919	-0.185238	0.00249101	-0.0954826	-0.0126494	-0.231804	0.451917	0.717341	0.353239	0.782021	0.281432	0.717174	0.753505	0.460133	0.994861	0.758402	0.975144	0.317874
TC014474	au2.g7590.t1	esg	Escargot/snail protein homolog [Source:UniProtKB/Swiss-Prot;Acc:Q01800]	GO:0003676	nucleic acid binding	IPR007087	Zinc finger, C2H2	ChLG5:13490485-13493638	-0.201084	-0.0817299	0.159409	0.388576	-0.0853989	-0.149483	0.218357	0.238263	-0.276707	0.297769	0.152007	0.127143	0.718471	0.901931	0.78879	0.375635	0.90086	0.80237	0.687593	0.64646	0.592862	0.515455	0.797787	0.83825
TC014932	au2.g664.t1	Ets97D	GA binding protein transcription factor, alpha subunit 60kDa [Source:UniProtKB/TrEMBL;Acc:D2A3W6]	GO:0003677	DNA binding	IPR000418	Ets	ChLG6:10164098-10167464	-0.0289739	0.0764335	-0.0199538	0.00510042	0.12559	0.084821	0.13099	0.0788451	0.00688267	0.189328	0.038925	0.148679	0.945886	0.840892	0.964697	0.990505	0.701129	0.818888	0.692505	0.837086	0.988827	0.519625	0.927718	0.645528
TC009469	au2.g8303.t1	eve	Putative uncharacterized protein [Source:UniProtKB/TrEMBL;Acc:D6WRF2]	GO:0003677	DNA binding	IPR009057	Homeodomain-like	ChLG7:1375695-1379062	0.488594	-0.249679	0.821916	0.467237	0.109813	0.24929	0.63186	-0.361983	0.000353683	-0.145647	0.0336537	-0.0800568	1	1	1	1	1	1	1	1	1	1	1	1
TC011311	au2.g12371.t1	exd	Putative uncharacterized protein [Source:UniProtKB/TrEMBL;Acc:D6X3W6]	GO:0003677	DNA binding	IPR009057	Homeodomain-like	ChLG10:5283645-5285237	-0.211863	-0.397328	-0.0589824	0.00632521	0.0939811	-0.224013	0.0864924	-0.0429002	0.0207467	0.0689329	-0.0898026	-0.122068	0.367049	0.0404264	0.866121	0.987699	0.751032	0.331903	0.784501	0.905034	0.955059	0.829643	0.777387	0.669741
TC009494	au2.g8361.t1	exu	Exuperantia [Source:UniProtKB/TrEMBL;Acc:D6WRU5]					ChLG7:1700246-1718028	0.659403	0.186951	0.333384	0.145103	0.391882	0.0214047	0.0445004	-0.123616	0.071633	-0.0789006	-0.0598136	-0.0604178	0.000441757	0.443177	0.0914568	0.580312	0.0385047	0.955522	0.899606	0.657944	0.826135	0.806541	0.858784	0.855024
TC008985	au2.g9096.t2	eya	Eyes absent [Source:UniProtKB/TrEMBL;Acc:D6WQ23]	GO:0007275	multicellular organismal development	IPR006545	EYA	ChLG7:12404112-12449364	0.0954942	0.0153958	0.111182	-0.0613059	0.138584	0.180406	0.189074	0.00836832	0.318134	0.283015	0.10715	-0.0491489	0.811156	0.976828	0.79037	0.896986	0.699205	0.595868	0.597699	0.987729	0.231802	0.32502	0.804162	0.920027
TC007194	au2.g6191.t1	eyg	Eyegone [Source:UniProtKB/TrEMBL;Acc:D2A0W2]	GO:0003677	DNA binding	IPR009057	Homeodomain-like	ChLG4:8847346-8879491	-0.362357	-0.565253	-0.242403	0.00298795	-0.0265385	-0.89038	-0.274302	0.0537567	0.159573	0.122719	-0.364002	0.20041	0.467416	0.191177	0.628687	0.995117	0.972091	0.026827	0.57009	0.940831	0.789934	0.846652	0.40676	0.718394
TC010461	au2.g7216.t1	eys	Putative uncharacterized protein [Source:UniProtKB/TrEMBL;Acc:D6WKS5]	GO:0005509	calcium ion binding	IPR008985	Concanavalin A-like lectin/glucanases superfamily	ChLG5:9259665-9268568	-0.0594259	0.108621	-0.223441	-0.0412433	-0.157826	-0.0745477	-0.312869	-0.129553	-0.565206	-0.075637	0.250232	-0.143568	1	1	1	1	1	1	1	1	1	1	0.653984	1
TC005627	au2.g11704.t2	f	Putative uncharacterized protein [Source:UniProtKB/TrEMBL;Acc:D6WX61]	GO:0005515	protein binding	IPR002110	Ankyrin repeat	ChLG8:12440787-12463427	-0.11536	-0.224046	-0.0948257	-0.248146	-0.696352	0.398791	0.469232	-0.0370262	0.484802	-0.144906	0.870967	-0.399278	0.822298	0.651393	0.850187	0.626803	0.0299502	0.287565	0.0977073	0.956637	0.133198	0.793134	0.000441757	0.361499
TC010455	au2.g7204.t1	faf	Ubiquitin carboxyl-terminal hydrolase [Source:UniProtKB/TrEMBL;Acc:D6WKR1]	GO:0004221	ubiquitin thiolesterase activity	IPR001394	Peptidase C19, ubiquitin carboxyl-terminal hydrolase 2	ChLG5:9082055-9099331	0.244688	-0.180742	0.247315	-0.0716459	0.626953	0.32577	0.384164	0.108773	0.465405	0.329762	0.328699	-0.0480526	0.272006	0.457889	0.264521	0.820008	0.000441757	0.108271	0.0462525	0.700765	0.0110292	0.0968186	0.10294	0.889798
TC005058	au2.g1880.t1	fas	Putative uncharacterized protein [Source:UniProtKB/TrEMBL;Acc:D7GYC4]	GO:0005515	protein binding	IPR007110	Immunoglobulin-like	Unknown_singleton_1343:1456-20295	0	0	0	0	0	0	0	0	0	0	0	0	1	1	1	1	1	1	1	1	1	1	1	1
TC011300	au2.g12345.t1	Fas1	Putative uncharacterized protein [Source:UniProtKB/TrEMBL;Acc:D6X3U1]			IPR000782	FAS1 domain	ChLG10:4748665-4877649	0.118289	-0.148427	0.128867	-0.0868615	0.116925	0.357341	0.187618	0.0382606	0.174804	-0.0375352	0.210541	-0.104077	0.677848	0.575825	0.642834	0.781545	0.681819	0.07943	0.437929	0.916998	0.488493	0.918524	0.369656	0.721608
TC007253	au2.g6081.t2	Fas2	Fasciclin-2; Putative uncharacterized protein GLEAN_07253 [Source:UniProtKB/TrEMBL;Acc:C0MQW2]	GO:0007155	cell adhesion	IPR009138	Neural cell adhesion	ChLG4:7632759-7695543	0.0918269	-0.212905	-0.0487949	0.106699	0.38235	0.173793	0.24806	0.121033	0.403089	0.311884	0.287177	0.0459288	0.770448	0.382789	0.893768	0.725989	0.054871	0.501771	0.261093	0.679431	0.0359838	0.136198	0.176395	0.901239
TC014942	au2.g648.t2	Fas3	Putative uncharacterized protein GLEAN_14942 [Source:UniProtKB/TrEMBL;Acc:D2A3V0]	GO:0016020	membrane	IPR007110	Immunoglobulin-like	ChLG6:9790755-9836166	-0.200111	-0.330909	-0.106314	0.0999794	0.0422907	-0.039651	-0.00244637	0.1728	0.264762	0.398563	-0.0306241	0.185106	0.440397	0.137657	0.739244	0.766122	0.910166	0.917201	0.995117	0.54302	0.250201	0.0458786	0.940533	0.49951
TC000401	au2.g3050.t1	fat2	Cadherin [Source:UniProtKB/TrEMBL;Acc:D6WAG5]	GO:0005509	calcium ion binding	IPR008985	Concanavalin A-like lectin/glucanases superfamily	ChLG2:14520921-14579916	-0.0843563	-0.167855	-0.129333	0.0740855	0.343324	0.218108	0.148778	0.157295	0.443473	0.385331	0.156712	-0.144738	0.793283	0.511335	0.643387	0.814908	0.090705	0.352592	0.576721	0.539369	0.0193986	0.0508032	0.547403	0.588554
TC001769	au2.g1496.t1	Fim	Fimbrin [Source:UniProtKB/TrEMBL;Acc:D6W8E0]	GO:0003779	actin binding	IPR001715	Calponin homology domain	ChLGX:10608954-10618358	0.254237	0.0753738	0.000816039	-0.0896475	0.290863	0.0846254	0.075561	-0.107061	0.167256	0.124026	0.0361569	0.0411597	0.251159	0.816108	0.998201	0.773992	0.171296	0.785986	0.812066	0.71774	0.513895	0.661436	0.922628	0.908237
TC013245	au2.g7677.t1	fkh	Fork head [Source:UniProtKB/TrEMBL;Acc:D6WMG3]	GO:0003677	DNA binding	IPR001766	Transcription factor, fork head	ChLG5:14824674-14826764	0.250308	0.103	0.420093	0.134899	0.031926	-0.0782045	0.216714	0.0582521	-0.227924	0.111928	-0.0468402	0.0133342	0.357689	0.775003	0.0730524	0.678468	0.94367	0.839382	0.457486	0.885477	0.441836	0.750313	0.914099	0.976988
TC011785	au2.g10643.t1	fng	Putative uncharacterized protein [Source:UniProtKB/TrEMBL;Acc:D6WZR0]	GO:0016020	membrane	IPR003378	Fringe-like	ChLG9:18216252-18236214	-0.0750432	-0.160299	-0.078445	0.195234	-0.0957447	-0.0970365	0.0166894	0.0286989	0.00270342	0.0600221	0.0840642	-0.0327761	0.84478	0.604655	0.83566	0.511451	0.791036	0.782045	0.970629	0.947943	0.994717	0.877417	0.819618	0.941248
TC009257	au2.g8465.t1	Fpps	Farnesyl pyrophosphate synthase [Source:UniProtKB/TrEMBL;Acc:D6WSE5]	GO:0008299	isoprenoid biosynthetic process	IPR008949	Terpenoid synthase	ChLG7:3170014-3176674	-0.933178	-0.0495412	-1.14185	-0.00903034	-1.20818	0.113844	-0.887447	-0.119258	-0.751853	-0.568904	-0.700368	-0.532611	0.000441757	0.895992	0.000441757	0.984245	0.000441757	0.726778	0.000441757	0.711641	0.000441757	0.00323227	0.000441757	0.00505915
TC009930	au2.g9215.t1	fra	Frazzled [Source:UniProtKB/TrEMBL;Acc:D6WQG9]	GO:0016021	integral to membrane	IPR007110	Immunoglobulin-like	ChLG7:14120305-14151629	-0.25993	-0.167041	-0.271062	-0.114576	0.27765	-0.253199	0.134319	-0.0855061	0.353865	0.00186343	0.187362	-0.0678857	0.246176	0.5154	0.228739	0.700854	0.195571	0.26357	0.63192	0.792332	0.0805528	0.996216	0.4542	0.841504
TC000589	au2.g2732.t3	fru	Fruitless [Source:UniProtKB/TrEMBL;Acc:D6W9F8]	GO:0003676	nucleic acid binding	IPR007087	Zinc finger, C2H2	ChLG2:11694304-11704757	0.0991488	-0.213751	0.00807553	-0.141009	0.125012	0.0379114	0.0193607	0.0310815	-0.000857461	0.00178509	-0.0111584	-0.0318837	0.739953	0.367829	0.983317	0.607728	0.654391	0.916911	0.959274	0.933026	0.997955	0.996203	0.976601	0.932268
TC000108	au2.g4489.t1	fry	Putative uncharacterized protein [Source:UniProtKB/TrEMBL;Acc:D6WD89]	GO:0005488	binding	IPR011989	Armadillo-like helical	ChLG3:13815205-13844244	-0.0840227	-0.203929	0.0782218	-0.00832309	0.380785	0.262617	0.347057	0.190024	0.40619	0.371674	0.286543	0.0305988	0.79031	0.38809	0.803784	0.983951	0.0543489	0.223735	0.0828953	0.438463	0.0365691	0.0497288	0.174884	0.934906
TC007081	au2.g6372.t1	fs(1)N	Female sterile nasrat [Source:UniProtKB/TrEMBL;Acc:D2A1M5]					ChLG4:11283872-11291264	-0.334324	0.32964	-0.064632	0.57798	-0.924005	0.493434	-0.0826243	0.234357	-0.757084	-0.624448	-0.355198	0.403425	1	1	1	1	1	1	1	1	1	1	1	1
TC002550	au2.g4899.t1	ftz-f1	Ftz transcription factor 1 [Source:UniProtKB/TrEMBL;Acc:D6WFY7]	GO:0003677	DNA binding	IPR008946	Nuclear hormone receptor, ligand-binding	ChLG3:26868893-26976185	-0.0737795	-0.0961409	-0.476273	-0.402132	0.317369	-0.678544	-0.695725	0.3215	-0.356827	-0.737463	-0.334532	-1.35946	0.823474	0.76342	0.0142626	0.0612862	0.138044	0.000441757	0.000441757	0.140363	0.0858363	0.000441757	0.113035	0.000441757
TC006825	au2.g1848.t1	fu	Putative uncharacterized protein [Source:UniProtKB/TrEMBL;Acc:D7EI25]	GO:0000166	nucleotide binding	IPR008271	Serine/threonine-protein kinase, active site	Unknown_group_6:78976-86204	0	0	0	0	0	0	0	0	0	0	0	0	1	1	1	1	1	1	1	1	1	1	1	1
TC009268	au2.g8438.t2	fus	Putative uncharacterized protein [Source:UniProtKB/TrEMBL;Acc:D6WSB8],Putative uncharacterized protein [Source:UniProtKB/TrEMBL;Acc:D6WSB7]	GO:0000166,	nucleotide binding,	IPR000504,	RNA recognition motif domain,	ChLG7:2976665-3009116	0.00239997	-0.205162	-0.0507144	-0.184505	-0.415237	-0.216567	-0.367871	-0.150162	-0.268705	-0.286949	-0.260303	-0.0683953	0.995773	0.521663	0.908398	0.571098	0.0931056	0.479283	0.155792	0.658124	0.348909	0.293415	0.363664	0.871645
TC001001	au2.g2761.t1	futsch	Putative uncharacterized protein [Source:UniProtKB/TrEMBL;Acc:D6W9J1]	GO:0005875	microtubule associated complex	IPR026074	Microtubule associated protein 1	ChLG2:11954608-11974834	0.185462	0.0676133	-0.107113	-0.0636937	0.072063	0.159721	-0.0597681	0.0364095	0.00906726	0.210517	-0.0352755	-0.0240475	0.443665	0.837063	0.713952	0.847938	0.824468	0.5398	0.859514	0.92014	0.98266	0.369968	0.924794	0.947651
TC002811	au2.g4406.t1	fw						ChLG3:11775540-11804916	0.295406	0.0374244	-0.225974	-0.201327	-0.11367	0.10006	-0.136359	-0.229439	0.0554635	-0.232095	0.217178	-0.14664	0.177324	0.921783	0.322931	0.403099	0.705622	0.750267	0.619118	0.322595	0.878214	0.347686	0.351705	0.583397
TC011124	au2.g12452.t1	fwd	Four wheel drive [Source:UniProtKB/TrEMBL;Acc:D6X462]	GO:0016301	kinase activity	IPR000403	Phosphatidylinositol 3-/4-kinase, catalytic domain	ChLG10:6416325-6423484	0.145108	-0.245601	0.204606	-0.127103	-0.0321239	-0.0408568	-0.107485	0.0125739	0.0427578	-0.055391	0.0110072	-0.0646744	0.577327	0.256865	0.382282	0.64197	0.931595	0.909047	0.709392	0.973937	0.904443	0.866432	0.97872	0.844831
TC008255	au2.g6139.t1	fy	Putative uncharacterized protein GLEAN_08255 [Source:UniProtKB/TrEMBL;Acc:D2A0Q7]			IPR026069	Fuzzy protein	ChLG4:8430715-8432637	-0.295947	-0.112332	-0.0653939	0.0800208	-0.0168616	0.138279	-0.0700738	0.0448816	0.045239	0.264814	-0.218209	-0.110216	0.300946	0.773945	0.885601	0.854825	0.972112	0.70032	0.876965	0.92625	0.92014	0.360185	0.531042	0.795892
TC014055	au2.g6975.t1	fz	Frizzled [Source:UniProtKB/TrEMBL;Acc:D6WJY3]	GO:0004871	signal transducer activity	IPR000539	Frizzled protein	ChLG5:6150535-6154925	-0.0443732	-0.344731	0.130369	-0.0776037	0.277295	0.0294056	0.181087	0.0339498	0.17877	0.207391	0.073161	-0.0535055	0.90757	0.110511	0.66594	0.827306	0.224786	0.941171	0.510304	0.931751	0.492771	0.405113	0.837455	0.885216
TC003407	au2.g4065.t1	fz2	Putative uncharacterized protein [Source:UniProtKB/TrEMBL;Acc:D6WG74],Frizzled 2 [Source:UniProtKB/TrEMBL;Acc:D6WG76]	,GO:0004871	,signal transducer activity	,IPR000539	,Frizzled protein	ChLG3:6026095-6075950	0.167771	-0.239995	0.265253	-0.0523438	0.21597	-0.0684369	0.207534	0.0671641	0.388526	0.253184	0.3218	-0.00563482	0.505264	0.283354	0.211383	0.880478	0.354413	0.832523	0.370594	0.84001	0.0469902	0.254915	0.109113	0.98939
TC014250	au2.g7240.t1	Gap1	GTPase-activating protein 1 [Source:UniProtKB/TrEMBL;Acc:D6WKV4]	GO:0005096	GTPase activator activity	IPR008973	C2 calcium/lipid-binding domain, CaLB	ChLG5:9823263-9834708	0.100341	-0.169121	0.243986	-0.191057	0.0135694	0.0411141	-0.0183964	-0.0348754	0.0237198	0.1708	0.0908557	-0.152094	0.767238	0.569039	0.341131	0.4923	0.975586	0.919545	0.965993	0.931751	0.954862	0.557255	0.793907	0.613628
TC006488	au2.g11699.t2	GATAd	GATAd [Source:UniProtKB/TrEMBL;Acc:D6WX57]	GO:0003700	sequence-specific DNA binding transcription factor activity	IPR000679	Zinc finger, GATA-type	ChLG8:12417178-12436600	-0.175409	-0.326831	0.1592	0.048036	-0.10485	-0.196034	0.10344	0.0570555	-0.168949	0.0471726	-0.00268014	0.0996043	0.77103	0.504491	0.836494	0.952148	0.875694	0.713794	0.90282	0.945605	0.77919	0.943271	0.99711	0.89573
TC001571	au2.g3971.t1	gcl	Germ cell-less [Source:UniProtKB/TrEMBL;Acc:D6WFR4]	GO:0005515	protein binding	IPR000210	BTB/POZ-like	ChLG3:4472704-4475556	0.0645404	0.143398	-0.0106248	-0.0718566	0.449305	0.258596	0.55317	0.113947	0.298719	0.0746897	0.421789	0.133253	0.851078	0.629977	0.979416	0.837795	0.0212047	0.281432	0.00354762	0.716065	0.178481	0.831437	0.0332085	0.648127
TC014730	au2.g7938.t1	gcm	Putative uncharacterized protein [Source:UniProtKB/TrEMBL;Acc:D6WJ63]	GO:0003677	DNA binding	IPR003902	Transcription regulator, GCM-like	ChLG5:17687485-17694948	-0.0929879	-0.0581069	0.536949	-0.222232	0.234423	-0.690986	0.157359	0.36856	-0.297737	-0.120911	0.137651	-0.0645997	1	1	1	1	1	1	1	1	1	1	1	1
TC001393	au2.g6520.t1	gkt	Putative uncharacterized protein [Source:UniProtKB/TrEMBL;Acc:D7GXI0]	GO:0005634	nucleus	IPR010347	Tyrosyl-DNA phosphodiesterase	Unknown_singleton_90:1229-3234	0	0	0	0	0	0	0	0	0	0	0	0	1	1	1	1	1	1	1	1	1	1	1	1
TC012455	au2.g10209.t2	Gl	Putative uncharacterized protein [Source:UniProtKB/TrEMBL;Acc:D6X2E3]			IPR000938	CAP Gly-rich domain	ChLG9:10799283-10821558	0.254251	0.0645743	0.104519	0.124473	0.324022	0.0852883	0.19189	-0.051256	0.168353	0.152533	0.119131	-0.103721	0.247938	0.844946	0.721923	0.646927	0.108692	0.781608	0.428987	0.880241	0.505395	0.551218	0.674929	0.717123
TC012565	au2.g10432.t1	gl	Glass [Source:UniProtKB/TrEMBL;Acc:D6X386]	GO:0003676	nucleic acid binding	IPR007087	Zinc finger, C2H2	ChLG9:15933736-15939973	0.346071	-0.67735	0.0354827	0.79993	-1.68156	-2.28208	-0.577886	0.694765	-1.2477	-1.36423	-0.0624255	-0.799355	1	1	1	1	1	1	1	1	1	1	1	1
TC010824	au2.g1200.t1	Gli	Gliotactin [Source:UniProtKB/TrEMBL;Acc:D6W7H2]			IPR002018	Carboxylesterase, type B	ChLGX:6510489-6514159	0.272144	-0.000232624	0.510038	0.111333	0.102903	0.00281863	0.194587	0.163215	0.104837	0.23994	0.0894344	0.188902	0.204888	0.999171	0.00564068	0.70378	0.729016	0.994056	0.412573	0.532119	0.723208	0.285914	0.768631	0.435589
TC000075	au2.g4472.t1	glu	Structural maintenance of chromosomes protein [Source:UniProtKB/TrEMBL;Acc:D6WIS4]	GO:0005524	ATP binding	IPR003395	RecF/RecN/SMC	ChLG3:13632647-13642104	-0.391864	-0.334484	-0.323732	0.0377844	0.299224	0.157322	0.18899	0.326211	0.297619	0.487082	0.267527	0.123772	0.104974	0.190837	0.194914	0.932243	0.225741	0.618592	0.510932	0.197147	0.229762	0.0200804	0.299637	0.726383
TC004589	au2.g1394.t1	grh	Putative uncharacterized protein [Source:UniProtKB/TrEMBL;Acc:D6W837],Putative uncharacterized protein [Source:UniProtKB/TrEMBL;Acc:D6W840]			IPR007604,	CP2 transcription factor,	ChLGX:8992105-9046813	-0.0981552	-0.403874	-0.0386231	-0.0374626	0.105353	-0.306123	0.00780995	-0.228754	0.0886672	0.051198	-0.0649772	-0.265557	0.752666	0.0436376	0.919467	0.920585	0.733133	0.151854	0.985108	0.343648	0.785336	0.883669	0.851698	0.246963
TC002315	au2.g1599.t1	grn	Putative uncharacterized protein [Source:UniProtKB/TrEMBL;Acc:D7EHV3]	GO:0003700	sequence-specific DNA binding transcription factor activity	IPR000679	Zinc finger, GATA-type	Unknown_group_1:890815-969288	0	0	0	0	0	0	0	0	0	0	0	0	1	1	1	1	1	1	1	1	1	1	1	1
TC001409	au2.g9792.t1	grp	Grapes [Source:UniProtKB/TrEMBL;Acc:D7EK22]	GO:0000166	nucleotide binding	IPR008271	Serine/threonine-protein kinase, active site	Unknown_group_60:112281-114334	0	0	0	0	0	0	0	0	0	0	0	0	1	1	1	1	1	1	1	1	1	1	1	1
TC006788	au2.g12149.t1	gsb	Gooseberry [Source:UniProtKB/TrEMBL;Acc:D6WUW3]	GO:0003677	DNA binding	IPR009057	Homeodomain-like	ChLG8:17729581-17740881	-0.792778	-1.06191	0.158615	0.208104	0.281901	-0.424468	0.23116	-0.0358086	0.166712	0.700095	0.0585325	-1.18577	0.201027	0.074175	1	1	0.699938	0.537126	1	1	0.844279	0.175005	1	1
TC005342	au2.g12148.t1	gsb-n	Gooseberry-neuro [Source:UniProtKB/TrEMBL;Acc:D6WUW2]	GO:0000976	transcription regulatory region sequence-specific DNA binding	IPR009057	Homeodomain-like	ChLG8:17701136-17723570	-1.26939	0.330352	-0.923589	0.864505	0.416172	-1.03762	-0.98721	-0.271419	0.747448	0.941553	-1.37002	0.567869	1	1	1	1	1	1	1	1	1	1	1	1
TC007492	au2.g5761.t1	gt	Giant; Giant protein [Source:UniProtKB/TrEMBL;Acc:Q70AA7]	GO:0003700	sequence-specific DNA binding transcription factor activity	IPR004827	Basic-leucine zipper domain	ChLG4:4584942-4586398	-0.335972	0.198773	-0.585601	-0.994234	0.0414637	0.864894	-0.144613	0.475847	0.101286	1.24006	0.0645345	0.578493	1	1	1	1	1	1	1	1	1	1	1	1
TC014949	au2.g644.t3	Gug	Putative uncharacterized protein GLEAN_14949 [Source:UniProtKB/TrEMBL;Acc:D2A3U0]			IPR002951	Atrophin-like	ChLG6:9677771-9687236	0.0840642	-0.0570352	0.13538	-0.0233671	0.0507347	-0.0176803	0.108475	-0.111619	0.0643845	0.00295314	0.032407	-0.224748	0.780663	0.86199	0.61376	0.951084	0.882443	0.964697	0.708515	0.700097	0.84164	0.994026	0.930517	0.330087
TC012851	au2.g10873.t1	h	Putative uncharacterized protein [Source:UniProtKB/TrEMBL;Acc:D6X189]	GO:0003677	DNA binding	IPR003650	Orange	ChLG9:21030074-21039956	-0.263822	-0.52668	0.148383	0.0243425	-0.193571	-0.626906	-0.383936	-0.179712	-0.172698	-0.241921	-0.52391	-0.0152262	0.289255	0.00814476	0.629688	0.954473	0.48374	0.00157174	0.107551	0.536075	0.545343	0.332327	0.0161553	0.972198
TC008831	au2.g9344.t1	H	Putative uncharacterized protein [Source:UniProtKB/TrEMBL;Acc:D6WR62]					ChLG7:15294817-15299604	0.0715278	0.380111	-0.0647868	0.2834	0.113201	0.134977	-0.335237	0.0794578	-0.116854	0.238416	-0.314561	0.285633	0.884246	0.206738	0.905491	0.435469	0.795861	0.757777	0.358629	0.880584	0.796861	0.505148	0.39124	0.43593
TC004726	au2.g1149.t1	Hand	Putative uncharacterized protein [Source:UniProtKB/TrEMBL;Acc:D6W7D0]	GO:0046983	protein dimerization activity	IPR011598	Helix-loop-helix domain	ChLGX:5652164-5656765	0.282684	0.359637	-0.105131	0.349688	0.756445	0.698931	0.069453	0.21925	1.09006	0.139868	0.445526	0.247163	0.672158	0.533998	0.901805	0.54932	0.116214	0.128336	0.938085	0.750012	0.0149666	0.854972	0.412214	0.705655
TC013553	au2.g7252.t1	hb	Protein hunchback [Source:UniProtKB/Swiss-Prot;Acc:Q01791]	GO:0003676	nucleic acid binding	IPR007087	Zinc finger, C2H2	ChLG5:9960213-9964593	0.154629	0.790618	0.098143	-0.0619448	0.230214	0.55532	0.94529	0.948711	0.756823	-0.149248	1.00544	0.50144	0.718775	0.0062119	0.812373	0.891606	0.542398	0.0650165	0.000441757	0.000441757	0.00385561	0.761592	0.000441757	0.0383113
TC008926	au2.g9178.t1	hbn	Homeobrain [Source:UniProtKB/TrEMBL;Acc:D6WQD4]	GO:0003677	DNA binding	IPR009057	Homeodomain-like	ChLG7:13869261-13875974	-0.0743835	-0.4884	0.816036	-0.197989	0.365801	-0.436797	0.35723	0.614455	0.159865	-0.486012	0.940626	-0.246787	1	1	1	1	1	1	1	1	1	1	1	1
TC001081	au2.g2907.t1	hdc	Headcase [Source:UniProtKB/TrEMBL;Acc:D6W9Z8],Putative uncharacterized protein [Source:UniProtKB/TrEMBL;Acc:D6WA07]			IPR026066	Headcase protein	ChLG2:12964306-13015399	-0.118491	-0.399377	-0.0168383	-0.071805	0.408385	0.436432	0.396516	0.243399	0.217333	-0.0798428	0.207809	-0.372331	0.673461	0.0383113	0.967152	0.830176	0.032206	0.0182503	0.0386952	0.290261	0.342267	0.800901	0.390957	0.064682
TC001541	au2.g1958.t1	Hem	Hem [Source:UniProtKB/TrEMBL;Acc:D7EI65]			IPR019137	Nck-associated protein 1	Unknown_group_8:549266-553014	0	0	0	0	0	0	0	0	0	0	0	0	1	1	1	1	1	1	1	1	1	1	1	1
TC000385	au2.g3073.t1	hep	Hemipterous [Source:UniProtKB/TrEMBL;Acc:D6WAJ9]	GO:0004672	protein kinase activity	IPR008271	Serine/threonine-protein kinase, active site	ChLG2:14831253-14836186	0.0388614	-0.110539	-0.0148524	-0.164036	0.196212	0.267876	0.142919	0.0176054	0.190917	0.208022	0.0682052	0.0483186	0.925334	0.748708	0.975103	0.584684	0.483472	0.279729	0.654252	0.969554	0.497294	0.44714	0.857008	0.903944
TC001364	au2.g3408.t1	hh	Hedgehog [Source:UniProtKB/TrEMBL;Acc:D6WCL7]	GO:0005576	extracellular region	IPR009045	Hedgehog signalling/DD-peptidase zinc-binding domain	ChLG2:20000033-20022466	0.738366	0.220775	1.13969	0.145329	0.121178	-0.529849	-0.118026	-0.0804853	-0.0833707	0.282479	-0.121015	0.200513	0.00157174	0.510656	0.000441757	0.6941	0.773732	0.05767	0.77151	0.853101	0.859066	0.348165	0.76236	0.537637
TC010992	au2.g9970.t1	hkb	Huckebein [Source:UniProtKB/TrEMBL;Acc:D6X1H7]	GO:0003676	nucleic acid binding	IPR007087	Zinc finger, C2H2	ChLG9:5023669-5032626	inf	-0.0692824	#NAME?	0.514653	0	#NAME?	1.21904	1.03865	inf	-0.270575	0.00776534	#NAME?	1	1	1	1	1	1	1	1	1	1	1	1
TC006580	au2.g11831.t1	HLHmgamma	Putative uncharacterized protein [Source:UniProtKB/TrEMBL;Acc:D6WXN5]	GO:0003677	DNA binding	IPR003650	Orange	ChLG8:14139475-14143514	-0.184023	-0.384726	-0.204021	-0.0991945	0.0769893	-0.463728	-0.0964177	-0.375332	0.0500948	0.0732493	-0.192199	-0.265442	0.646316	0.22062	0.615057	0.831586	0.872075	0.124155	0.841693	0.238967	0.921972	0.874518	0.643963	0.460197
TC015941	au2.g8698.t1	homer	Putative uncharacterized protein [Source:UniProtKB/TrEMBL;Acc:D6WTX0]	GO:0005515	protein binding	IPR000697	EVH1	ChLG7:5769175-5775473	-0.0857304	-0.167566	-0.0233365	-0.0885398	0.190254	0.00238179	0.155615	0.0641946	0.147121	0.10892	0.134862	-0.0317256	0.855946	0.633045	0.970452	0.90219	0.538803	0.995965	0.734063	0.911444	0.665714	0.763281	0.786575	0.959805
TC000827	au2.g2468.t1	how	Held out wings [Source:UniProtKB/TrEMBL;Acc:D6W8K0]	GO:0003723	RNA binding	IPR004088	K Homology domain, type 1	ChLG2:8116305-8151803	0.00284654	-0.396285	0.00282548	-0.190614	-0.0669066	-0.0932056	0.0101377	-0.0262075	0.0846655	0.00933042	0.128066	-0.133104	0.993873	0.0373451	0.99448	0.43692	0.835473	0.758315	0.980244	0.945772	0.78278	0.981123	0.646978	0.629232
TC004606	au2.g1364.t1	hpo	Putative uncharacterized protein [Source:UniProtKB/TrEMBL;Acc:D6W804]	GO:0000166	nucleotide binding	IPR000719	Protein kinase, catalytic domain	ChLGX:8600399-8605450	-0.107792	-0.154104	0.0903911	-0.113829	0.122832	-0.0102858	0.0369008	-0.0504404	0.00949765	0.0999189	-0.0456657	-0.0562313	0.736434	0.602888	0.799681	0.732895	0.684423	0.981639	0.931356	0.898067	0.982611	0.761478	0.912153	0.883523
TC008629	au2.g9651.t2	hth	Homothorax [Source:UniProtKB/TrEMBL;Acc:Q70WC9]	GO:0003677	DNA binding	IPR009057	Homeodomain-like	ChLG7:18820159-18903268	-0.212212	-0.329296	-0.210947	-0.129354	-0.0173281	-0.240609	-0.0417027	0.00190129	-0.0718339	0.115259	-0.135885	-0.00395285	0.364367	0.101058	0.374009	0.640647	0.965869	0.281432	0.907086	0.995889	0.824208	0.683284	0.618411	0.992248
TC004713	au2.g896.t1	htl	Heartless [Source:UniProtKB/TrEMBL;Acc:D6W6I2]	GO:0000166	nucleotide binding	IPR008266	Tyrosine-protein kinase, active site	ChLGX:1364055-1372413	0.287249	0.13712	0.260368	0.0240462	-0.0718365	0.201854	-0.010614	0.110934	0.106918	0.0485885	0.216892	-0.0125888	0.17836	0.620772	0.237048	0.951508	0.82721	0.400973	0.979055	0.705779	0.712995	0.891869	0.357763	0.976206
TC004497	au2.g2226.t3	hts	Hu li tai shao [Source:UniProtKB/TrEMBL;Acc:D6WCE9]	GO:0046872	metal ion binding	IPR001303	Class II aldolase/adducin N-terminal	ChLG2:4947343-4963895	0.088089	-0.168267	0.0930847	-0.0267673	0.0498741	0.00631097	0.0134781	-0.119292	0.0338695	-0.0319684	0.0334697	-0.122513	0.802511	0.559518	0.784681	0.949397	0.898663	0.989	0.97468	0.704529	0.933043	0.937447	0.934312	0.703942
TC001667	au2.g9998.t1	if	Putative uncharacterized protein [Source:UniProtKB/TrEMBL;Acc:D6X1K8]	GO:0007155	cell adhesion	IPR000413	Integrin alpha chain	ChLG9:6423764-6555564	0.222196	-0.0340141	-0.0910702	-0.0700874	0.124611	0.388562	0.220654	0.13023	0.272883	0.118017	0.313238	-0.0289879	0.328463	0.926291	0.763454	0.828817	0.652504	0.0421313	0.336964	0.631221	0.196136	0.681602	0.125379	0.938207
TC006888	au2.g3650.t1	ind	Putative uncharacterized protein [Source:UniProtKB/TrEMBL;Acc:D7EIN2]	GO:0003677	DNA binding	IPR009057	Homeodomain-like	Unknown_group_17:162515-163459	0	0	0	0	0	0	0	0	0	0	0	0	1	1	1	1	1	1	1	1	1	1	1	1
TC010784	au2.g1273.t1	InR	Tyrosine-protein kinase receptor [Source:UniProtKB/TrEMBL;Acc:D6W7P5]	GO:0000166	nucleotide binding	IPR009030	Growth factor, receptor	ChLGX:7372479-7398474	0.0955774	-0.106342	-0.00276642	-0.118859	-0.00304175	-0.150226	0.0179346	0.207594	0.164177	0.11847	0.240024	0.0423782	0.750781	0.717466	0.994474	0.677886	0.993968	0.569988	0.964358	0.377057	0.518591	0.674168	0.295261	0.90531
TC001320	au2.g3319.t1	insc	Putative uncharacterized protein [Source:UniProtKB/TrEMBL;Acc:D6WBX5]	GO:0005515	protein binding	IPR000225	Armadillo	ChLG2:19111475-19115051	0.521486	0.613034	0.961276	0.430347	-0.0411879	0.0756286	0.104909	-0.0303119	-0.0761574	0.179795	0.0969092	0.18198	0.0543489	0.0168639	0.000441757	0.139339	0.939581	0.876674	0.824421	0.956258	0.880452	0.642951	0.840127	0.6466
TC010345	au2.g4932.t1	ix	Putative uncharacterized protein [Source:UniProtKB/TrEMBL;Acc:D6WGB4]	GO:0016592	mediator complex	IPR021018	Mediator complex, subunit Med29, metazoa	ChLG3:28370048-28371104	-0.264775	-0.267934	-0.0406399	0.107725	-0.328905	-0.126012	-0.248549	0.201779	-0.237831	-0.126622	-0.24957	0.371135	0.413405	0.41985	0.941419	0.827871	0.283622	0.764011	0.527559	0.638132	0.476575	0.759503	0.524337	0.273038
TC000685	au2.g2556.t2	jar	Putative uncharacterized protein [Source:UniProtKB/TrEMBL;Acc:D6W8W8]	GO:0000166	nucleotide binding	IPR000048	IQ motif, EF-hand binding site	ChLG2:9409022-9417004	-0.2902	0.231904	-0.440582	-0.0626224	-0.20556	-0.131091	-0.185244	-0.0209622	-0.365507	-0.0982439	-0.00820478	0.0575041	0.175005	0.311514	0.0216474	0.856839	0.384986	0.633299	0.452384	0.959114	0.0588858	0.746651	0.983564	0.871536
TC006814	au2.g12197.t1	Jra	Jun-related antigen [Source:UniProtKB/TrEMBL;Acc:D6WV99]	GO:0003677	DNA binding	IPR008917	Eukaryotic transcription factor, Skn-1-like, DNA-binding	ChLG8:17995299-17996666	0.252734	-0.217369	0.57824	-0.0863393	0.112252	0.0186339	0.0467003	-0.0377195	0.0141017	-0.018883	0.0500546	0.0357946	0.248743	0.357027	0.00191821	0.784861	0.693463	0.960899	0.894726	0.91974	0.971783	0.960499	0.885982	0.923017
TC011870	au2.g10524.t3	kay	Kayak [Source:UniProtKB/TrEMBL;Acc:D6WZA9]	GO:0003677	DNA binding	IPR004827	Basic-leucine zipper domain	ChLG9:17079673-17098814	0.0999519	-0.00962207	0.178276	-0.0449981	-0.107895	0.0409104	-0.0474856	-0.096961	-0.178757	-0.0165084	-0.138208	-0.084482	0.740574	0.979777	0.472744	0.900925	0.711066	0.908077	0.895299	0.747108	0.472943	0.965205	0.610941	0.79037
TC007055	au2.g6419.t1	kek1	Kekkon-1 [Source:UniProtKB/TrEMBL;Acc:D2A216]			IPR007110	Immunoglobulin-like	ChLG4:11661004-11760310	-0.478499	-0.573376	0.000236341	-0.157261	0.100833	-0.0659116	0.177611	0.104766	0.196281	0.426883	0.0217094	-0.0421473	0.655556	0.683074	0.998665	0.943974	0.946325	0.970485	0.932487	0.959322	0.873805	0.747377	0.991251	0.985905
TC008448	au2.g6420.t1	kek2	Putative uncharacterized protein GLEAN_08448 [Source:UniProtKB/TrEMBL;Acc:D2A219]			IPR007110	Immunoglobulin-like	ChLG4:11777504-11830997	-0.260366	-0.305394	-0.547064	-0.30512	0.03773	-0.172646	-0.43052	-0.187354	-0.0364183	-0.0387408	-0.450085	-0.0489725	0.670588	0.590771	1	1	0.963158	0.794566	1	1	0.966062	0.962157	1	1
TC007110	au2.g6320.t1	kek5	Putative uncharacterized protein GLEAN_07110 [Source:UniProtKB/TrEMBL;Acc:D2A1D0]	GO:0005515	protein binding	IPR007110	Immunoglobulin-like	ChLG4:10302366-10320514	-0.0707766	-0.371087	0.164971	-0.0256682	0.315386	0.0501493	0.333548	0.163817	0.291817	0.338121	0.000801451	0.0438112	0.831437	0.0818068	0.558658	0.949818	0.144314	0.888499	0.129783	0.551123	0.183664	0.10855	0.997846	0.911298
TC008070	au2.g5853.t1	kek6	Putative uncharacterized protein GLEAN_08070 [Source:UniProtKB/TrEMBL;Acc:D1ZZM3]	GO:0005515	protein binding	IPR007110	Immunoglobulin-like	ChLG4:5342015-5344034	0.176652	0.636816	-0.329278	-0.0551577	-0.12359	0.117754	-0.246834	-0.243919	-0.124063	-0.18605	-0.0805763	-0.341253	0.693679	0.0293399	0.295352	0.916558	0.809854	0.813779	0.46566	0.516245	0.807033	0.686953	0.861668	0.31305
TC001442	au2.g3620.t1	ken	Putative uncharacterized protein [Source:UniProtKB/TrEMBL;Acc:D7EIK2]	GO:0003676	nucleic acid binding	IPR007087	Zinc finger, C2H2	Unknown_group_16:132711-137494	0	0	0	0	0	0	0	0	0	0	0	0	1	1	1	1	1	1	1	1	1	1	1	1
TC011608	au2.g10906.t1	Khc	Kinesin heavy chain [Source:UniProtKB/TrEMBL;Acc:D6X1C8]	GO:0000166	nucleotide binding	IPR001752	Kinesin, motor domain	ChLG9:21380807-21389484	0.0790463	-0.167473	0.0178202	-0.0623408	0.234872	0.0582733	0.168507	-0.0929212	0.162825	0.0904435	0.143142	-0.0190676	0.806488	0.511226	0.964578	0.850723	0.308818	0.866454	0.510707	0.761981	0.537356	0.769779	0.604305	0.961123
TC002914	au2.g4263.t1	kirre	Putative uncharacterized protein [Source:UniProtKB/TrEMBL;Acc:D6WHF2]	GO:0016020	membrane	IPR007110	Immunoglobulin-like	ChLG3:8268363-8363794	-0.0331771	-0.269543	-0.255547	-0.17321	-0.0913233	0.0378971	-0.0687548	-0.026423	-0.12173	0.270833	-0.039602	-0.0626175	0.945866	0.423609	0.421166	0.681512	0.835984	0.938741	0.881653	0.965323	0.752136	0.370132	0.940335	0.911762
TC014634	au2.g7781.t1	kkv	Putative uncharacterized protein [Source:UniProtKB/TrEMBL;Acc:D6WN22]	GO:0016758	transferase activity, transferring hexosyl groups	IPR004835	Fungal chitin synthase	ChLG5:16147495-16161849	0.612202	0.358083	-0.220012	0.00796203	-0.816301	-0.571232	-0.31247	-0.363348	-0.339491	-0.599071	0.152349	-0.269137	0.000441757	0.0711282	0.341296	0.983511	0.000441757	0.000838716	0.131639	0.0703159	0.0953425	0.00121298	0.563956	0.214511
TC001444	au2.g3614.t1	klar	Putative uncharacterized protein [Source:UniProtKB/TrEMBL;Acc:D7EIJ7]	GO:0003779	actin binding	IPR012315	Klarsicht/ANC-1/syne-1 homology	Unknown_group_16:82144-121134	0	0	0	0	0	0	0	0	0	0	0	0	1	1	1	1	1	1	1	1	1	1	1	1
TC015915	au2.g8683.t1	Klp3A	Kinesin at 3A-like protein [Source:UniProtKB/TrEMBL;Acc:D6WTV8]	GO:0000166	nucleotide binding	IPR001752	Kinesin, motor domain	ChLG7:5724259-5728754	-0.275407	-0.295055	-0.143081	0.274203	0.14084	0.174446	-0.0345157	0.43671	0.257743	0.728016	0.140599	0.310931	0.34785	0.33216	0.716181	0.434936	0.682844	0.612903	0.94452	0.141904	0.348909	0.000838716	0.713685	0.351386
TC001270	au2.g3229.t1	kn	Knot [Source:UniProtKB/TrEMBL;Acc:D6WBD7]	GO:0003677	DNA binding	IPR003523	Transcription factor COE	ChLG2:16955375-17036167	-0.192558	-0.544148	0.175924	-0.0962731	-0.547053	0.189352	0.247835	-0.243567	-0.0732176	0.272998	0.517557	-0.143098	0.782643	0.293519	0.815787	0.904721	0.288819	0.777779	0.71614	0.702107	0.930974	0.650881	0.313486	0.843722
TC010653	au2.g10235.t1	knk	Knickkopf [Source:UniProtKB/TrEMBL;Acc:D6X2I0]			IPR005018	DOMON domain	ChLG9:11905146-11912850	0.294533	-0.0918212	-0.262457	0.0133274	-0.0294963	0.314569	0.18582	0.121571	0.232139	0.284771	0.427607	0.0267942	0.198255	0.782669	0.274626	0.97685	0.940918	0.161312	0.477082	0.695076	0.353152	0.21736	0.0324047	0.948255
TC003413	au2.g4071.t1	knrl	Putative uncharacterized protein [Source:UniProtKB/TrEMBL;Acc:D6WG87]	GO:0003677	DNA binding	IPR008946	Nuclear hormone receptor, ligand-binding	ChLG3:6612145-6636367	0.114533	-0.0656367	0.013755	0.00121981	-0.186917	-0.297234	-0.173854	0.00169844	-0.0439771	-0.0638928	-0.0641484	-0.31971	0.768345	0.878749	0.97734	0.998295	0.587908	0.30945	0.612303	0.996254	0.92572	0.881471	0.880478	0.24744
TC011460	au2.g12636.t1	Kr	Protein krueppel [Source:UniProtKB/Swiss-Prot;Acc:Q01793]	GO:0003676	nucleic acid binding	IPR007087	Zinc finger, C2H2	ChLG10:10384693-10392486	0.313385	-0.50515	0.0488875	0.221389	0.00354145	-0.7855	-0.357009	0.230195	0.230402	-0.252699	0.0548421	-0.12251	1	1	1	1	1	1	1	1	1	1	1	1
TC003429	au2.g4093.t2	Krn	Keren [Source:UniProtKB/TrEMBL;Acc:D6WGH5]	GO:0005515	protein binding	IPR000742	Epidermal growth factor-like domain	ChLG3:6849458-6924049	-0.0680291	-0.292169	0.0844984	-0.224888	0.101506	-0.10107	0.0730376	-0.0555793	0.023065	0.0278349	0.200818	-0.205731	0.88818	0.356796	0.853711	0.520418	0.81671	0.81464	0.880035	0.911219	0.966062	0.958029	0.57216	0.570788
TC001639	au2.g929.t4	krz	Kurtz [Source:UniProtKB/TrEMBL;Acc:D6W6M4]	GO:0007165	signal transduction	IPR000698	Arrestin	ChLGX:1889831-1898406	0.0550345	-0.0932504	0.125796	0.00575764	-0.079153	0.0235201	-0.148568	0.00640934	-0.109873	0.0048016	-0.1703	0.0120923	0.871374	0.760563	0.655374	0.98853	0.803686	0.94837	0.578435	0.987982	0.699158	0.990894	0.499254	0.975805
TC005910	au2.g11279.t3	ksr	Putative uncharacterized protein [Source:UniProtKB/TrEMBL;Acc:D6WVL9]	GO:0000166	nucleotide binding	IPR008271	Serine/threonine-protein kinase, active site	ChLG8:6284525-6303754	0.100248	0.0972725	0.0150461	0.0966809	0.108571	0.0767761	-0.0600346	0.159142	0.0411503	0.124487	-0.036687	0.201817	0.744416	0.751582	0.969641	0.755305	0.718471	0.811479	0.858239	0.546452	0.910535	0.663124	0.920472	0.404898
TC001109	au2.g2958.t2	kst	Putative uncharacterized protein [Source:UniProtKB/TrEMBL;Acc:D6WA70]	GO:0003779	actin binding	IPR002017	Spectrin repeat	ChLG2:13672708-13698973	-0.203092	0.18164	-0.320427	-0.0734866	0.0802047	0.0825482	0.0690701	0.264786	0.038678	0.250284	0.182498	0.247485	0.412145	0.48906	0.135538	0.827716	0.80858	0.801124	0.841662	0.246963	0.918588	0.282996	0.487367	0.301305
TC001512	au2.g1959.t1	kuz	Putative uncharacterized protein [Source:UniProtKB/TrEMBL;Acc:D7EI66]	GO:0004222	metalloendopeptidase activity	IPR002870	Peptidase M12B, propeptide	Unknown_group_8:555552-617315	0	0	0	0	0	0	0	0	0	0	0	0	1	1	1	1	1	1	1	1	1	1	1	1
TC015986	au2.g11004.t2	l(2)gl	Putative uncharacterized protein [Source:UniProtKB/TrEMBL;Acc:D6WYA8]	GO:0005515	protein binding	IPR000664	Lethal(2) giant larvae protein	ChLG8:1281142-1316474	0.415367	0.0848445	0.197653	0.259963	0.447053	0.231142	0.332835	0.129289	0.234498	0.30553	0.253443	0.00462984	0.0299502	0.781304	0.41136	0.23098	0.0166278	0.305177	0.103087	0.637636	0.301216	0.134244	0.250496	0.990664
TC008059	au2.g5835.t2	l(2)tid	Chaperone protein DnaJ 1 [Source:UniProtKB/TrEMBL;Acc:D1ZZJ9]	GO:0005524	ATP binding	IPR008971	HSP40/DnaJ peptide-binding	ChLG4:5235115-5237312	0.0137328	0.0350494	-0.0466129	0.0332638	0.169239	0.0927904	-0.0631691	0.0323238	-0.00802145	-0.00431744	-0.0374309	0.0837564	0.972078	0.925683	0.895651	0.928342	0.505395	0.760223	0.850431	0.930005	0.98347	0.991452	0.916805	0.787675
TC001922	au2.g9949.t3	l(3)mbt	Putative uncharacterized protein [Source:UniProtKB/TrEMBL;Acc:D6X166]	GO:0003700	sequence-specific DNA binding transcription factor activity	IPR004092	Mbt repeat	ChLG9:3957921-3977327	0.120231	-0.100947	0.0576524	-0.0112798	0.171802	0.13095	0.171894	0.0738339	0.132681	0.0577744	0.0734111	0.0211622	0.77415	0.814782	0.897613	0.983181	0.62345	0.742264	0.6244	0.867244	0.74458	0.898955	0.865165	0.967478
TC000926	au2.g2609.t1	lab	Labial [Source:UniProtKB/TrEMBL;Acc:D6W945]	GO:0003677	DNA binding	IPR009057	Homeodomain-like	ChLG2:10388135-10401060	-0.21299	0.485759	-0.0749213	0.0614115	-0.278895	-0.115574	-0.317658	-0.0465379	-0.659866	-0.213944	-0.469048	-0.140395	0.631576	0.127534	0.89661	0.907482	0.503644	0.826242	0.43229	0.933089	0.0488206	0.639113	0.194119	0.76097
TC011748	au2.g10685.t1	lbe	Putative uncharacterized protein [Source:UniProtKB/TrEMBL;Acc:D6WZY2]	GO:0000976	transcription regulatory region sequence-specific DNA binding	IPR009057	Homeodomain-like	ChLG9:18727857-18754923	-0.0871445	-0.936319	0.0652723	-0.137161	0.545641	-0.96679	0.376672	0.0202958	0.865276	0.461748	-0.17349	0.451272	0.924239	0.0513395	0.945716	0.877573	0.319624	0.0398498	0.557103	0.988563	0.0612862	0.358629	0.837357	0.429256
TC010773	au2.g1294.t1	lgs	Putative uncharacterized protein [Source:UniProtKB/TrEMBL;Acc:D6W7S1]			IPR024670	B-cell lymphoma 9, beta-catenin binding domain	ChLGX:7606825-7611530	0.00625397	-0.223338	0.134166	-0.00482409	0.118673	-0.242033	0.105011	-0.242806	0.0798327	-0.10722	-0.0229641	-0.226988	0.987637	0.353769	0.646881	0.991575	0.684723	0.295528	0.742341	0.309796	0.806105	0.723826	0.954992	0.350031
TC005618	au2.g11712.t1	lic	Putative uncharacterized protein [Source:UniProtKB/TrEMBL;Acc:D6WX74]	GO:0000166	nucleotide binding	IPR008271	Serine/threonine-protein kinase, active site	ChLG8:12560534-12562157	-0.101517	-0.146658	-0.0569934	0.0575	-0.0828697	-0.119165	-0.128499	-0.0315321	0.0933776	-0.0292096	-0.123678	-0.0996067	0.772489	0.640044	0.884637	0.885861	0.824178	0.722463	0.695227	0.94248	0.794631	0.944604	0.708146	0.782643
TC007363	au2.g5945.t3	lilli	Putative uncharacterized protein GLEAN_07363 [Source:UniProtKB/TrEMBL;Acc:D2A015]	GO:0003677	DNA binding	IPR007797	Transcription factor AF4/FMR2	ChLG4:6483752-6559711	0.0489692	-0.0333543	-0.0239557	-0.0541319	-0.10603	-0.106048	0.0154819	-0.0392514	-0.152241	-0.100265	0.00587459	-0.0845474	0.88609	0.927469	0.95051	0.874984	0.716525	0.718132	0.969867	0.914322	0.556652	0.736903	0.987806	0.788204
TC014939	au2.g655.t2	Lim1	Lim1 [Source:UniProtKB/TrEMBL;Acc:D2A3V9]	GO:0003677	DNA binding	IPR009057	Homeodomain-like	ChLG6:9969027-10004979	-0.499894	-0.567363	0.388189	-0.0644694	0.444744	-0.236773	0.313953	0.140285	0.472017	0.806862	0.0760773	0.28002	0.138044	0.111073	0.378408	0.926785	0.151374	0.598867	0.506403	0.818084	0.121862	0.00385561	0.913466	0.564499
TC011514	au2.g861.t1	lin	Putative uncharacterized protein [Source:UniProtKB/TrEMBL;Acc:D6W6E8]			IPR024875	Protein Lines	ChLGX:704912-710314	0.0553916	-0.355284	0.129423	-0.303282	0.207189	0.0385859	0.388467	0.0735709	0.181829	0.106019	0.246153	0.0098792	0.895353	0.165158	0.720966	0.260995	0.487614	0.928607	0.117177	0.85126	0.555186	0.766606	0.399216	0.983001
TC012166	au2.g9898.t1	lkb1	Polarization-related protein LKB1 [Source:UniProtKB/TrEMBL;Acc:D6X0P9]	GO:0000166	nucleotide binding	IPR008271	Serine/threonine-protein kinase, active site	ChLG9:2458630-2462392	-0.072734	0.0243359	-0.0143693	0.0195916	-0.0448139	-0.145722	-0.122413	-0.292902	-0.155445	-0.228472	-0.144927	-0.1884	0.859706	0.957441	0.977524	0.967976	0.917536	0.675737	0.741973	0.304297	0.648813	0.44714	0.682729	0.562551
TC009818	au2.g9028.t1	loco	Putative uncharacterized protein [Source:UniProtKB/TrEMBL;Acc:D6WPU0]	GO:0005057	receptor signaling protein activity	IPR000342	Regulator of G protein signalling	ChLG7:11763205-11781309	0.111569	0.215478	-0.0109542	-0.0806072	-0.0930189	0.127936	-0.0136466	-0.00816602	-0.0193537	0.0174741	0.114731	0.0499692	0.715562	0.387856	0.979433	0.805057	0.776191	0.662986	0.972727	0.984561	0.961921	0.966364	0.695852	0.89287
TC003097	au2.g3914.t1	lola	Putative uncharacterized protein [Source:UniProtKB/TrEMBL;Acc:D6WFD5]	GO:0003676	nucleic acid binding	IPR007087	Zinc finger, C2H2	ChLG3:2276245-2330584	-0.229089	0.140084	-0.0952022	0.098761	-0.422197	-0.159678	-0.397708	0.115395	-0.437681	-0.0422113	-0.36643	0.321077	0.323869	0.600663	0.746896	0.742341	0.0251203	0.532684	0.0353858	0.684987	0.0187101	0.904055	0.0626557	0.115385
TC005393	au2.g12090.t1	lqf	Putative uncharacterized protein [Source:UniProtKB/TrEMBL;Acc:D6WZ33],Putative uncharacterized protein [Source:UniProtKB/TrEMBL;Acc:D6WUN5]			IPR008942,IPR011502	ENTH/VHS,Nucleoporin Nup85-like	ChLG8:17254032-17262064	0.0843165	0.033523	0.220461	-0.0405854	0.084335	-0.126538	0.0509079	-0.051262	-0.0298309	-0.00480823	-0.0388391	0.0170618	0.800879	0.929496	0.358958	0.913623	0.797356	0.674841	0.886461	0.886614	0.939383	0.991147	0.916273	0.965919
TC006191	au2.g11200.t1	lwr	Lesswright [Source:UniProtKB/TrEMBL;Acc:D6WVB5]	GO:0000166	nucleotide binding	IPR000608	Ubiquitin-conjugating enzyme, E2	ChLG8:5333965-5339669	-0.037464	-0.178266	0.0289728	0.0381781	-0.171814	-0.191412	-0.48001	-0.234276	-0.236198	-0.0487796	-0.453467	-0.187672	0.917665	0.481098	0.940937	0.919716	0.493001	0.439316	0.0122873	0.320871	0.295872	0.891553	0.0149666	0.463691
TC005796	au2.g11453.t1	lz	Lozenge [Source:UniProtKB/TrEMBL;Acc:D6WW80]	GO:0003677	DNA binding	IPR008967	p53-like transcription factor, DNA-binding	ChLG8:9136553-9167044	0.548179	0.258355	0.338373	-0.228338	1.44751	1.31463	0.699121	0.338874	1.12223	1.21577	0.345917	0.0421411	0.211603	0.656698	0.43249	0.6846	0.000441757	0.000441757	0.0351862	0.474792	0.00291304	0.000441757	0.418994	0.954362
TC014921	au2.g675.t1	Mad	Putative uncharacterized protein GLEAN_14921 [Source:UniProtKB/TrEMBL;Acc:D2A3Y1]	GO:0003700	sequence-specific DNA binding transcription factor activity	IPR008984	SMAD/FHA domain	ChLG6:10228802-10239874	0.315028	-0.106958	0.600457	-0.00662215	0.18921	-0.0504417	0.200486	-0.0760174	0.0552959	0.104501	0.116326	-0.0931582	0.176395	0.747653	0.00191821	0.988021	0.48632	0.898732	0.446091	0.826497	0.883256	0.751109	0.714624	0.782722
TC013206	au2.g7731.t1	mad2	Mitotic spindle assembly checkpoint protein Mad2 [Source:UniProtKB/TrEMBL;Acc:D6WMW7]			IPR003511	DNA-binding HORMA	ChLG5:15816743-15817794	0.0107561	-0.688186	-0.61342	0.141399	0.559987	0.0454683	-0.524104	0.267214	0.143663	0.107726	-0.162822	0.295138	0.993752	0.112892	0.121175	0.845985	0.198474	0.951495	0.210761	0.666778	0.837002	0.874739	0.777432	0.619345
TC008172	au2.g5987.t1	mael	Putative uncharacterized protein NONGLEAN-OG16677 [Source:UniProtKB/TrEMBL;Acc:D2A075],Maelstrom [Source:UniProtKB/TrEMBL;Acc:D2A077]	GO:0004531,	deoxyribonuclease II activity,	IPR004947,IPR009071	Deoxyribonuclease II,High mobility group, superfamily	ChLG4:6874502-6879740	-0.127491	0.0282159	-0.0571179	0.0285138	-0.0243697	0.224398	-0.172188	0.0156691	-0.00188527	0.0616679	-0.168866	0.206698	0.693124	0.956695	0.88125	0.95969	0.958403	0.429466	0.587908	0.981123	0.995957	0.876608	0.632626	0.540882
TC004299	au2.g1818.t1	mav	Maverick [Source:UniProtKB/TrEMBL;Acc:D7EL56]	GO:0005576	extracellular region	IPR001839	Transforming growth factor-beta, C-terminal	Unknown_group_141:55915-63423	0	0	0	0	0	0	0	0	0	0	0	0	1	1	1	1	1	1	1	1	1	1	1	1
TC012454	au2.g10208.t2	mbc	Putative uncharacterized protein [Source:UniProtKB/TrEMBL;Acc:D6X2E2]	GO:0005085	guanyl-nucleotide exchange factor activity	IPR001452	Src homology-3 domain	ChLG9:10777773-10799195	0.0581869	0.142956	0.114495	0.00939662	0.199996	0.183764	0.0397136	-0.0243677	0.0594194	0.183855	0.0626407	-0.0113227	0.860054	0.593651	0.690487	0.981448	0.404967	0.451096	0.911396	0.948144	0.858465	0.449435	0.849915	0.976693
TC014149	au2.g7108.t2	mbl	Putative uncharacterized protein [Source:UniProtKB/TrEMBL;Acc:D6WKH9]	GO:0003676	nucleic acid binding	IPR000571	Zinc finger, CCCH-type	ChLG5:8093275-8176008	-0.0897263	-0.274174	-0.110295	-0.199811	0.291521	0.171038	0.0489164	-0.0177542	0.336021	0.186563	0.068256	-0.33169	0.76914	0.207387	0.696863	0.403374	0.173987	0.499956	0.886165	0.96558	0.100044	0.4413	0.83326	0.106256
TC010848	au2.g1237.t1	Med	Medea [Source:UniProtKB/TrEMBL;Acc:D6W7L5]	GO:0003700	sequence-specific DNA binding transcription factor activity	IPR008984	SMAD/FHA domain	ChLGX:6920341-6927472	-0.142172	-0.3109	0.0319345	-0.0244878	0.189716	-0.029173	0.208874	0.0626021	0.251263	0.0839074	0.306832	0.0338288	0.683154	0.243485	0.947965	0.957978	0.532948	0.950074	0.515634	0.88445	0.361806	0.827052	0.262221	0.941906
TC010850	au2.g1258.t2	Mef2	Putative uncharacterized protein [Source:UniProtKB/TrEMBL;Acc:D6W7M3]	GO:0003677	DNA binding	IPR002100	Transcription factor, MADS-box	ChLGX:7046995-7060613	-0.063747	-0.00718826	-0.0317281	-0.0112995	-0.198913	0.0297897	-0.114882	-0.000353755	0.0514496	-0.0428769	-0.132617	-0.0357581	0.846874	0.985733	0.933167	0.977473	0.402652	0.933494	0.689103	0.998782	0.876997	0.903567	0.636486	0.919716
TC006750	au2.g12072.t1	mew	Putative uncharacterized protein [Source:UniProtKB/TrEMBL;Acc:D6WZ14]	GO:0007155	cell adhesion	IPR000413	Integrin alpha chain	ChLG8:17140645-17158715	0.479176	0.176956	0.297873	0.185769	0.594707	0.238831	0.170863	-0.0292057	0.534222	0.516284	0.238	-0.185052	0.00677321	0.465358	0.156039	0.44878	0.000441757	0.284076	0.484633	0.937307	0.000441757	0.00446319	0.28105	0.451651
TC005924	au2.g11264.t12	Mhc	Putative uncharacterized protein [Source:UniProtKB/TrEMBL;Acc:D6WVJ3]	GO:0000166	nucleotide binding	IPR000048	IQ motif, EF-hand binding site	ChLG8:6044379-6063579	0.355533	0.230444	0.0211903	-0.0192094	-0.183564	0.036382	-0.0942031	-0.244546	-0.159565	-0.354935	0.0873175	-0.377302	0.233824	0.530512	0.968541	0.975044	0.617492	0.944452	0.834255	0.497423	0.673281	0.230685	0.849067	0.228415
TC014445	au2.g7556.t1	mib1	Putative uncharacterized protein [Source:UniProtKB/TrEMBL;Acc:D6WM00],Putative uncharacterized protein [Source:UniProtKB/TrEMBL;Acc:D6WM14]	GO:0004842,GO:0003735	ubiquitin-protein ligase activity,structural constituent of ribosome	IPR000433,IPR005749	Zinc finger, ZZ-type,Ribosomal protein L15, bacterial-type	ChLG5:12887944-13002359	0.175282	0.0786507	-0.064056	-0.0273125	-0.129902	0.0271362	-0.109753	-0.00626575	0.00994754	-0.0496807	-0.0197798	0.0367706	0.576781	0.848926	0.873689	0.952731	0.705194	0.954174	0.76223	0.99033	0.982694	0.909262	0.966402	0.934761
TC013531	au2.g7294.t1	mib2	Putative uncharacterized protein [Source:UniProtKB/TrEMBL;Acc:D6WL15]	GO:0004842	ubiquitin-protein ligase activity	IPR000433	Zinc finger, ZZ-type	ChLG5:10250464-10256714	-0.417113	-0.0844563	-0.60944	-0.0718155	-0.263246	-0.023119	-0.341234	-0.0691413	-0.166574	-0.00372454	-0.400047	0.0418387	0.0464388	0.796666	0.000838716	0.829938	0.272006	0.954737	0.0987185	0.838455	0.540144	0.992903	0.0438234	0.910488
TC003634	au2.g4423.t1	mirr	Mirror [Source:UniProtKB/TrEMBL;Acc:D6WIL9]	GO:0003677	DNA binding	IPR009057	Homeodomain-like	ChLG3:12376006-12410935	-0.1043	-0.594436	0.0934656	-0.343207	0.405378	-0.28038	0.212272	-0.0686215	0.188527	0.368251	0.208023	-0.196031	0.818655	0.0347964	0.849035	0.310738	0.152118	0.399295	0.581926	0.891553	0.605999	0.190171	0.590244	0.624734
TC005515	au2.g11869.t1	Mkk4	Putative uncharacterized protein [Source:UniProtKB/TrEMBL;Acc:D6WXT4]	GO:0000166	nucleotide binding	IPR008271	Serine/threonine-protein kinase, active site	ChLG8:14409424-14412024	-0.000146898	-0.221054	0.0482752	-0.0459656	0.185629	-0.0524417	0.132164	-0.0419095	0.154698	0.0250414	0.00414913	-0.0633066	0.999543	0.334662	0.889455	0.897064	0.446373	0.8775	0.632044	0.908418	0.555023	0.947533	0.991702	0.846167
TC003184	au2.g3784.t1	mle	Putative uncharacterized protein [Source:UniProtKB/TrEMBL;Acc:D6WEI4]	GO:0000166	nucleotide binding	IPR007502	Helicase-associated domain	ChLG3:577696-593386	-0.161306	-0.127444	-0.0993705	-0.000601058	-0.0601912	0.132122	-0.198979	-0.0788172	-0.0548444	0.264907	-0.180082	-0.112583	0.599569	0.692043	0.785004	0.998629	0.87603	0.671522	0.496812	0.830458	0.89119	0.27031	0.557998	0.735594
TC007717	au2.g5404.t1	mnb	Putative uncharacterized protein GLEAN_07717 [Source:UniProtKB/TrEMBL;Acc:D2A1V3]	GO:0000166	nucleotide binding	IPR008271	Serine/threonine-protein kinase, active site	ChLG4:424589-440623	-0.0855442	-0.235687	-0.241732	-0.14884	0.0452798	0.142434	0.0910759	0.134228	0.240038	0.233735	0.110089	0.00414105	0.798375	0.337054	0.317874	0.601369	0.904338	0.617204	0.775509	0.640831	0.321389	0.328378	0.720558	0.992529
TC000998	au2.g2756.t2	Moe	Putative uncharacterized protein [Source:UniProtKB/TrEMBL;Acc:D6W9I6]	GO:0005737	cytoplasm	IPR008954	Moesin	ChLG2:11879368-11888293	0.0368296	-0.30082	0.189821	-0.0654813	0.0224333	0.0710818	0.0347774	-0.107893	0.0626066	-0.0650266	0.0818587	-0.224819	0.92397	0.152847	0.443795	0.844852	0.955871	0.828036	0.925652	0.7164	0.855362	0.843793	0.800901	0.333538
TC001753	au2.g1473.t1	msl-2	Putative uncharacterized protein [Source:UniProtKB/TrEMBL;Acc:D6W8B3]	GO:0008270	zinc ion binding	IPR001841	Zinc finger, RING-type	ChLGX:10419165-10420742	-0.391756	-0.132801	-0.127878	-0.00388733	-0.187659	-0.106594	-0.337254	0.180939	-0.297894	0.0171223	-0.386962	0.114991	0.227901	0.772489	0.788607	0.994398	0.647892	0.826522	0.349637	0.678873	0.407977	0.976163	0.258305	0.815355
TC004968	au2.g2367.t1	msps	Mini spindles [Source:UniProtKB/TrEMBL;Acc:D6WD03]	GO:0005488	binding	IPR011989	Armadillo-like helical	ChLG2:6846734-6860435	0.0959853	-0.274123	0.11622	-0.0513234	0.395888	0.246831	0.285749	0.201937	0.444062	0.419091	0.270988	0.0144064	0.749295	0.214621	0.680347	0.882159	0.0361774	0.267659	0.17721	0.403374	0.0154439	0.0242694	0.211492	0.971555
TC003185	au2.g3783.t1	Myd88	Myd88 [Source:UniProtKB/TrEMBL;Acc:D6WEI3]	GO:0005622	intracellular	IPR000488	Death	ChLG3:575107-577206	-0.175039	0.00250426	-0.00449588	0.0133821	-0.121658	-0.0522985	-0.161903	0.0611636	-0.291171	-0.109188	-0.0918707	0.164643	0.499764	0.995025	0.991308	0.972551	0.680347	0.885881	0.532119	0.856138	0.185392	0.717656	0.765403	0.515581
TC011707	au2.g10751.t1	mys	Integrin beta [Source:UniProtKB/TrEMBL;Acc:D6X0D6]	GO:0004872	receptor activity	IPR000742	Epidermal growth factor-like domain	ChLG9:19652233-19667818	0.143562	0.00228808	0.0462191	-0.0106096	0.272024	0.0317105	0.085678	-0.0474157	0.283556	0.140879	0.0539403	-0.178716	0.59716	0.995452	0.896679	0.980083	0.211282	0.930192	0.781772	0.894105	0.179978	0.597559	0.875567	0.473636
TC004393	au2.g12709.t1	N	Putative uncharacterized protein [Source:UniProtKB/TrEMBL;Acc:D6X555]	GO:0005509	calcium ion binding	IPR009030	Growth factor, receptor	ChLG10:11280145-11302232	-0.0134041	-0.574153	0.045413	-0.041182	0.572363	0.217046	0.447438	0.103062	0.620563	0.501289	0.2805	-0.120642	0.973096	0.00157174	0.893341	0.903823	0.000838716	0.335589	0.0180214	0.727949	0.000441757	0.00760056	0.187212	0.676143
TC015855	au2.g777.t1	nau	Putative uncharacterized protein GLEAN_15855 [Source:UniProtKB/TrEMBL;Acc:D2A4B5]	GO:0003677	DNA binding	IPR002546	Myogenic basic muscle-specific protein	ChLG6:12039545-12069048	-0.632445	0.168652	-0.312409	0.117093	-0.559137	-0.14996	-0.313201	-0.0722475	-0.517284	-0.302431	-0.323188	0.0427326	0.10251	0.76451	0.525354	0.852236	0.156039	0.802744	0.529285	0.916777	0.205532	0.548547	0.512916	0.952547
TC000870	au2.g2545.t1	ndl	Serine protease P19 [Source:UniProtKB/TrEMBL;Acc:D6W8V8]	GO:0003824	catalytic activity	IPR009003	Peptidase cysteine/serine, trypsin-like	ChLG2:9341505-9348113	0.169592	0.05296	-0.0995571	-0.398154	-1.33053	-0.503675	-0.531278	-0.651041	-1.02593	-0.79647	-0.0139397	-0.265894	1	1	1	1	1	1	1	1	1	1	1	1
TC013493	au2.g7349.t1	neb	Nebbish [Source:UniProtKB/TrEMBL;Acc:D6WL80]	GO:0000166	nucleotide binding	IPR001752	Kinesin, motor domain	ChLG5:10791827-10794080	-0.344246	-0.4977	-0.139265	0.0673665	0.129662	0.0827706	-0.0164342	0.476182	0.33456	0.332156	0.389987	0.377865	0.454988	0.206079	0.809676	0.924752	0.820777	0.891469	0.981305	0.251458	0.439378	0.423679	0.311514	0.404684
TC008222	au2.g6093.t1	nej	Putative uncharacterized protein GLEAN_08222 [Source:UniProtKB/TrEMBL;Acc:D2A0K2]	GO:0000123	histone acetyltransferase complex	IPR009110	Nuclear receptor coactivator, interlocking	ChLG4:7769434-7782910	0.0138479	0.0353796	-0.0254736	0.0356811	0.0418783	0.0877272	0.0902478	0.0879175	0.0484969	0.148761	0.0510334	0.0343321	0.971386	0.92422	0.944686	0.921621	0.908308	0.777432	0.762196	0.778236	0.888782	0.574979	0.881449	0.928051
TC002285	au2.g1560.t2	NetB	Netrin [Source:UniProtKB/TrEMBL;Acc:D7EHQ2]	GO:0005576	extracellular region	IPR008993	Tissue inhibitor of metalloproteinases-like, OB-fold	Unknown_group_1:105268-158784	0	0	0	0	0	0	0	0	0	0	0	0	1	1	1	1	1	1	1	1	1	1	1	1
TC000216	au2.g3341.t1	neur	Putative uncharacterized protein [Source:UniProtKB/TrEMBL;Acc:D6WC61]	GO:0008270	zinc ion binding	IPR006573	NEUZ	ChLG2:19208425-19232564	-0.0515062	-0.196265	-0.0244449	-0.00371358	0.223079	0.0948334	0.12396	-0.145094	0.123556	0.0982837	0.112275	-0.073141	0.910273	0.538694	0.958297	0.994026	0.465545	0.799466	0.72696	0.679161	0.735928	0.788452	0.754694	0.854741
TC001226	au2.g3152.t1	nkd	Putative uncharacterized protein [Source:UniProtKB/TrEMBL;Acc:D6WAV4]					ChLG2:16129885-16134011	-0.0450029	-0.373015	-0.0294071	-0.0530091	0.0864799	-0.176612	0.022323	-0.208744	0.00527432	-0.0361603	-0.0873633	-0.241631	0.897005	0.0592253	0.938468	0.874329	0.778142	0.479162	0.952993	0.368348	0.988924	0.920221	0.776521	0.274527
TC004394	au2.g12711.t1	Nle	Notchless [Source:UniProtKB/TrEMBL;Acc:D6X557]	GO:0005634	nucleus	IPR001680	WD40 repeat	ChLG10:11305945-11307433	0.384602	0.048577	0.220672	0.189714	0.369884	-0.130264	-0.148418	-0.140881	0.113057	0.103575	-0.08715	-0.0947594	0.153945	0.915528	0.483223	0.559855	0.173154	0.737225	0.685964	0.703408	0.780001	0.797188	0.836748	0.821797
TC012666	au2.g10570.t1	nmo	Putative uncharacterized protein [Source:UniProtKB/TrEMBL;Acc:D6WZH1]	GO:0000165	MAPK cascade	IPR008271	Serine/threonine-protein kinase, active site	ChLG9:17432245-17467000	0.0478884	-0.651194	0.0835516	-0.255446	0.14737	-0.125105	0.278342	0.228295	0.39897	0.491534	0.180307	0.131524	0.899462	0.000838716	0.80075	0.28105	0.606819	0.676392	0.230882	0.34694	0.0504495	0.0102561	0.500712	0.656134
TC000693	au2.g2542.t1	noc	No ocelli [Source:UniProtKB/TrEMBL;Acc:D6W8V3]	GO:0003676	nucleic acid binding	IPR007087	Zinc finger, C2H2	ChLG2:9251064-9253274	-0.00489802	-0.0325083	0.0998901	0.0858418	0.00596179	-0.129874	0.00718816	0.0808491	-0.00308989	-0.0718921	-0.00588068	0.0938124	0.990831	0.932584	0.745862	0.788305	0.989144	0.642013	0.985892	0.806839	0.994691	0.829808	0.988685	0.766095
TC001889	au2.g8169.t1	Nrg	Neuroglian [Source:UniProtKB/TrEMBL;Acc:D7EJQ9]	GO:0005515	protein binding	IPR007110	Immunoglobulin-like	Unknown_group_46:313745-323345	0	0	0	0	0	0	0	0	0	0	0	0	1	1	1	1	1	1	1	1	1	1	1	1
TC012876	au2.g10910.t1	Ntf-2	Nuclear transport factor-2 [Source:UniProtKB/TrEMBL;Acc:D6X1D2]	GO:0005622	intracellular	IPR002075	Nuclear transport factor 2	ChLG9:21397075-21398057	-0.230633	-0.1085	-0.0455121	0.138179	-0.0900088	-0.0859213	-0.184562	-0.0902875	-0.0779382	-0.0860724	-0.362328	0.0152753	0.380029	0.74353	0.90757	0.652117	0.793524	0.808025	0.517707	0.800332	0.824912	0.805261	0.116762	0.973096
TC012074	au2.g10132.t1	numb	Numb [Source:UniProtKB/TrEMBL;Acc:D6X238]	GO:0005515	protein binding	IPR006020	Phosphotyrosine interaction domain	ChLG9:9397210-9418434	0.118987	0.0242158	0.0216601	-0.118415	-0.106892	-0.251569	-0.374165	-0.283431	-0.243227	-0.0751724	-0.416557	-0.0769272	0.691047	0.950626	0.95608	0.667668	0.733431	0.260625	0.0656835	0.185167	0.316521	0.8157	0.037736	0.805766
TC008462	au2.g6441.t1	oaf	Out at first [Source:UniProtKB/TrEMBL;Acc:D2A246]			IPR026315	Out at first protein	ChLG4:12226105-12328976	-0.282152	0.0271195	0.0889579	0.128494	0.0470727	0.0217844	0.13361	0.0566454	0.0950373	0.143479	-0.0702098	0.0651854	0.233824	0.947421	0.79538	0.679679	0.899839	0.959588	0.660881	0.880278	0.769779	0.627731	0.84743	0.859706
TC010234	au2.g1639.t1	opa	Putative uncharacterized protein [Source:UniProtKB/TrEMBL;Acc:D7EKT7]	GO:0003676	nucleic acid binding	IPR007087	Zinc finger, C2H2	Unknown_group_108:17001-38154	0	0	0	0	0	0	0	0	0	0	0	0	1	1	1	1	1	1	1	1	1	1	1	1
TC011262	au2.g12288.t1	orb	Oo18 RNA-binding protein [Source:UniProtKB/TrEMBL;Acc:D6X3J4]	GO:0000166	nucleotide binding	IPR000504	RNA recognition motif domain	ChLG10:1436883-1460980	-0.535339	-0.421496	-0.0437333	-0.129364	0.304961	0.13634	0.571867	0.212982	-0.629579	0.336187	0.281663	0.301486	1	1	1	1	1	1	1	1	1	1	1	1
TC014191	au2.g1015.t2	orb2	Orb2 [Source:UniProtKB/TrEMBL;Acc:D6W6Y4]	GO:0000166	nucleotide binding	IPR000504	RNA recognition motif domain	ChLGX:3981344-3997853	0.177713	0.212319	-0.152936	-0.0392337	-0.0337832	0.0886565	0.0303731	-0.0918015	-0.0777459	-0.108778	0.114916	-0.0335597	0.47664	0.364367	0.565356	0.912837	0.928863	0.774032	0.937048	0.76242	0.81042	0.708264	0.692767	0.929255
TC015327	au2.g74.t1	org-1	Optomotor blind related gene 1 protein [Source:UniProtKB/TrEMBL;Acc:D2A4Q2]	GO:0003677	DNA binding	IPR008967	p53-like transcription factor, DNA-binding	ChLG6:409235-417904	0.0856078	0.0371691	0.141213	0.485771	0.420355	0.26028	0.258836	0.331381	0.28033	0.540464	0.20006	0.249759	0.896893	0.96167	0.824297	0.274429	0.333779	0.612856	0.62207	0.5154	0.579976	0.167881	0.729781	0.654835
TC002567	au2.g4877.t2	par-1	Par-1 [Source:UniProtKB/TrEMBL;Acc:D6WFV8]	GO:0000166	nucleotide binding	IPR008271	Serine/threonine-protein kinase, active site	ChLG3:26133840-26187704	0.126894	-0.144282	0.106383	-0.125068	0.00323967	0.0718301	0.14411	0.0321331	0.04624	0.0451721	0.140967	0.0196446	0.65448	0.611463	0.726383	0.665892	0.993607	0.827344	0.600663	0.93347	0.898879	0.900495	0.616256	0.961232
TC010609	au2.g3673.t5	Pax	Putative uncharacterized protein [Source:UniProtKB/TrEMBL;Acc:D7ELY2]	GO:0008270	zinc ion binding	IPR001781	Zinc finger, LIM-type	Unknown_group_281:4141-33193	0	0	0	0	0	0	0	0	0	0	0	0	1	1	1	1	1	1	1	1	1	1	1	1
TC000925	au2.g2608.t1	pb	Proboscipedia [Source:UniProtKB/TrEMBL;Acc:D6W944]	GO:0003677	DNA binding	IPR009057	Homeodomain-like	ChLG2:10353325-10374621	0.0635747	-0.948503	-0.460004	-0.539859	-0.340154	-0.759087	-0.781857	-1.07516	-0.47319	-0.21087	-0.668024	-0.872845	0.942887	1	0.434007	0.339508	1	1	0.12807	0.0293399	1	1	0.203879	0.078314
TC012316	au2.g9920.t2	Pc	Polycomb [Source:UniProtKB/TrEMBL;Acc:D6X112]	GO:0005634	nucleus	IPR000953	Chromo domain/shadow	ChLG9:2573763-2580328	-0.286971	-0.31121	-0.0321231	-0.0105034	-0.106853	-0.117421	0.0803147	0.127555	-0.147753	0.0979438	0.0257264	0.0671378	0.295352	0.248144	0.946139	0.983057	0.773172	0.747072	0.843131	0.726066	0.664123	0.786881	0.957144	0.87179
TC001682	au2.g3505.t1	pelo	Pelota [Source:UniProtKB/TrEMBL;Acc:D7ELJ7]			IPR005142	eRF1 domain 3	Unknown_group_207:2474-5832	0	0	0	0	0	0	0	0	0	0	0	0	1	1	1	1	1	1	1	1	1	1	1	1
TC015577	au2.g352.t1	pho	Pleiohomeotic [Source:UniProtKB/TrEMBL;Acc:D2A5Q0]	GO:0003676	nucleic acid binding	IPR007087	Zinc finger, C2H2	ChLG6:4329635-4333174	-0.152666	-0.15822	-0.0826266	-0.0402064	-0.199188	-0.294515	-0.0561264	-0.240547	-0.205004	-0.212679	-0.128955	-0.0639024	0.577047	0.550581	0.802635	0.914152	0.421585	0.17685	0.87255	0.295083	0.402951	0.374009	0.656491	0.849325
TC002293	au2.g1554.t1	pip	Putative uncharacterized protein [Source:UniProtKB/TrEMBL;Acc:D7ELC8],Pipe [Source:UniProtKB/TrEMBL;Acc:D7EHP6]	GO:0003723,GO:0008146	RNA binding,sulfotransferase activity	IPR005135,IPR007734	Endonuclease/exonuclease/phosphatase,Heparan sulphate 2-O-sulfotransferase	Unknown_group_1:12356-60067	0	0	0	0	0	0	0	0	0	0	0	0	1	1	1	1	1	1	1	1	1	1	1	1
TC005012	au2.g2192.t1	Pka-C1	cAMP-dependent protein kinase 1 [Source:UniProtKB/TrEMBL;Acc:D6WC07]	GO:0000166	nucleotide binding	IPR008271	Serine/threonine-protein kinase, active site	ChLG2:3157165-3177294	0.184849	-0.142647	-0.00177266	-0.120744	0.198943	0.335041	0.314767	0.138652	0.363636	0.120462	0.347005	-0.199389	0.733686	0.793065	0.997637	0.829587	0.710182	0.377734	0.428916	0.788179	0.386564	0.820138	0.359565	0.721761
TC001765	au2.g1492.t1	plexA	Plexin A [Source:UniProtKB/TrEMBL;Acc:D6W8D3]	GO:0004872	receptor activity	IPR008936	Rho GTPase activation protein	ChLGX:10537514-10593594	0.467865	-0.0461947	0.5398	0.0973013	0.634792	0.246502	0.546135	0.144225	0.599129	0.357165	0.372622	-0.0954127	0.0107721	0.894913	0.00323227	0.745946	0.000441757	0.265563	0.00225752	0.590148	0.000441757	0.066352	0.0560937	0.75172
TC004144	au2.g945.t1	plexB	Plexin B [Source:UniProtKB/TrEMBL;Acc:D6W6P2]	GO:0004872	receptor activity	IPR008936	Rho GTPase activation protein	ChLGX:2405840-2438603	0.0194394	-0.435201	0.167951	-0.0495955	0.823532	0.138289	0.53853	0.318789	0.727492	0.544492	0.400242	0.120559	0.968618	0.0942906	0.588604	0.909946	0.000441757	0.686737	0.0130357	0.22165	0.000838716	0.0132858	0.0866213	0.764664
TC015365	au2.g2.t1	pll	Pelle [Source:UniProtKB/TrEMBL;Acc:D2A4G0],Putative uncharacterized protein GLEAN_15366-OG5904 [Source:UniProtKB/TrEMBL;Acc:D2A4G1]	GO:0004672,	protein kinase activity,	IPR008271,	Serine/threonine-protein kinase, active site,	ChLG6:6025-10213	-0.204632	0.0470548	-0.17867	0.0236032	-0.193636	-0.0342484	-0.391037	-0.0441768	-0.123237	-0.0676425	-0.370551	0.00237942	0.460887	0.905611	0.515962	0.956394	0.495637	0.937583	0.0701535	0.908357	0.70532	0.860448	0.0968186	0.995479
TC010407	au2.g7210.t2	pnr	Pannier [Source:UniProtKB/TrEMBL;Acc:D6WKR9]	GO:0003700	sequence-specific DNA binding transcription factor activity	IPR000679	Zinc finger, GATA-type	ChLG5:9159851-9188584	-0.25753	-0.572348	-0.213331	-0.12146	0.529887	0.741181	0.449508	0.818204	0.869281	0.769007	0.653769	0.395171	0.631489	0.176045	0.725264	0.862613	0.171176	0.0305691	0.309092	0.0270403	0.0107721	0.0234037	0.0901264	0.425292
TC014023	au2.g6910.t1	polo	Polo [Source:UniProtKB/TrEMBL;Acc:D6WJH0]	GO:0004672	protein kinase activity	IPR008271	Serine/threonine-protein kinase, active site	ChLG5:5531236-5542625	-0.503184	-0.856901	-0.683684	0.0692538	0.517074	0.142552	-0.0243024	0.46487	0.780994	0.670667	0.241065	0.288329	0.0696678	0.000441757	0.00535081	0.899981	0.0365691	0.69136	0.95973	0.127806	0.000441757	0.00291304	0.417375	0.433322
TC007357	au2.g5948.t1	POSH	Plenty of SH3s [Source:UniProtKB/TrEMBL;Acc:D2A024]	GO:0008270	zinc ion binding	IPR000108	Neutrophil cytosol factor 2 p67phox	ChLG4:6581167-6590361	-0.234216	-0.0671859	-0.125336	-0.118057	-0.0464864	-0.0416566	0.0440739	-0.0461806	-0.030801	0.0850943	0.00241413	-0.0820355	0.330429	0.845541	0.664286	0.696075	0.900049	0.908266	0.902133	0.898846	0.937647	0.793428	0.995192	0.802064
TC015804	au2.g694.t1	prd	Paired [Source:UniProtKB/TrEMBL;Acc:D2A416]	GO:0003677	DNA binding	IPR009057	Homeodomain-like	ChLG6:11090557-11119960	-0.605312	-0.858972	-0.312657	0.139869	-0.642521	0.332077	1.31315	-0.735354	0.0197652	1.3631	1.25727	-0.444083	1	1	1	1	1	1	1	1	1	0.0421313	1	1
TC010596	au2.g8826.t1	pros	Prospero [Source:UniProtKB/TrEMBL;Acc:D6WUC4]	GO:0003677	DNA binding	IPR009057	Homeodomain-like	ChLG7:7388665-7399044	0.165031	-0.174784	0.143986	-0.0886086	0.281237	0.39162	0.445226	0.0359014	0.471952	0.284303	0.342379	-0.148714	0.632582	0.609201	0.724547	0.838706	0.323948	0.110933	0.0962351	0.942678	0.0453195	0.304297	0.246176	0.700605
TC010178	au2.g9645.t1	Psn	Putative uncharacterized protein [Source:UniProtKB/TrEMBL;Acc:D6WT91]	GO:0004190	aspartic-type endopeptidase activity	IPR006639	Peptidase A22, presenilin signal peptide	ChLG7:18795299-18797161	-0.0971286	0.0538918	-0.076135	0.0928857	0.0735765	0.0974061	-0.032605	0.0643293	0.111887	0.150976	-0.055209	0.0755784	0.763897	0.882732	0.822903	0.772338	0.829099	0.762196	0.933347	0.854707	0.713071	0.588554	0.879543	0.822353
TC004745	au2.g1327.t1	ptc	Patched [Source:UniProtKB/TrEMBL;Acc:D6W7W0]	GO:0016021	integral to membrane	IPR000731	Sterol-sensing domain	ChLGX:8215375-8225177	-0.35045	-0.422031	-0.0247317	-0.0849668	0.224567	-0.17238	0.247887	0.0412542	0.353191	0.410338	0.0035955	-0.0619075	0.172797	0.0892058	0.961704	0.836592	0.422779	0.593048	0.41244	0.929755	0.143934	0.0735357	0.99346	0.886699
TC005073	au2.g9783.t2	pum	Pumilio [Source:UniProtKB/TrEMBL;Acc:D7EK09]	GO:0003723	RNA binding	IPR001313	Pumilio RNA-binding repeat	Unknown_group_59:21565-62342	0	0	0	0	0	0	0	0	0	0	0	0	1	1	1	1	1	1	1	1	1	1	1	1
TC011357	au2.g12456.t1	put	Punt [Source:UniProtKB/TrEMBL;Acc:D6X465]	GO:0004672	protein kinase activity	IPR008271	Serine/threonine-protein kinase, active site	ChLG10:6731505-6735732	0.0919401	-0.219275	-0.0509035	-0.107708	0.101642	0.0988986	0.134964	0.140726	0.194341	0.157947	0.15869	0.180559	0.776521	0.383868	0.892421	0.73187	0.745456	0.763526	0.639356	0.619877	0.451847	0.571925	0.565309	0.492885
TC008417	au2.g6376.t1	Pvf3	PDGF-and VEGF-related factor 3 [Source:UniProtKB/TrEMBL;Acc:D2A1M9]	GO:0008083	growth factor activity	IPR000072	Platelet-derived growth factor (PDGF)	ChLG4:11312545-11335257	0.402083	0.144235	0.410889	0.182802	0.777838	0.029184	0.359985	-0.138438	0.403371	-0.0998341	0.0851691	-0.0828727	0.0430743	0.612536	0.0388895	0.492361	0.000441757	0.942754	0.0778287	0.640313	0.0408119	0.753437	0.794358	0.805494
TC008871	au2.g9283.t1	qkr54B	Quaking related [Source:UniProtKB/TrEMBL;Acc:D6WQQ8]	GO:0003723	RNA binding	IPR004088	K Homology domain, type 1	ChLG7:14609172-14616513	-0.129275	-0.401514	0.0787399	-0.0157556	0.155644	-0.00596935	0.0118361	0.030264	-0.0378676	0.101623	-0.141033	-0.0174707	0.748078	0.162155	0.878561	0.977211	0.669713	0.990599	0.984745	0.955125	0.937685	0.806272	0.758208	0.974639
TC014786	au2.g8030.t1	Rab5	Rab-protein 5 [Source:UniProtKB/TrEMBL;Acc:D6WJQ8]	GO:0000166	nucleotide binding	IPR005225	Small GTP-binding protein domain	ChLG5:18757639-18761629	0.0794015	-0.335399	0.114976	-0.176736	0.289716	-0.0581372	0.0571657	-0.032836	0.118599	-0.0595512	-0.0154372	-0.0466136	0.806174	0.0990132	0.69065	0.474546	0.178142	0.862891	0.866729	0.927151	0.682046	0.857896	0.969407	0.894299
TC002141	au2.g4999.t1	Rac1	Ras-related protein Rac1 [Source:UniProtKB/TrEMBL;Acc:D6WGS1]	GO:0000166	nucleotide binding	IPR005225	Small GTP-binding protein domain	ChLG3:29731895-29742131	0.285753	-0.328631	0.167816	-0.180256	0.128745	-0.0193864	0.0939309	-0.0440562	-0.0266955	-0.0556903	0.0970976	-0.0525021	0.177677	0.108408	0.507893	0.474546	0.636252	0.958715	0.756163	0.901016	0.942257	0.868741	0.745164	0.880014
TC013309	au2.g7630.t1	repo	Reversed polarity [Source:UniProtKB/TrEMBL;Acc:D6WMA5]	GO:0003677	DNA binding	IPR009057	Homeodomain-like	ChLG5:14142768-14147074	0.0361887	-0.146864	-0.071409	-0.207509	0.0586825	-0.391141	-0.281955	-0.177224	-0.151933	-0.177822	-0.287218	-0.129437	0.955629	0.782585	0.908549	0.690738	0.928106	0.330825	0.540707	0.746125	0.780907	0.722088	0.534113	0.826585
TC012783	au2.g10752.t1	ret	Ret oncogene [Source:UniProtKB/TrEMBL;Acc:D6X0D7]	GO:0000166	nucleotide binding	IPR008266	Tyrosine-protein kinase, active site	ChLG9:19671619-19690560	0.114044	0.113127	-0.0467674	0.198404	-0.345956	-0.336989	-0.00255624	0.0201885	-0.42117	-0.357458	-0.295606	0.219042	0.863038	0.860118	0.952148	0.742508	0.488934	0.508009	0.994622	0.981351	0.37958	0.474412	0.595432	0.702912
TC008720	au2.g9511.t3	retn	Retained [Source:UniProtKB/TrEMBL;Acc:D6WSK0]	GO:0003677	DNA binding	IPR001606	ARID/BRIGHT DNA-binding domain	ChLG7:17296911-17384114	-0.0891823	-0.322605	-0.191174	-0.201756	-0.144646	-0.196283	-0.153081	-0.0280181	-0.1242	0.210371	-0.166303	-0.153771	0.883795	0.457825	0.718086	0.687031	0.781521	0.677963	0.780448	0.966672	0.820376	0.650841	0.749765	0.773665
TC009158	au2.g8644.t1	Rho1	Rho1 [Source:UniProtKB/TrEMBL;Acc:D6WTQ4]	GO:0000166	nucleotide binding	IPR005225	Small GTP-binding protein domain	ChLG7:5080802-5081943	0.0624686	-0.0477032	0.113586	0.106279	0.132681	-0.24632	0.0568462	-0.168834	-0.0413147	-0.0523786	-0.14485	-0.0439425	0.85331	0.888079	0.69712	0.720144	0.631401	0.269275	0.869148	0.502407	0.908077	0.879412	0.592365	0.898185
TC006133	au2.g11120.t1	rho-4	Putative uncharacterized protein [Source:UniProtKB/TrEMBL;Acc:D6WUJ2]	GO:0004252	serine-type endopeptidase activity	IPR002610	Peptidase S54, rhomboid	ChLG8:2878343-2880060	0.073708	-0.129935	0.159544	-0.0306556	0.170786	-0.00382432	-0.052865	0.0368549	0.175794	0.2099	-0.0180548	-0.0115008	0.851038	0.700061	0.607225	0.943036	0.579412	0.993497	0.897247	0.930064	0.566835	0.453356	0.967852	0.980279
TC002775	au2.g4559.t1	robo	Roundabout [Source:UniProtKB/TrEMBL;Acc:D6WDG5]	GO:0005515	protein binding	IPR007110	Immunoglobulin-like	ChLG3:14757128-14790214	0.111059	-0.444327	0.426322	-0.0800239	0.234165	0.0338417	0.238312	-0.015418	0.203938	0.180334	0.107172	-0.159426	0.747339	0.0497288	0.0686758	0.831071	0.384229	0.933879	0.402873	0.973041	0.471731	0.529173	0.773627	0.608452
TC011120	au2.g12460.t1	Rop	Ras opposite [Source:UniProtKB/TrEMBL;Acc:D6X469]	GO:0006904	vesicle docking involved in exocytosis	IPR001619	Sec1-like protein	ChLG10:6749777-6753604	0.221691	0.00754115	0.216795	-0.0172296	0.161899	0.138747	0.0523673	0.0632269	0.12098	0.0911112	0.0426459	0.0424169	0.331735	0.984277	0.352258	0.963579	0.524855	0.606109	0.880703	0.849794	0.663522	0.76205	0.9048	0.906276
TC006542	au2.g11785.t1	run	Runt [Source:UniProtKB/TrEMBL;Acc:D6WXH2]	GO:0003677	DNA binding	IPR008967	p53-like transcription factor, DNA-binding	ChLG8:13502788-13506437	-0.58926	0.0585684	-0.550433	-0.188373	-0.102376	-0.333541	-0.309372	-0.577416	-0.732696	-0.301984	-0.164709	-0.501859	0.242195	0.943312	0.318127	0.777748	0.89382	0.559575	0.62183	0.237455	0.122552	0.610797	0.818859	0.312352
TC012408	au2.g10137.t1	S	Star [Source:UniProtKB/TrEMBL;Acc:D6X245]					ChLG9:9792534-9798393	-0.361871	-0.736027	0.0127244	-0.168113	0.352844	-0.0454106	0.351667	0.100608	0.240645	0.406776	0.146782	0.0296294	0.114969	0.000441757	0.978371	0.58974	0.110796	0.910302	0.142911	0.778196	0.331477	0.0491842	0.64974	0.946837
TC013501	au2.g7343.t1	salm	Spalt [Source:UniProtKB/TrEMBL;Acc:D6WL63]	GO:0003676	nucleic acid binding	IPR007087	Zinc finger, C2H2	ChLG5:10596786-10645300	-0.431068	-0.550781	-0.234513	0.0817833	-0.279942	-0.419447	0.0385494	0.0534567	-0.125981	0.227577	0.0624876	-0.0577338	0.0653547	0.0159196	0.4529	0.84609	0.296124	0.0841385	0.934695	0.903899	0.711671	0.408859	0.885144	0.897666
TC015948	au2.g8710.t1	sax	Saxophone [Source:UniProtKB/TrEMBL;Acc:D6WTY3]	GO:0000166	nucleotide binding	IPR008271	Serine/threonine-protein kinase, active site	ChLG7:5848205-5852172	-0.160558	-0.286956	-0.133615	-0.204565	0.179831	0.0862421	0.207755	0.098195	0.207368	0.127043	0.148882	0.0677869	0.554255	0.210544	0.6466	0.423003	0.485139	0.791062	0.409281	0.759906	0.399295	0.661999	0.59696	0.840242
TC003194	au2.g3769.t1	sca	Scabrous [Source:UniProtKB/TrEMBL;Acc:D6WEF6]	GO:0005102	receptor binding	IPR002181	Fibrinogen, alpha/beta/gamma chain, C-terminal globular	ChLG3:400994-418944	-0.389648	-0.238883	-0.171577	-0.215323	0.106457	-0.258004	-0.0310581	0.01327	0.0345139	0.609656	-0.128499	0.0949257	0.264334	0.538803	0.687315	0.591054	0.82509	0.501338	0.956277	0.981991	0.95354	0.0291325	0.777748	0.842255
TC000917	au2.g2600.t1	Scr	Scr; Sex combs reduced [Source:UniProtKB/TrEMBL;Acc:Q9BK04]	GO:0003677	DNA binding	IPR009057	Homeodomain-like	ChLG2:10236905-10259263	0.199423	-0.592806	0.108367	-0.160969	0.180276	-0.287381	0.241926	-0.0191869	0.273751	-0.00275171	-0.206577	-0.108164	0.580148	0.0259731	0.818743	0.699652	0.627731	0.362047	0.507044	0.972597	0.396776	0.995479	0.612585	0.813538
TC001219	au2.g3146.t1	Sema-2a	Semaphorin-2a [Source:UniProtKB/TrEMBL;Acc:D6WAU3]	GO:0004872	receptor activity	IPR007110	Immunoglobulin-like	ChLG2:15999020-16105084	0.113339	-0.315876	0.222637	0.168905	0.538727	-0.1414	0.293277	0.0227342	0.485935	0.305584	0.238275	-0.00913819	0.719359	0.28161	0.414572	0.639021	0.00921111	0.6875	0.226064	0.958121	0.0212047	0.221251	0.369807	0.983662
TC001449	au2.g3611.t1	Sema-5c	Semaphorin-5c [Source:UniProtKB/TrEMBL;Acc:D7EII6]	GO:0004872	receptor activity	IPR003659	Plexin/semaphorin/integrin	Unknown_group_16:3477-12484	0	0	0	0	0	0	0	0	0	0	0	0	1	1	1	1	1	1	1	1	1	1	1	1
TC001239	au2.g3177.t1	sev	Tyrosine-protein kinase receptor [Source:UniProtKB/TrEMBL;Acc:D6WAY5]	GO:0000166	nucleotide binding	IPR008266	Tyrosine-protein kinase, active site	ChLG2:16555495-16571687	-0.213717	0.250984	0.0149849	0.126709	-0.381448	0.302297	-0.0482931	0.0606731	-0.195129	-0.0499241	0.0237391	-0.0192985	0.356629	0.246963	0.970197	0.646693	0.0456906	0.144956	0.889096	0.856953	0.41136	0.886317	0.949818	0.960127
TC008141	au2.g5940.t2	sgg	Shaggy [Source:UniProtKB/TrEMBL;Acc:D2A009]	GO:0000166	nucleotide binding	IPR008271	Serine/threonine-protein kinase, active site	ChLG4:6443822-6465221	0.21485	0.0209757	0.021687	-0.0953777	0.085589	0.0392758	-0.00274655	-0.0439539	0.177908	-0.0560814	0.0569525	-0.141519	0.346777	0.954547	0.954779	0.7527	0.782722	0.911967	0.993968	0.901392	0.465802	0.869328	0.86326	0.594839
TC001979	au2.g10955.t1	shf	Shifted [Source:UniProtKB/TrEMBL;Acc:D7EK65]	GO:0005515	protein binding	IPR000742	Epidermal growth factor-like domain	Unknown_group_66:117645-119754	0	0	0	0	0	0	0	0	0	0	0	0	1	1	1	1	1	1	1	1	1	1	1	1
TC013570	au2.g1101.t1	shg	DE cadherin-like protein [Source:UniProtKB/TrEMBL;Acc:D6W781]	GO:0005509	calcium ion binding	IPR008985	Concanavalin A-like lectin/glucanases superfamily	ChLGX:4558614-4567486	0.822815	0.0444397	0.799511	0.0905642	0.575374	0.240824	0.344264	0.170131	0.383701	0.487315	0.345162	0.144919	0.000441757	0.899202	0.000441757	0.773134	0.00121298	0.289255	0.0867721	0.514076	0.0486353	0.00760056	0.0876869	0.600159
TC009542	au2.g8451.t1	shn	Schnurri [Source:UniProtKB/TrEMBL;Acc:D6WSD0]	GO:0003676	nucleic acid binding	IPR007087	Zinc finger, C2H2	ChLG7:3053087-3060556	-0.0272283	-0.138727	-0.145728	-0.10418	0.0492627	-0.0343846	0.216725	-0.0693601	0.145646	0.000905588	0.247296	-0.092972	0.941576	0.604712	0.58315	0.722374	0.89009	0.925952	0.351622	0.830176	0.582781	0.997974	0.267197	0.757538
TC000214	au2.g3342.t2	sli	Slit [Source:UniProtKB/TrEMBL;Acc:D6WC63]	GO:0005509	calcium ion binding	IPR008985	Concanavalin A-like lectin/glucanases superfamily	ChLG2:19232614-19342334	-0.0087651	-0.260588	-0.199115	-0.053727	0.36406	0.0630084	-0.0185542	0.00219814	0.590913	0.483227	0.0869418	-0.00638089	0.984754	0.278416	0.47566	0.890831	0.0981445	0.863038	0.966869	0.995465	0.00157174	0.0132858	0.800525	0.987963
TC001086	au2.g2914.t1	slmb	Supernumerary limbs [Source:UniProtKB/TrEMBL;Acc:D6WA15]	GO:0046983	protein dimerization activity	IPR001810	F-box domain, cyclin-like	ChLG2:13043125-13051330	0.356503	-0.26614	0.420537	-0.150208	0.104755	0.173181	0.145824	0.0963066	0.10478	0.217927	0.232852	-0.115254	0.0760918	0.230256	0.0332085	0.573389	0.729522	0.494161	0.583955	0.751565	0.723668	0.354087	0.30016	0.689765
TC014470	au2.g7588.t1	slmo	Putative uncharacterized protein [Source:UniProtKB/TrEMBL;Acc:D6WM43]			IPR006797	PRELI/MSF1	ChLG5:13110049-13128598	0.143063	-0.287981	-0.117008	-0.192743	-0.464021	-0.926244	-0.269349	-0.986738	-0.612343	-0.558353	-0.490008	-0.316922	0.753026	0.372466	0.805017	0.608153	0.186653	0.000838716	0.48693	0.000441757	0.0683446	0.0383113	0.193789	0.341296
TC008062	au2.g5839.t1	slp2	Sloppy-paired 2 [Source:UniProtKB/TrEMBL;Acc:D1ZZK3]	GO:0003677	DNA binding	IPR001766	Transcription factor, fork head	ChLG4:5253565-5255058	-0.401584	0.107166	-0.0954523	0.0779793	0.446222	-0.356468	0.126866	-0.301353	0.173611	0.718807	-0.263867	0.019659	0.531725	0.907123	0.91967	0.935825	0.427992	0.61978	0.888782	0.691209	0.815241	0.154442	0.736323	0.988834
TC005545	au2.g11822.t1	smo	Smoothened [Source:UniProtKB/TrEMBL;Acc:D6WXL7]	GO:0004871	signal transducer activity	IPR000539	Frizzled protein	ChLG8:14011821-14015417	-0.180348	-0.224598	0.234071	0.16669	0.369009	0.0730198	0.43749	0.291585	0.285617	0.354316	0.245113	0.148184	0.550695	0.438463	0.450104	0.62345	0.105544	0.851585	0.0762496	0.295785	0.254032	0.128468	0.424153	0.675737
TC010162	au2.g9603.t1	Smox						ChLG7:18490939-18494706	0.126722	-0.310047	0.315768	0.0434587	0.353046	-0.3067	0.139072	-0.229464	0.155025	-0.167888	0.075053	-0.134799	0.648952	0.141265	0.1358	0.906296	0.0776678	0.143044	0.62207	0.334906	0.550904	0.510755	0.823067	0.631401
TC005788	au2.g11464.t1	sob	Sister of odd and bowl [Source:UniProtKB/TrEMBL;Acc:D6WW96]	GO:0003676	nucleic acid binding	IPR007087	Zinc finger, C2H2	ChLG8:9295659-9304774	-0.371719	-0.547412	0.266741	0.0741403	0.238498	-0.630331	0.18967	-0.200162	0.0392887	0.176021	-0.287951	-0.0199202	0.367673	0.10967	0.574284	0.906889	0.586917	0.0564397	0.720226	0.699984	0.950719	0.691664	0.554633	0.97658
TC012650	au2.g10544.t1	sog	Short-gastrulation [Source:UniProtKB/TrEMBL;Acc:D6WZD4]	GO:0005515	protein binding	IPR001007	von Willebrand factor, type C	ChLG9:17223165-17237815	-0.0116122	-0.0894233	-0.247473	0.0216177	-0.617099	-0.234222	-0.282412	0.0210724	-0.365913	-0.133212	-0.156253	0.0149455	0.977684	0.769899	0.268398	0.955542	0.000441757	0.308818	0.187789	0.955839	0.0703159	0.631536	0.551218	0.970121
TC014065	au2.g6982.t1	SoxN	SoxNeuro [Source:UniProtKB/TrEMBL;Acc:D6WK03]	GO:0005515	protein binding	IPR009071	High mobility group, superfamily	ChLG5:6335835-6337624	0.0216256	-0.164382	-0.237418	-0.293436	0.252506	-0.589399	-0.171556	-0.430282	-0.100427	0.0615448	-0.32661	-0.535186	0.978737	0.796702	0.705963	0.609017	0.64981	0.183664	0.80341	0.391033	0.890201	0.934695	0.571763	0.261382
TC011697	au2.g10761.t1	Sp1	Lethal Sp8; Sp-like zinc finger protein [Source:UniProtKB/TrEMBL;Acc:Q6W2J7]	GO:0003676	nucleic acid binding	IPR007087	Zinc finger, C2H2	ChLG9:19912879-19925997	-0.310592	-0.6319	0.344106	-0.174738	0.523098	-0.0757911	0.356726	-0.168826	0.806284	0.672764	0.535462	-0.145016	0.514998	0.120898	0.497782	0.767562	0.155055	0.910336	0.473435	0.776034	0.0135295	0.0509798	0.218704	0.81604
TC014290	au2.g7314.t1	spir	Spire [Source:UniProtKB/TrEMBL;Acc:D6WL34]	GO:0003779	actin binding	IPR003124	WH2 domain	ChLG5:10362365-10367195	0.0710618	0.0633361	0.349726	-0.0769341	0.31729	-0.137279	0.368799	0.00723233	0.106088	0.0719997	0.216842	-0.094553	0.854518	0.874301	0.161545	0.841114	0.182077	0.686115	0.12807	0.988001	0.759831	0.850888	0.461332	0.799639
TC001559	au2.g3975.t1	Spred	Sprouty-related protein with EVH-1 domain [Source:UniProtKB/TrEMBL;Acc:D6WFR7]	GO:0007275	multicellular organismal development	IPR007875	Sprouty	ChLG3:4551326-4568103	0.561622	-0.331876	0.441309	-0.247033	0.245079	-0.0328739	0.00723693	-0.12104	0.212239	0.010802	0.120342	0.0592048	0.00354762	0.147001	0.0326056	0.326456	0.323869	0.933681	0.986742	0.695227	0.419984	0.980344	0.702286	0.872051
TC001054	au2.g2853.t1	spz	Spaetzle-like protein [Source:UniProtKB/TrEMBL;Acc:D6W9V0]					ChLG2:12593814-12600583	0.346832	0.086	0.111129	0.0138531	-0.339594	-0.0655185	-0.178562	0.00463404	-0.0877259	-0.345442	0.111395	0.017113	0.0914568	0.794129	0.701129	0.97345	0.114288	0.850504	0.478918	0.991147	0.788179	0.100185	0.703236	0.967264
TC005940	au2.g11235.t1	Spz3						ChLG8:5711886-5716270	0.228636	-1.85058	-1.20883	-0.161781	1.48811	0.699433	0.403458	1.36285	1.20061	1.34718	0.14632	0.474945	0.602136	0.000441757	0.00121298	0.810143	0.000441757	0.00564068	0.269359	0.000441757	0.000441757	0.000441757	0.775954	0.303747
TC011105	au2.g12471.t1	ss	Spineless [Source:UniProtKB/TrEMBL;Acc:D6X498]	GO:0003677	DNA binding	IPR000014	PAS domain	ChLG10:7006815-7056462	-0.262006	-0.677098	0.179544	0.1664	0.340984	-0.871147	0.200887	0.00914871	0.263329	0.192401	0.43619	-0.468358	0.672426	0.133328	0.808453	0.811536	0.508585	0.0462525	0.777914	0.993804	0.63887	0.752733	0.42342	0.388774
TC013218	au2.g7703.t1	Stat92E	Signal-transducer and activator of transcription protein [Source:UniProtKB/TrEMBL;Acc:D6WML4]	GO:0003700	sequence-specific DNA binding transcription factor activity	IPR008967	p53-like transcription factor, DNA-binding	ChLG5:15316781-15322194	0.0687664	-0.0926497	0.0698669	-0.0209406	0.117382	0.0224466	0.188377	-0.0178517	0.151675	0.0248032	0.174871	-0.0123104	0.830066	0.757569	0.829307	0.955669	0.673177	0.953699	0.441836	0.962606	0.558831	0.947301	0.478439	0.974614
TC004615	au2.g1346.t2	stau	Staufen [Source:UniProtKB/TrEMBL;Acc:D6W7Y5]	GO:0003723	RNA binding	IPR001159	Double-stranded RNA-binding	ChLGX:8469198-8474210	-0.164358	-0.0771306	-0.00185425	0.0773923	0.109961	0.22815	0.0383543	0.0131552	0.0878905	0.163176	-0.0366126	-0.133334	0.521244	0.808736	0.996121	0.805727	0.701971	0.319854	0.915195	0.972777	0.775882	0.523573	0.921285	0.627185
TC011323	au2.g12390.t1	stumps	Stumps [Source:UniProtKB/TrEMBL;Acc:D6X3Z2]			IPR017893	DBB domain	ChLG10:5561049-5591795	0.235527	0.222897	-0.0593967	-0.148911	-0.0018549	0.0876756	0.331777	-0.0751282	0.255186	0.187636	0.421216	-0.109692	0.370665	0.3984	0.874329	0.598508	0.996216	0.800116	0.122822	0.82195	0.311851	0.49951	0.0338116	0.725092
TC007446	au2.g5828.t1	sty	Sprouty [Source:UniProtKB/TrEMBL;Acc:D1ZZI9]	GO:0007275	multicellular organismal development	IPR007875	Sprouty	ChLG4:5176319-5181184	0.272589	0.0310352	0.507323	-0.0454011	-0.099956	-0.186397	0.0389389	-0.198316	-0.0845062	-0.0750902	-0.00247639	-0.0250744	0.267659	0.942468	0.013776	0.906762	0.773701	0.513769	0.924604	0.469595	0.81384	0.83805	0.995871	0.95079
TC014468	au2.g7586.t1	Su(H)	Suppressor of hairless [Source:UniProtKB/TrEMBL;Acc:D6WM40]	GO:0000978	RNA polymerase II core promoter proximal region sequence-specific DNA binding	IPR008967	p53-like transcription factor, DNA-binding	ChLG5:13104815-13108221	-0.038428	-0.202914	0.126031	0.0259153	0.127627	0.00217678	0.0320979	0.0766193	-0.0381904	0.0639418	0.00494505	0.0156422	0.935611	0.537857	0.742508	0.958103	0.734721	0.995631	0.948121	0.858939	0.936354	0.881493	0.992443	0.975699
TC008904	au2.g9229.t1	su(Hw)	Putative uncharacterized protein [Source:UniProtKB/TrEMBL;Acc:D6WQI5]	GO:0003676	nucleic acid binding	IPR007087	Zinc finger, C2H2	ChLG7:14330831-14335434	0.175237	-0.161626	0.17774	0.0799885	0.114699	-0.0241056	0.0606629	0.0960001	0.0976282	0.0509278	0.0298024	0.0476418	0.501513	0.55388	0.505699	0.812283	0.701971	0.952535	0.865294	0.765306	0.758438	0.887514	0.940838	0.897409
TC013546	au2.g7264.t2	sub	Subito [Source:UniProtKB/TrEMBL;Acc:D6WKY6]	GO:0000166	nucleotide binding	IPR001752	Kinesin, motor domain	ChLG5:10075483-10078054	-0.113756	-0.161322	-0.653804	-0.0412599	0.299838	0.142555	-0.150077	0.210424	0.434448	0.304439	0.228086	0.0464981	0.82074	0.71149	0.0398498	0.953211	0.393593	0.743354	0.755822	0.695185	0.166675	0.363503	0.568831	0.94768
TC001722	au2.g1445.t1	svp	Seven up [Source:UniProtKB/TrEMBL;Acc:D6W888]	GO:0003677	DNA binding	IPR008946	Nuclear hormone receptor, ligand-binding	ChLGX:9929499-9975228	0.173382	-0.271605	0.172222	-0.23644	-0.0853964	-0.179074	0.262812	-0.19267	-0.1175	-0.36953	0.235268	-0.196882	0.492469	0.211383	0.498946	0.293878	0.786813	0.472291	0.232935	0.424083	0.682046	0.0611166	0.297278	0.411707
TC011774	au2.g10655.t1	Taf2	Putative uncharacterized protein [Source:UniProtKB/TrEMBL;Acc:D6WZT8]	GO:0003676	nucleic acid binding	IPR002052	DNA methylase, N-6 adenine-specific, conserved site	ChLG9:18416456-18421084	0.010837	-0.0898737	0.0561821	0.270696	0.228487	0.0415182	0.336655	0.138027	0.19178	0.191535	0.247328	0.0869371	0.98171	0.80679	0.894967	0.318964	0.387565	0.921138	0.172219	0.690115	0.500645	0.506849	0.370279	0.823398
TC000268	au2.g3255.t2	Taf4	Putative uncharacterized protein [Source:UniProtKB/TrEMBL;Acc:D6WBP3]	GO:0003700	sequence-specific DNA binding transcription factor activity	IPR009072	Histone-fold	ChLG2:17558457-17564704	-0.0767374	-0.125901	-0.0587673	-0.068702	-0.0590494	-0.104796	0.0731998	0.0365231	-0.00833371	-0.00225716	0.0324826	0.0367999	0.814366	0.661298	0.866998	0.840272	0.862769	0.727526	0.827441	0.923737	0.98336	0.99528	0.932924	0.924464
TC013143	au2.g7847.t1	Taf5	Cannonball [Source:UniProtKB/TrEMBL;Acc:D6WNI9]	GO:0005634	nucleus	IPR007582	TFIID subunit, WD40-associated region	ChLG5:16866127-16868897	-0.0202018	-0.021444	-0.0521147	0.0971779	0.158467	0.143064	0.0521113	-0.000434758	0.216225	0.301834	0.0342358	-0.0174814	0.963478	0.960899	0.90038	0.793218	0.596676	0.654878	0.899241	0.998519	0.428132	0.213872	0.937048	0.971224
TC013033	au2.g8013.t2	Taf6	Putative uncharacterized protein [Source:UniProtKB/TrEMBL;Acc:D6WJN6],Putative uncharacterized protein [Source:UniProtKB/TrEMBL;Acc:D6WJN7]	GO:0005634,GO:0046872	nucleus,metal ion binding	IPR009072,IPR000306	Histone-fold,Zinc finger, FYVE-type	ChLG5:18612060-18616998	0.0766873	-0.0880676	0.140421	0.126419	0.0682784	-0.0229726	0.0659352	0.0356487	0.1457	0.00160731	0.0175412	0.0362816	0.819239	0.793174	0.621875	0.66773	0.842362	0.956033	0.849881	0.925952	0.597647	0.996736	0.96629	0.924676
TC003817	au2.g4813.t1	Taf7	Putative uncharacterized protein [Source:UniProtKB/TrEMBL;Acc:D6WF61]	GO:0005669	transcription factor TFIID complex	IPR006751	TAFII55 protein, conserved region	ChLG3:23772018-23773485	0.014459	0.0879495	0.102915	0.219025	0.198051	0.180284	0.253761	0.136627	0.16318	0.0215616	0.0161302	0.215718	0.979949	0.85584	0.816609	0.562935	0.586816	0.653764	0.452384	0.754803	0.67501	0.970044	0.976564	0.572064
TC009938	au2.g9226.t1	Taf8	Putative uncharacterized protein [Source:UniProtKB/TrEMBL;Acc:D6WQI2]			IPR006565	Bromodomain transcription factor	ChLG7:14318385-14319490	-0.0818898	0.100099	0.324812	0.055621	0.0301757	0.109771	0.431245	0.0224008	0.152013	0.033204	0.114189	-0.064837	0.88461	0.865846	0.480382	0.934906	0.962033	0.851168	0.295434	0.97553	0.754178	0.962864	0.858408	0.922193
TC009822	au2.g9038.t1	tafazzin	Putative uncharacterized protein [Source:UniProtKB/TrEMBL;Acc:D6WPU9]	GO:0008152	metabolic process	IPR002123	Phospholipid/glycerol acyltransferase	ChLG7:11807315-11812818	0.220251	0.0488895	0.0240746	-0.153674	-0.120265	-0.102911	-0.118841	-0.0628048	-0.180803	-0.135249	-0.0439602	0.149569	0.35534	0.891167	0.949947	0.558708	0.687792	0.73505	0.679512	0.847682	0.489497	0.622881	0.90262	0.570255
TC005572	au2.g11775.t1	Tak1	TGF-beta activated kinase 1 [Source:UniProtKB/TrEMBL;Acc:D6WXF9]	GO:0004672	protein kinase activity	IPR008271	Serine/threonine-protein kinase, active site	ChLG8:13371991-13376664	0.152673	-0.112106	0.0406923	0.121346	0.0634218	-0.134837	-0.173036	-0.107619	0.0223635	-0.0277049	-0.262092	-0.0215181	0.608594	0.732691	0.919145	0.707308	0.867936	0.659026	0.544076	0.752666	0.958423	0.945814	0.296657	0.961967
TC004438	au2.g2332.t1	Tehao	Toll-like protein [Source:UniProtKB/TrEMBL;Acc:D6WCW7]	GO:0004888	transmembrane signaling receptor activity	IPR000483	Cysteine-rich flanking region, C-terminal	ChLG2:6446334-6452083	0.638427	-0.037263	0.82438	-0.0793384	1.48834	0.62797	1.62057	0.325844	1.15373	0.458588	1.12839	0.233116	0.000441757	0.919874	0.000441757	0.800388	0.000441757	0.000441757	0.000441757	0.112199	0.000441757	0.0125415	0.000441757	0.309369
TC008116	au2.g5904.t2	Ten-m	Tenascin major [Source:UniProtKB/TrEMBL;Acc:D1ZZW5]			IPR006530	YD repeat	ChLG4:5983975-6085326	-0.0352968	-0.459526	0.0232715	-0.063305	0.97846	0.533161	0.936598	0.252737	1.03127	0.823671	0.744151	0.0884486	0.92473	0.0166278	0.950912	0.851585	0.000441757	0.0041614	0.000441757	0.265185	0.000441757	0.000441757	0.000441757	0.781028
TC009667	au2.g8651.t1	TepII	Putative uncharacterized protein [Source:UniProtKB/TrEMBL;Acc:D6WTR8]	GO:0004866	endopeptidase inhibitor activity	IPR009048	Alpha-macroglobulin, receptor-binding	ChLG7:5209515-5218893	0.592298	0.496377	1.04702	0.327227	1.01877	0.492532	1.04284	-0.0355795	0.659234	1.09781	0.542982	0.459727	0.00225752	0.0196272	0.000441757	0.245776	0.000441757	0.0198525	0.000441757	0.945263	0.000441757	0.000441757	0.0234037	0.0717776
TC015110	au2.g383.t1	Tequila	Serine protease P153 [Source:UniProtKB/TrEMBL;Acc:D2A5T8]	GO:0003824	catalytic activity	IPR009003	Peptidase cysteine/serine, trypsin-like	ChLG6:5057059-5064321	0.647345	0.357042	0.395423	0.184962	0.663762	0.713347	0.825802	0.431141	0.678346	0.464001	0.765122	0.257805	0.000441757	0.07162	0.0413817	0.444005	0.000441757	0.000441757	0.000441757	0.0220905	0.000441757	0.00894816	0.000441757	0.237977
TC009174	au2.g8605.t1	TER94	Transitional endoplasmic reticulum ATPase TER94 [Source:UniProtKB/TrEMBL;Acc:D6WTD3]	GO:0000166	nucleotide binding	IPR009010	Aspartate decarboxylase-like fold	ChLG7:4825811-4830338	0.115959	-0.0977712	0.160895	0.127473	0.481033	0.0566522	0.30122	-0.00421087	0.345724	0.18396	0.135379	9.81928e-05	0.695667	0.753505	0.551941	0.657535	0.0112831	0.873067	0.171176	0.991768	0.101938	0.47192	0.638478	0.999543
TC006474	au2.g11683.t3	tkv	Thickveins [Source:UniProtKB/TrEMBL;Acc:D6WX32]	GO:0000166	nucleotide binding	IPR008271	Serine/threonine-protein kinase, active site	ChLG8:12166365-12209742	-0.316174	-0.41171	-0.0394988	-0.0813185	-0.0447964	-0.401801	0.192818	-0.105508	0.130776	-0.0475805	0.177296	0.0319053	0.123355	0.0334097	0.910396	0.793134	0.903371	0.0390831	0.425425	0.719234	0.642905	0.892992	0.477464	0.930408
TC008538	au2.g1987.t1	tlk	Putative uncharacterized protein [Source:UniProtKB/TrEMBL;Acc:D7EI81]	GO:0000166	nucleotide binding	IPR008271	Serine/threonine-protein kinase, active site	Unknown_group_9:90223-132704	0	0	0	0	0	0	0	0	0	0	0	0	1	1	1	1	1	1	1	1	1	1	1	1
TC000441	au2.g2975.t1	tll	Tailless [Source:UniProtKB/TrEMBL;Acc:D6WA89]	GO:0003677	DNA binding	IPR008946	Nuclear hormone receptor, ligand-binding	ChLG2:13829807-13838107	0.59671	0.45255	0.474619	-0.142238	0.404319	0.098825	0.136082	-0.792204	0.251849	-0.1521	-0.390701	-0.294073	0.180103	0.343486	0.286002	0.842455	0.42583	0.894693	0.840301	0.100185	0.678377	0.827306	0.457035	0.618932
TC004895	au2.g2241.t1	Toll-6	Toll-6 [Source:UniProtKB/TrEMBL;Acc:D6WCH0]	GO:0004888	transmembrane signaling receptor activity	IPR000372	Leucine-rich repeat-containing N-terminal	ChLG2:5083818-5106233	-0.468293	-0.655946	-0.0887573	-0.25863	0.375454	0.161507	0.344165	0.205202	0.775035	0.759397	0.283292	-0.0247426	0.066352	0.0107721	0.855156	0.475167	0.142027	0.652807	0.277207	0.582719	0.000441757	0.000838716	0.395186	0.964655
TC004474	au2.g2262.t1	Toll-7	Toll-7-like protein [Source:UniProtKB/TrEMBL;Acc:D6WCJ1]	GO:0005622	intracellular	IPR000372	Leucine-rich repeat-containing N-terminal	ChLG2:5658340-5662693	-0.342286	-0.623361	0.102554	0.024104	0.453773	-0.0360894	0.191027	0.174532	0.534084	0.4318	0.19391	-0.128651	0.130714	0.00157174	0.763385	0.956277	0.0207587	0.926674	0.489219	0.539138	0.0041614	0.0316001	0.479412	0.693986
TC004898	au2.g2254.t1	Tollo	Tollo [Source:UniProtKB/TrEMBL;Acc:D6WCH6]	GO:0005622	intracellular	IPR000157	Toll/interleukin-1 receptor homology (TIR) domain	ChLG2:5292795-5297049	-0.355877	-0.81383	0.0349813	0.0102293	0.557526	-0.141775	0.239634	0.236826	0.66393	0.534342	-0.0163134	0.0358038	0.121175	0.000441757	0.937291	0.982025	0.00258743	0.629363	0.37958	0.379947	0.000441757	0.00385561	0.972894	0.933793
TC005546	au2.g11820.t1	Tor	Putative uncharacterized protein [Source:UniProtKB/TrEMBL;Acc:D6WXL5]	GO:0000166	nucleotide binding	IPR009076	Rapamycin-binding domain	ChLG8:14001561-14010657	0.0797081	-0.00610997	-0.0817493	-0.00120135	0.457891	0.374172	0.203131	0.0950557	0.407728	0.290371	0.128772	-0.0113014	0.799281	0.987838	0.794235	0.997057	0.0159196	0.0562682	0.386789	0.749181	0.0336129	0.160701	0.640262	0.97703
TC000824	au2.g2464.t1	torp4a	Putative uncharacterized protein [Source:UniProtKB/TrEMBL;Acc:D6W8J5]	GO:0005524	ATP binding	IPR001270	Chaperonin ClpA/B	ChLG2:8086233-8088031	-0.119881	-0.102199	0.233759	0.0603175	0.0244519	0.146433	0.0370631	0.175917	0.119595	0.0142142	-0.00778863	0.137337	0.694959	0.759786	0.32502	0.869437	0.951683	0.616827	0.923643	0.51456	0.690448	0.973059	0.985172	0.645764
TC009937	au2.g9225.t4	tou	Putative uncharacterized protein [Source:UniProtKB/TrEMBL;Acc:D6WQI1]	GO:0003677	DNA binding	IPR009057	Homeodomain-like	ChLG7:14302515-14318163	0.00885196	-0.000731095	0.241258	0.113858	0.0273722	-0.0406466	0.0713622	-0.0608321	-0.0114661	0.136182	-0.0557038	-0.0497032	0.982305	0.998122	0.284559	0.694146	0.941301	0.9111	0.825321	0.856813	0.977069	0.616052	0.872182	0.886983
TC007409	au2.g5873.t1	toy	Twin of eyeless [Source:UniProtKB/TrEMBL;Acc:D1ZZR4]	GO:0003677	DNA binding	IPR009057	Homeodomain-like	ChLG4:5739293-5760115	-0.173522	0.128174	-0.410172	-0.509382	-0.181812	-0.488228	-0.856372	-0.645592	-0.529724	0.112051	-1.05597	-0.462821	1	1	0.478198	0.330901	1	1	0.0808694	0.204778	1	1	0.0227456	0.391758
TC007346	au2.g5962.t1	Tpi	Triosephosphate isomerase [Source:UniProtKB/TrEMBL;Acc:D2A042]	GO:0003824	catalytic activity	IPR000652	Triosephosphate isomerase	ChLG4:6659478-6660491	-0.368809	-0.124695	-0.048405	0.0556494	-0.51585	-0.52233	-0.421516	-0.279945	-0.457428	-0.351925	-0.454966	-0.0854525	0.0580232	0.659904	0.888854	0.867543	0.00354762	0.00354762	0.023621	0.187099	0.0149666	0.0802323	0.0122873	0.782125
TC006493	au2.g11706.t1	TpnC25D	Putative uncharacterized protein [Source:UniProtKB/TrEMBL;Acc:D6WX65]	GO:0005509	calcium ion binding	IPR002048	Calcium-binding EF-hand	ChLG8:12470658-12471414	0.574883	0.240522	-0.230611	0.0209327	-1.02795	-0.339798	-0.99299	-0.386244	-0.50234	-0.63978	-0.580918	-0.263625	0.00121298	0.294146	0.318808	0.957933	0.000441757	0.100333	0.000441757	0.0456906	0.00535081	0.000441757	0.00121298	0.225423
TC012196	au2.g9838.t1	TpnC41C	Putative uncharacterized protein [Source:UniProtKB/TrEMBL;Acc:D6X095]	GO:0005509	calcium ion binding	IPR002048	Calcium-binding EF-hand	ChLG9:1555346-1556394	0.0987876	0.0207928	0.0769266	-0.0350186	-0.905218	-0.892014	-0.36975	-0.101244	-0.662351	-1.0446	-0.301012	-0.0268198	0.767238	0.959498	0.826283	0.928944	0.000441757	0.000441757	0.0816509	0.754178	0.000441757	0.000441757	0.186194	0.946921
TC012704	au2.g10633.t1	TpnC73F	Putative uncharacterized protein [Source:UniProtKB/TrEMBL;Acc:D6WZP8]	GO:0005509	calcium ion binding	IPR002048	Calcium-binding EF-hand	ChLG9:18167825-18171169	-0.646422	-0.181762	-0.0137773	0.319981	-0.238993	-0.0167278	-0.32558	-0.116096	-0.165482	0.141964	-0.511445	-0.266329	0.000441757	0.479345	0.973188	0.142781	0.31954	0.968147	0.120623	0.691003	0.548484	0.611081	0.00476256	0.237977
TC004702	au2.g826.t1	TppII	Putative uncharacterized protein [Source:UniProtKB/TrEMBL;Acc:D6W6B0]	GO:0004252	serine-type endopeptidase activity	IPR000209	Peptidase S8/S53, subtilisin/kexin/sedolisin	ChLGX:230385-236810	0.121307	-0.00777298	0.0388612	0.0661463	0.329339	0.0287351	0.0368713	0.138137	0.251329	0.163099	0.0218944	0.052245	0.668765	0.984069	0.9127	0.83883	0.111499	0.938156	0.91967	0.60698	0.263278	0.525301	0.954567	0.878465
TC014273	au2.g7276.t1	Tpr2	Putative uncharacterized protein [Source:UniProtKB/TrEMBL;Acc:D6WKZ6]	GO:0006457	protein folding	IPR003095	Heat shock protein DnaJ	ChLG5:10124945-10128679	-0.0285203	0.00282445	-0.0493224	-0.0173042	0.0907063	0.090419	0.100066	0.0627385	0.0463521	0.0918904	0.0812804	0.110836	0.937603	0.994334	0.888103	0.965234	0.76606	0.769998	0.734954	0.849755	0.895241	0.763174	0.797316	0.70032
TC007883	au2.g5579.t1	Tps1	Putative uncharacterized protein GLEAN_07883 [Source:UniProtKB/TrEMBL;Acc:D2A2U8]	GO:0003824	catalytic activity	IPR006379	HAD-superfamily hydrolase, subfamily IIB	ChLG4:2718281-2724003	-0.103	-0.319589	-0.222496	-0.0504592	0.220396	-0.100518	0.215645	-0.282524	0.281099	-0.265007	0.0945774	-0.373429	0.73582	0.135024	0.349317	0.887076	0.362272	0.747145	0.369341	0.204217	0.213016	0.247157	0.757882	0.0688409
TC012340	au2.g10032.t1	tra2	Transformer2 [Source:UniProtKB/TrEMBL;Acc:D6X1S0]	GO:0000166	nucleotide binding	IPR000504	RNA recognition motif domain	ChLG9:7824145-7825389	0.103479	0.309915	-0.00197348	0.233936	-0.254671	0.0267261	-0.0914326	-0.0863846	-0.496296	-0.266224	-0.251102	0.0558944	0.789057	0.256069	0.996203	0.423958	0.410729	0.956417	0.819032	0.83315	0.0580232	0.390064	0.407899	0.894648
TC001448	au2.g3613.t3	trh	Trachealess [Source:UniProtKB/TrEMBL;Acc:D7EII8]	GO:0003677	DNA binding	IPR000014	PAS domain	Unknown_group_16:17930-75964	0	0	0	0	0	0	0	0	0	0	0	0	1	1	1	1	1	1	1	1	1	1	1	1
TC001975	au2.g10945.t1	trn	Putative uncharacterized protein [Source:UniProtKB/TrEMBL;Acc:D7EK55]	GO:0005515	protein binding	IPR000483	Cysteine-rich flanking region, C-terminal	Unknown_group_66:26005-45222	0	0	0	0	0	0	0	0	0	0	0	0	1	1	1	1	1	1	1	1	1	1	1	1
TC004768	au2.g1360.t1	trx	Trithorax [Source:UniProtKB/TrEMBL;Acc:D6W800]	GO:0003700	sequence-specific DNA binding transcription factor activity	IPR003889	FY-rich, C-terminal	ChLGX:8563711-8573634	0.0612378	-0.182587	-0.190176	-0.0190744	0.280174	0.192657	0.126117	0.364224	0.356826	0.272	0.0795641	0.146145	0.866803	0.513648	0.492115	0.965563	0.233824	0.473825	0.681819	0.107272	0.0934066	0.250496	0.819314	0.633299
TC008090	au2.g5874.t1	tsl	Torso-like protein [Source:UniProtKB/TrEMBL;Acc:D1ZZR7]					ChLG4:5771466-5776681	-0.184244	-0.084541	-0.195821	-0.189041	-0.00987523	-0.151664	0.155234	0.211654	0.607114	0.31942	0.410109	-0.299679	0.69337	0.875922	0.656094	0.667067	0.987289	0.754778	0.73002	0.594497	0.0383113	0.376397	0.203544	0.434007
TC003753	au2.g4724.t2	tud	Tudor [Source:UniProtKB/TrEMBL;Acc:D6WEA3]			IPR002999	Tudor domain	ChLG3:20359225-20381285	-0.0562034	-0.266684	0.177059	-0.0290805	0.257603	0.120459	0.248271	0.00439473	0.250657	0.200242	0.166978	-0.0135524	0.86634	0.211282	0.477346	0.939357	0.243485	0.662893	0.267281	0.990664	0.258409	0.397528	0.5154	0.971955
TC014598	au2.g7723.t1	twi	Twist; Twist bHLH transcription factor [Source:UniProtKB/TrEMBL;Acc:Q5W275]	GO:0046983	protein dimerization activity	IPR011598	Helix-loop-helix domain	ChLG5:15711665-15712703	-0.278442	-0.0727434	-0.3173	-0.0446335	0.0786912	-0.0355031	-0.268699	-0.0971414	0.168668	0.469844	-0.512185	-0.146154	0.567223	0.914375	0.528598	0.952791	0.902126	0.960519	0.615772	0.888027	0.75392	0.237554	0.239376	0.820118
TC013689	au2.g7061.t1	ush	U-shaped [Source:UniProtKB/TrEMBL;Acc:D6WKC2]	GO:0003676	nucleic acid binding	IPR007087	Zinc finger, C2H2	ChLG5:7372894-7455144	0.255225	-0.0604085	0.502789	0.0843057	-0.110993	-0.220335	0.0718311	-0.272962	-0.220566	-0.0729874	-0.00829898	-0.260087	0.25541	0.85434	0.00894816	0.788151	0.704844	0.34563	0.826472	0.209568	0.34907	0.819209	0.98362	0.241108
TC001197	au2.g3125.t1	Vang	Van-gogh [Source:UniProtKB/TrEMBL;Acc:D6WAQ1]	GO:0007275	multicellular organismal development	IPR009539	Strabismus	ChLG2:15097485-15100339	-0.160276	-0.303216	0.047924	-0.155018	0.468883	0.213951	0.253513	0.13039	0.459537	0.437143	0.0542276	0.170266	0.669374	0.333701	0.921768	0.694027	0.0520503	0.502565	0.41992	0.746283	0.0600937	0.0762496	0.908001	0.641492
TC010103	au2.g9503.t1	vas	Vasa [Source:UniProtKB/TrEMBL;Acc:D6WSI7]	GO:0000166	nucleotide binding	IPR000629	RNA helicase, ATP-dependent, DEAD-box, conserved site	ChLG7:17144895-17151963	-0.229588	-0.754955	0.0325962	-0.334096	0.242465	-0.21883	-0.0507041	-0.262779	0.208257	0.0844338	0.11038	-0.279754	0.348413	0.000441757	0.936881	0.1274	0.30823	0.374082	0.896807	0.273796	0.409552	0.794257	0.729946	0.227606
TC014084	au2.g7015.t1	wg	Protein Wnt [Source:UniProtKB/TrEMBL;Acc:D6WK66]	GO:0005102	receptor binding	IPR009139	Wnt-1 protein	ChLG5:6922946-6931183	-0.857558	-1.03255	-0.150366	0.187202	0.0473108	-0.251953	0.174169	0.0399146	0.108102	0.803663	0.121751	-0.514398	0.0406213	0.0177908	0.847869	0.790735	0.945579	0.658844	0.814366	0.963885	0.864629	0.0316001	0.877872	0.353932
TC009314	au2.g8365.t1	wit	Wishful thinking [Source:UniProtKB/TrEMBL;Acc:D6WRU9]	GO:0000166	nucleotide binding	IPR000719	Protein kinase, catalytic domain	ChLG7:1732733-1738835	0.255686	-0.215491	0.0573151	-0.216701	-0.0825924	-0.379311	-0.325079	-0.421377	-0.0147146	-0.148607	-0.322933	-0.378126	0.240306	0.36673	0.865241	0.348323	0.797092	0.0464388	0.114562	0.0231859	0.968955	0.575719	0.123228	0.0509798
TC015650	au2.g482.t1	wkd	Putative uncharacterized protein GLEAN_15650 [Source:UniProtKB/TrEMBL;Acc:D2A652]	GO:0005097	Rab GTPase activator activity	IPR000195	Rab-GTPase-TBC domain	ChLG6:6635495-6641988	0.153722	-0.0582396	-0.0254588	0.159629	0.310561	-0.132325	0.266602	-0.173991	0.0494048	-0.0837629	0.0382233	-0.033021	0.584992	0.875922	0.951995	0.586865	0.168697	0.664873	0.270213	0.551491	0.896451	0.806869	0.923436	0.936333
TC009318	au2.g8358.t1	Wnt2	Protein Wnt [Source:UniProtKB/TrEMBL;Acc:D6WRU0]	GO:0005102	receptor binding	IPR005817	Wnt	ChLG7:1655846-1671565	-0.584637	-0.191809	-0.0215518	0.0964528	-0.169366	0.0787778	-0.254174	0.308694	0.17788	0.708882	0.525821	0.117141	0.22799	0.772634	0.977221	0.902755	0.793639	0.919497	0.661999	0.58505	0.775438	0.0916112	0.213338	0.876405
TC013707	au2.g7016.t1	Wnt6	Protein Wnt [Source:UniProtKB/TrEMBL;Acc:D6WK67]	GO:0005102	receptor binding	IPR009143	Wnt-6 protein	ChLG5:6938509-6944135	-0.402873	-0.140189	0.387856	-0.0450107	-0.0225631	-0.143666	0.0253894	-0.354054	0.0767365	0.331928	0.0568537	-0.0762805	0.203103	0.749633	0.278982	0.937603	0.967264	0.742997	0.969189	0.334351	0.867963	0.287106	0.926115	0.89009
TC013648	au2.g7134.t3	Zw	Glucose-6-phosphate 1-dehydrogenase [Source:UniProtKB/TrEMBL;Acc:D6WKK9]	GO:0000166	nucleotide binding	IPR001282	Glucose-6-phosphate dehydrogenase	ChLG5:8515011-8518233	-0.313418	-0.134631	-0.258547	-0.134528	-0.413564	-0.461969	-0.464474	-0.684328	-0.387451	-0.512139	-0.498942	-0.34468	0.129646	0.627315	0.241108	0.623314	0.0244838	0.013776	0.0127897	0.000441757	0.0460626	0.00535081	0.00705203	0.0861514
